# Supplementary material for: Crystal structures of (E)-2-amino-4-methyl­sulfanyl-6-oxo-1-(1-phenyl­ethyl­idene­amino)-1,6-di­hydro­pyrimidine-5-carbo­nitrile and (E)-2-amino-4-methyl­sulfanyl-6-oxo-1-[1-(pyridin-2-yl)ethyl­idene­amino]-1,6-di­hydro­pyrimidine-5-carbo­nitrile
Source: Acta Crystallogr E Crystallogr Commun. 2021 Apr 23;77(Pt 5):547–50. doi: 10.1107/S2056989021004126 (PMC8100259; doi:10.1107/S2056989021004126)
Supplement: Supplementary file 1 [file e-77-00547-sup1.cif]

##############################################################################
#                                                                            #
# This CIF contains the data in a paper accepted for publication in          #
# Acta Crystallographica Section E. It conforms to the requirements of       #
# Notes for Authors for Acta Crystallographica Section E, and has been       #
# peer reviewed under the auspices of the IUCr Commission on Journals.       #
#                                                                            #
# Full details of the Crystallographic Information File format               #
# are given in the paper "The Crystallographic Information File (CIF):       #
# a New Standard Archive File for Crystallography" by S. R. Hall, F. H.      #
# Allen and I. D. Brown [Acta Cryst. (1991), A47, 655-685].                  #
#                                                                            #
# The current version of the core CIF dictionary is obtainable from          #
# ftp://ftp.iucr.org/pub/cif_core.dic.                                       #
#                                                                            #
# Software is freely available for graphical display of the structure(s)     #
# in this CIF. For information consult the CIF software page                 #
# http://www.iucr.org/resources/cif/software.                                #
#                                                                            #
# This file may be used for bona fide research purposes within the           #
# scientific community so long as proper attribution is given to the journal # 
# article from which it was obtained.                                        #
#                                                                            #
##############################################################################
data_3a
_audit_creation_method     'SHELXL-2018/3'
_chemical_name_systematic
;\
(<i>E</i>)-2-Amino-4-methylsulfanyl-6-oxo-1-(1-phenylethylideneamino)-1,6-\
dihydropyrimidine-5-carbonitrile
;
_chemical_name_common     ?
_chemical_formula_moiety     'C14 H13 N5 O S'
_chemical_formula_sum     'C14 H13 N5 O S'
_chemical_formula_iupac     'C14 H13 N5 O S'
_chemical_formula_weight     299.35
_chemical_melting_point     ?
_space_group_crystal_system     monoclinic
_space_group_name_H-M_alt     'P 21/c'
_space_group_name_Hall     '-P 2ybc'
loop_
    _space_group_symop_operation_xyz
    'x, y, z'
    '-x, y+1/2, -z+1/2'
    '-x, -y, -z'
    'x, -y-1/2, z-1/2'
_cell_length_a     12.15369(18)
_cell_length_b     14.9466(2)
_cell_length_c     7.68691(16)
_cell_angle_alpha     90
_cell_angle_beta     91.7607(16)
_cell_angle_gamma     90
_cell_volume     1395.72(4)
_cell_formula_units_Z     4
_cell_measurement_reflns_used     58984
_cell_measurement_theta_min     3.6310
_cell_measurement_theta_max     77.0950
_cell_measurement_temperature     100(2)
_exptl_crystal_description     plate
_exptl_crystal_colour     'pale yellow'
_exptl_crystal_size_max     0.2
_exptl_crystal_size_mid     0.2
_exptl_crystal_size_min     0.02
_exptl_crystal_density_diffrn     1.425
_exptl_crystal_density_meas     ?
_exptl_crystal_density_method     ?
_exptl_crystal_F_000     624
_exptl_absorpt_coefficient_mu     2.123
_exptl_absorpt_correction_type     multi-scan
_exptl_absorpt_process_details
;
(CrysAlisPro; Rigaku OD, 2021)
;
_exptl_absorpt_correction_T_min     0.63606
_exptl_absorpt_correction_T_max     1.00000
_diffrn_ambient_temperature     100(2)
_diffrn_source     'micro-focus sealed X-ray tube'
_diffrn_radiation_type     CuK\a
_diffrn_radiation_wavelength     1.54184
_diffrn_measurement_device_type
                      'Rigaku XtaLAB Synergy, Single source at home/near, HyPix'
_diffrn_measurement_method     '\w scans'
_diffrn_detector_area_resol_mean     10.0000
_diffrn_reflns_number     104992
_diffrn_reflns_av_R_equivalents     0.0610
_diffrn_reflns_av_unetI/netI     0.0130
_diffrn_reflns_theta_min     3.638
_diffrn_reflns_theta_max     77.738
_diffrn_reflns_theta_full     77.000
_diffrn_measured_fraction_theta_max     0.994
_diffrn_measured_fraction_theta_full     0.999
_diffrn_reflns_limit_h_min     -15
_diffrn_reflns_limit_h_max     15
_diffrn_reflns_limit_k_min     -18
_diffrn_reflns_limit_k_max     18
_diffrn_reflns_limit_l_min     -9
_diffrn_reflns_limit_l_max     9
_refine_special_details     ?
_reflns_number_total     2958
_reflns_number_gt     2842
_reflns_threshold_expression     'I > 2\s(I)'
_refine_ls_structure_factor_coef     Fsqd
_refine_ls_matrix_type     full
_refine_ls_R_factor_all     0.0409
_refine_ls_R_factor_gt     0.0395
_refine_ls_wR_factor_gt     0.1048
_refine_ls_wR_factor_ref     0.1059
_refine_ls_goodness_of_fit_ref     1.063
_refine_ls_restrained_S_all     1.063
_refine_ls_number_reflns     2958
_refine_ls_number_parameters     200
_refine_ls_number_restraints     0
_refine_ls_hydrogen_treatment     mixed
_refine_ls_weighting_scheme     calc
_refine_ls_weighting_details
              'w=1/[\s^2^(Fo^2^)+(0.0516P)^2^+0.8822P] where P=(Fo^2^+2Fc^2^)/3'
_atom_sites_solution_hydrogens     mixed
_atom_sites_solution_primary     dual
_atom_sites_solution_secondary     ?
_refine_ls_shift/su_max     0.001
_refine_ls_shift/su_mean     0.000
_refine_diff_density_max     0.401
_refine_diff_density_min     -0.348
_refine_ls_extinction_method     none
_refine_ls_extinction_coef     .
loop_
    _atom_type_symbol
    _atom_type_description
    _atom_type_scat_dispersion_real
    _atom_type_scat_dispersion_imag
    _atom_type_scat_source
    'C' 'C' 0.0181 0.0091
                         'International Tables Vol C Tables 4.2.6.8 and 6.1.1.4'
    'H' 'H' 0.0000 0.0000
                         'International Tables Vol C Tables 4.2.6.8 and 6.1.1.4'
    'N' 'N' 0.0311 0.0180
                         'International Tables Vol C Tables 4.2.6.8 and 6.1.1.4'
    'O' 'O' 0.0492 0.0322
                         'International Tables Vol C Tables 4.2.6.8 and 6.1.1.4'
    'S' 'S' 0.3331 0.5567
                         'International Tables Vol C Tables 4.2.6.8 and 6.1.1.4'
_computing_data_collection
;
CrysAlisPro (Rigaku OD, 2021)
;
_computing_cell_refinement
;
CrysAlisPro (Rigaku OD, 2021)
;
_computing_data_reduction
;
CrysAlisPro (Rigaku OD, 2021)
;
_computing_structure_solution
;
SHELXT (Sheldrick, 2015a)
;
_computing_structure_refinement
;
<i>SHELXL2018/3</i> (Sheldrick, 2015b)
;
_computing_molecular_graphics
;
XP (Siemens, 1994)
;
_computing_publication_material
;
<i>SHELXL2018/3</i> (Sheldrick, 2015b)
;
loop_
    _atom_site_type_symbol
    _atom_site_label
    _atom_site_fract_x
    _atom_site_fract_y
    _atom_site_fract_z
    _atom_site_U_iso_or_equiv
    _atom_site_adp_type
    _atom_site_calc_flag
    _atom_site_occupancy
    _atom_site_disorder_assembly
    _atom_site_disorder_group
    N N1 0.47431(10) 0.36271(8) 0.24782(18) 0.0248(3) Uani d 1 . .
    N N2 0.37697(11) 0.37729(8) 0.34251(18) 0.0264(3) Uani d 1 . .
    C C2 0.53906(13) 0.43583(10) 0.2177(2) 0.0253(3) Uani d 1 . .
    N N6 0.50093(13) 0.51489(9) 0.2657(2) 0.0299(3) Uani d 1 . .
    H H061 0.5387(18) 0.5609(17) 0.251(3) 0.043(6) Uiso d 1 . .
    H H062 0.441(2) 0.5174(16) 0.319(3) 0.050(7) Uiso d 1 . .
    N N3 0.63513(11) 0.43021(8) 0.13939(17) 0.0252(3) Uani d 1 . .
    C C4 0.67045(12) 0.34825(10) 0.1009(2) 0.0240(3) Uani d 1 . .
    S S1 0.79679(3) 0.33529(3) -0.00002(6) 0.03105(14) Uani d 1 . .
    C C5 0.61368(12) 0.26976(9) 0.1394(2) 0.0238(3) Uani d 1 . .
    C C6 0.50952(13) 0.27387(9) 0.2196(2) 0.0241(3) Uani d 1 . .
    O O1 0.45193(9) 0.21063(7) 0.26161(15) 0.0286(3) Uani d 1 . .
    C C7 0.28666(13) 0.35750(9) 0.2578(2) 0.0260(3) Uani d 1 . .
    C C8 0.27945(15) 0.32587(13) 0.0737(2) 0.0376(4) Uani d 1 . .
    H H8A 0.343475 0.347475 0.011570 0.056 Uiso calc 1 . .
    H H8B 0.211966 0.349048 0.017032 0.056 Uiso calc 1 . .
    H H8C 0.278191 0.260323 0.071499 0.056 Uiso calc 1 . .
    C C9 0.18442(13) 0.36712(10) 0.3563(2) 0.0275(3) Uani d 1 . .
    C C10 0.08665(16) 0.33019(13) 0.2925(3) 0.0387(4) Uani d 1 . .
    H H10 0.084914 0.300421 0.183268 0.046 Uiso calc 1 . .
    C C11 -0.00923(16) 0.33629(15) 0.3871(3) 0.0472(5) Uani d 1 . .
    H H11 -0.075770 0.310997 0.341450 0.057 Uiso calc 1 . .
    C C12 -0.00802(16) 0.37845(15) 0.5449(3) 0.0459(5) Uani d 1 . .
    H H12 -0.073084 0.381751 0.610018 0.055 Uiso calc 1 . .
    C C13 0.08929(16) 0.41639(15) 0.6092(3) 0.0458(5) Uani d 1 . .
    H H13 0.090130 0.446323 0.718242 0.055 Uiso calc 1 . .
    C C14 0.18491(15) 0.41128(12) 0.5170(2) 0.0351(4) Uani d 1 . .
    H H14 0.250819 0.437667 0.562552 0.042 Uiso calc 1 . .
    N N4 0.68678(12) 0.11352(9) 0.0616(2) 0.0315(3) Uani d 1 . .
    C C15 0.65497(12) 0.18367(10) 0.0965(2) 0.0256(3) Uani d 1 . .
    C C16 0.83220(16) 0.44877(12) -0.0485(3) 0.0419(4) Uani d 1 . .
    H H16A 0.792700 0.467742 -0.155236 0.063 Uiso calc 1 . .
    H H16B 0.911681 0.453120 -0.064728 0.063 Uiso calc 1 . .
    H H16C 0.811591 0.487512 0.048102 0.063 Uiso calc 1 . .
loop_
    _atom_site_aniso_label
    _atom_site_aniso_U_11
    _atom_site_aniso_U_22
    _atom_site_aniso_U_33
    _atom_site_aniso_U_12
    _atom_site_aniso_U_13
    _atom_site_aniso_U_23
    N1 0.0263(6) 0.0142(6) 0.0343(7) 0.0000(5) 0.0071(5) -0.0012(5)
    N2 0.0272(6) 0.0182(6) 0.0342(7) 0.0009(5) 0.0066(5) -0.0017(5)
    C2 0.0304(8) 0.0157(7) 0.0300(8) -0.0013(6) 0.0013(6) 0.0014(6)
    N6 0.0334(7) 0.0140(6) 0.0427(8) -0.0005(5) 0.0080(6) -0.0015(5)
    N3 0.0277(6) 0.0172(6) 0.0307(7) -0.0014(5) 0.0036(5) 0.0010(5)
    C4 0.0250(7) 0.0202(7) 0.0268(8) -0.0008(5) 0.0001(6) 0.0017(6)
    S1 0.0273(2) 0.0258(2) 0.0404(3) 0.00045(14) 0.00645(16) 0.00140(15)
    C5 0.0268(7) 0.0155(7) 0.0292(8) 0.0015(5) 0.0020(6) 0.0003(5)
    C6 0.0281(7) 0.0151(6) 0.0293(8) 0.0011(5) 0.0024(6) 0.0004(5)
    O1 0.0321(6) 0.0147(5) 0.0395(6) -0.0013(4) 0.0085(5) 0.0017(4)
    C7 0.0326(8) 0.0133(6) 0.0323(8) 0.0012(6) 0.0022(6) 0.0009(6)
    C8 0.0372(9) 0.0407(10) 0.0347(9) 0.0056(7) -0.0016(7) -0.0074(7)
    C9 0.0293(8) 0.0177(7) 0.0357(8) 0.0006(6) 0.0024(6) 0.0042(6)
    C10 0.0386(10) 0.0376(10) 0.0398(10) -0.0085(7) -0.0007(8) 0.0043(8)
    C11 0.0309(9) 0.0582(13) 0.0523(12) -0.0121(8) -0.0017(8) 0.0152(10)
    C12 0.0310(9) 0.0529(12) 0.0544(12) 0.0046(8) 0.0113(8) 0.0105(9)
    C13 0.0400(10) 0.0495(11) 0.0485(11) 0.0038(9) 0.0118(8) -0.0079(9)
    C14 0.0317(8) 0.0314(8) 0.0423(10) 0.0003(7) 0.0055(7) -0.0062(7)
    N4 0.0328(7) 0.0215(7) 0.0404(8) 0.0024(5) 0.0059(6) 0.0005(6)
    C15 0.0254(7) 0.0206(7) 0.0310(8) -0.0006(6) 0.0029(6) 0.0020(6)
    C16 0.0404(10) 0.0290(9) 0.0571(12) -0.0104(7) 0.0146(8) -0.0067(8)
_geom_special_details
;
 All esds (except the esd in the dihedral angle between two l.s. planes)
 are estimated using the full covariance matrix.  The cell esds are taken
 into account individually in the estimation of esds in distances, angles
 and torsion angles; correlations between esds in cell parameters are only
 used when they are defined by crystal symmetry.  An approximate (isotropic)
 treatment of cell esds is used for estimating esds involving l.s. planes.
 Least-squares planes (x,y,z in crystal coordinates) and deviations from them
 (* indicates atom used to define plane)
 5.1729 (0.0067) x - 0.7702 (0.0093) y + 6.8408 (0.0022) z = 3.9095 (0.0048)
 * -0.0400 (0.0011)  N1
 *  0.0328 (0.0011)  C2
 * -0.0019 (0.0010)  N3
 * -0.0193 (0.0011)  C4
 *  0.0105 (0.0011)  C5
 *  0.0178 (0.0010)  C6
    0.0930 (0.0023)  N2
    0.1026 (0.0023)  N6
   -0.0462 (0.0020)  S1
   -0.0028 (0.0025)  C15
    0.0557 (0.0021)  O1
 Rms deviation of fitted atoms =   0.0241
 - 2.6471 (0.0093) x + 12.8703 (0.0066) y - 3.4786 (0.0058) z = 3.0019 (0.0051)
 Angle to previous plane (with approximate esd) = 56.485 ( 0.063 )
 * -0.0047 (0.0012)  C9
 *  0.0009 (0.0013)  C10
 *  0.0043 (0.0015)  C11
 * -0.0056 (0.0015)  C12
 *  0.0016 (0.0015)  C13
 *  0.0034 (0.0013)  C14
 Rms deviation of fitted atoms =   0.0038
;
loop_
    _geom_bond_atom_site_label_1
    _geom_bond_atom_site_label_2
    _geom_bond_site_symmetry_2
    _geom_bond_distance
    _geom_bond_publ_flag
    N1 C2 . 1.3705(19) ?
    N1 C6 . 1.4138(18) ?
    N1 N2 . 1.4248(17) y
    N2 C7 . 1.293(2) ?
    C2 N6 . 1.326(2) ?
    C2 N3 . 1.333(2) y
    N3 C4 . 1.3343(19) ?
    C4 C5 . 1.397(2) ?
    C4 S1 . 1.7522(16) y
    S1 C16 . 1.7918(19) y
    C5 C15 . 1.424(2) ?
    C5 C6 . 1.427(2) ?
    C6 O1 . 1.2253(18) ?
    C7 C9 . 1.482(2) ?
    C7 C8 . 1.492(2) ?
    C9 C10 . 1.386(2) ?
    C9 C14 . 1.401(2) ?
    C10 C11 . 1.395(3) ?
    C11 C12 . 1.367(3) ?
    C12 C13 . 1.389(3) ?
    C13 C14 . 1.382(3) ?
    N4 C15 . 1.152(2) ?
    N6 H061 . 0.84(2) ?
    N6 H062 . 0.84(2) ?
    C8 H8A . 0.9800 ?
    C8 H8B . 0.9800 ?
    C8 H8C . 0.9800 ?
    C10 H10 . 0.9500 ?
    C11 H11 . 0.9500 ?
    C12 H12 . 0.9500 ?
    C13 H13 . 0.9500 ?
    C14 H14 . 0.9500 ?
    C16 H16A . 0.9800 ?
    C16 H16B . 0.9800 ?
    C16 H16C . 0.9800 ?
loop_
    _geom_angle_atom_site_label_1
    _geom_angle_atom_site_label_2
    _geom_angle_atom_site_label_3
    _geom_angle_site_symmetry_1
    _geom_angle_site_symmetry_3
    _geom_angle
    _geom_angle_publ_flag
    C2 N1 C6 . . 123.03(13) ?
    C2 N1 N2 . . 117.02(12) ?
    C6 N1 N2 . . 118.81(11) ?
    C7 N2 N1 . . 114.40(13) y
    N6 C2 N3 . . 120.02(14) ?
    N6 C2 N1 . . 117.16(14) ?
    N3 C2 N1 . . 122.79(13) ?
    C2 N3 C4 . . 116.77(13) ?
    N3 C4 C5 . . 124.02(14) y
    N3 C4 S1 . . 119.47(11) ?
    C5 C4 S1 . . 116.49(11) ?
    C4 S1 C16 . . 101.93(8) y
    C4 C5 C15 . . 122.01(14) ?
    C4 C5 C6 . . 120.40(13) ?
    C15 C5 C6 . . 117.57(13) ?
    O1 C6 N1 . . 120.40(13) ?
    O1 C6 C5 . . 127.05(13) ?
    N1 C6 C5 . . 112.55(12) y
    N2 C7 C9 . . 115.63(14) ?
    N2 C7 C8 . . 125.04(15) ?
    C9 C7 C8 . . 119.32(15) ?
    C10 C9 C14 . . 118.69(16) ?
    C10 C9 C7 . . 120.25(16) ?
    C14 C9 C7 . . 121.04(15) ?
    C9 C10 C11 . . 120.68(19) ?
    C12 C11 C10 . . 120.41(18) ?
    C11 C12 C13 . . 119.33(18) ?
    C14 C13 C12 . . 121.04(19) ?
    C13 C14 C9 . . 119.84(17) ?
    N4 C15 C5 . . 178.96(16) ?
    C2 N6 H061 . . 120.0(16) ?
    C2 N6 H062 . . 119.2(17) ?
    H061 N6 H062 . . 121(2) ?
    C7 C8 H8A . . 109.5 ?
    C7 C8 H8B . . 109.5 ?
    H8A C8 H8B . . 109.5 ?
    C7 C8 H8C . . 109.5 ?
    H8A C8 H8C . . 109.5 ?
    H8B C8 H8C . . 109.5 ?
    C9 C10 H10 . . 119.7 ?
    C11 C10 H10 . . 119.7 ?
    C12 C11 H11 . . 119.8 ?
    C10 C11 H11 . . 119.8 ?
    C11 C12 H12 . . 120.3 ?
    C13 C12 H12 . . 120.3 ?
    C14 C13 H13 . . 119.5 ?
    C12 C13 H13 . . 119.5 ?
    C13 C14 H14 . . 120.1 ?
    C9 C14 H14 . . 120.1 ?
    S1 C16 H16A . . 109.5 ?
    S1 C16 H16B . . 109.5 ?
    H16A C16 H16B . . 109.5 ?
    S1 C16 H16C . . 109.5 ?
    H16A C16 H16C . . 109.5 ?
    H16B C16 H16C . . 109.5 ?
loop_
    _geom_torsion_atom_site_label_1
    _geom_torsion_atom_site_label_2
    _geom_torsion_atom_site_label_3
    _geom_torsion_atom_site_label_4
    _geom_torsion_site_symmetry_1
    _geom_torsion_site_symmetry_2
    _geom_torsion_site_symmetry_3
    _geom_torsion_site_symmetry_4
    _geom_torsion
    _geom_torsion_publ_flag
    C2 N1 N2 C7 . . . . 118.94(15) ?
    C6 N1 N2 C7 . . . . -72.88(18) ?
    C6 N1 C2 N6 . . . . -173.38(14) ?
    N2 N1 C2 N6 . . . . -5.7(2) ?
    C6 N1 C2 N3 . . . . 8.5(2) ?
    N2 N1 C2 N3 . . . . 176.15(14) ?
    N6 C2 N3 C4 . . . . 177.46(15) ?
    N1 C2 N3 C4 . . . . -4.5(2) ?
    C2 N3 C4 C5 . . . . -0.7(2) ?
    C2 N3 C4 S1 . . . . -179.30(11) ?
    N3 C4 S1 C16 . . . . -7.90(16) ?
    C5 C4 S1 C16 . . . . 173.40(13) ?
    N3 C4 C5 C15 . . . . -179.67(15) ?
    S1 C4 C5 C15 . . . . -1.0(2) ?
    N3 C4 C5 C6 . . . . 2.1(3) ?
    S1 C4 C5 C6 . . . . -179.25(12) ?
    C2 N1 C6 O1 . . . . 174.16(15) ?
    N2 N1 C6 O1 . . . . 6.7(2) ?
    C2 N1 C6 C5 . . . . -6.5(2) ?
    N2 N1 C6 C5 . . . . -173.87(13) ?
    C4 C5 C6 O1 . . . . -179.25(16) ?
    C15 C5 C6 O1 . . . . 2.5(3) ?
    C4 C5 C6 N1 . . . . 1.4(2) ?
    C15 C5 C6 N1 . . . . -176.89(14) ?
    N1 N2 C7 C9 . . . . 176.69(12) y
    N1 N2 C7 C8 . . . . -2.8(2) ?
    N2 C7 C9 C10 . . . . -166.23(15) y
    C8 C7 C9 C10 . . . . 13.2(2) ?
    N2 C7 C9 C14 . . . . 12.1(2) y
    C8 C7 C9 C14 . . . . -168.47(16) ?
    C14 C9 C10 C11 . . . . -0.5(3) ?
    C7 C9 C10 C11 . . . . 177.85(16) ?
    C9 C10 C11 C12 . . . . -0.4(3) ?
    C10 C11 C12 C13 . . . . 1.0(3) ?
    C11 C12 C13 C14 . . . . -0.7(3) ?
    C12 C13 C14 C9 . . . . -0.1(3) ?
    C10 C9 C14 C13 . . . . 0.7(3) ?
    C7 C9 C14 C13 . . . . -177.59(16) ?
loop_
    _geom_hbond_atom_site_label_D
    _geom_hbond_atom_site_label_H
    _geom_hbond_atom_site_label_A
    _geom_hbond_site_symmetry_A
    _geom_hbond_distance_DH
    _geom_hbond_distance_HA
    _geom_hbond_distance_DA
    _geom_hbond_angle_DHA
    _geom_hbond_publ_flag
    N6 H061 O1 2_655 0.84(2) 2.24(3) 2.9899(17) 149(2) yes
    N6 H062 N4 2_655 0.84(2) 2.33(2) 3.054(2) 144(2) yes
    C8 H8A O1 4_565 0.98 2.52 3.279(2) 134.4 yes
    N6 H062 N2 . 0.84(2) 2.25(2) 2.6273(19) 108(2) yes
_shelx_space_group_comment
;
The symmetry employed for this shelxl refinement is uniquely defined
by the following loop, which should always be used as a source of
symmetry information in preference to the above space-group names.
They are only intended as comments.
;
_shelx_estimated_absorpt_T_min     0.676
_shelx_estimated_absorpt_T_max     0.959
_shelx_hkl_file
;
   0   0   1 12.1014 36.4604  85
   0   0   1 4.00334 32.6945  98
   0   0   1 18.3931 21.6263  62
   0   0   1 7.33785 35.1234   1
   0   0  -1 4.51012 21.1549  76
   0   0   1-10.1532 24.7929  74
   0   0   1 15.0136 22.0493  70
   0   0   2 1418.10 113.628   1
   0   0   2 1638.90 119.666  85
   0   0   2 1401.73 99.0216  83
   0   0  -2 1622.53 102.754  84
   0   0   2 1492.00 113.031 121
   0   0  -2 1365.69 102.851 115
   0   0   2 1516.02 97.0963  74
   0   0   2 1502.41 94.7262  62
   0   0  -2 1339.37 92.1340  76
   0   0   3 50.0656 82.2347   1
   0   0   3 4.51984 57.0558  65
   0   0  -3 2.14361 61.6073  76
   0   0  -3 7.65906 35.5501  81
   0   0  -3 27.0546 82.2847  75
   0   0  -3 26.7537 76.5096  66
   0   0   3 27.0946 53.5428  83
   0   0   3 56.2781 86.1770  85
   0   0   3-46.8358 67.1699 129
   0   0   3 25.6865 63.3681  59
   0   0   4 28727.1 1200.33   1
   0   0   4 25480.7 1201.46  85
   0   0   4 23729.0 1156.47  65
   0   0  -4 24176.1 1152.72  76
   0   0  -4 24853.2 1173.86  66
   0   0  -4 24706.8 1132.82  80
   0   0  -4 26364.7 1188.52  75
   0   0   4 25397.2 1127.30 142
   0   0   4 26349.2 1126.46 135
   0   0   4 23269.7 1132.07 137
   0   0   4 24958.6 1155.08 127
   0   0  -4 23025.6 1167.62 115
   0   0   4 27042.6 1172.88 129
   0   0   4 23918.8 1194.27 123
   0   0   4 26120.8 1175.88  59
   0   0  -5-71.9379 104.274  56
   0   0   5-43.5376 48.8149   2
   0   0   5-40.3877 48.0929  24
   0   0   5 34.9278 43.9471   7
   0   0   5 32.3469 58.6332   3
   0   0   5 7.37213 105.011   1
   0   0   5-3.52028 60.1056 170
   0   0   5 38.3346 60.4691 166
   0   0   5 4.06462 67.1249 160
   0   0   5-9.82931 69.6265 164
   0   0   5-13.7938 67.7025 158
   0   0   5-21.7481 54.8708 155
   0   0  -5 49.3676 107.592  67
   0   0  -5-69.6790 110.838  75
   0   0  -5 11.8254 99.2339  66
   0   0   5-26.2424 47.1685 135
   0   0   5-22.2575 51.4654 142
   0   0   5-18.6836 38.1021 140
   0   0   5-10.9909 89.6551 129
   0   0   5 40.4614 57.6213  92
   0   0   5 46.1516 52.1615  86
   0   0   5 25.0715 103.296  85
   0   0   5-6.35887 60.4882 106
   0   0  -5 30.6932 104.031  82
   0   0  -6 1797.03 211.372  56
   0   0   6 2291.57 129.198   7
   0   0   6 2240.81 138.067  25
   0   0   6 2477.14 137.579   2
   0   0   6 2214.99 142.376  22
   0   0   6 2484.02 150.270  30
   0   0   6 2626.00 144.460   3
   0   0   6 2105.50 155.010 158
   0   0   6 2384.86 150.995 170
   0   0   6 2174.77 157.408 164
   0   0   6 2379.20 149.777 166
   0   0   6 2419.47 146.776 155
   0   0  -6 2115.62 223.802  75
   0   0  -6 1597.74 218.848  67
   0   0  -6 1554.11 190.024  66
   0   0   6 1848.89 134.129 135
   0   0   6 1774.79 139.607 142
   0   0  -6 1513.42 143.579 130
   0   0  -6 2243.45 259.187 112
   0   0   6 1976.54 132.286  87
   0   0   6 2261.82 141.536  92
   0   0   6 1997.57 218.632  85
   0   0   6 2243.93 145.134  86
   0   0  -6 2316.78 228.131  82
   0   0   6 2105.51 141.394 106
   0   0   6 1898.56 142.939  96
   0   0  -7-33.9347 112.374  56
   0   0   7 30.6012 89.3446  22
   0   0   7 94.6014 95.1781  30
   0   0   7 36.6321 56.1727   7
   0   0   7-11.5633 80.2853  25
   0   0   7-48.7792 86.9041 166
   0   0   7-23.4031 87.9759 170
   0   0   7-2.81392 98.4711 164
   0   0   7 55.5347 98.8597 158
   0   0   7 23.2617 80.5631 155
   0   0  -7-9.57291 117.860  67
   0   0  -7-28.3338 128.046  75
   0   0   7 4.51554 67.9559 142
   0   0  -7-15.5825 75.1763 130
   0   0   7 59.0058 114.594  85
   0   0  -7 67.1713 171.230 112
   0   0   7-40.1741 72.1062  86
   0   0   7 36.5880 74.1325  92
   0   0   7 19.2449 83.2202 106
   0   0  -8 9699.52 612.580  54
   0   0   8 13986.3 527.564  22
   0   0   8 12990.3 525.372  25
   0   0   8 14541.9 537.568  30
   0   0   8 13430.3 525.055   7
   0   0   8 13885.9 543.546 166
   0   0   8 15107.1 555.690 164
   0   0   8 12774.6 541.244 170
   0   0  -8 7996.99 590.742  67
   0   0  -8 7288.15 521.169 130
   0   0  -8 6934.21 628.727 128
   0   0  -8 7387.91 636.665 117
   0   0  -8 6649.13 623.437 112
   0   0   8 9317.84 518.042  92
   0   0   8 13792.4 544.456  86
   0   0   8 14081.9 537.629 107
   0   0   9-112.669 67.5783 107
   0   0  -9 18.0367 49.0012 150
   0   0  -9-10.4025 40.8201 156
   0   0   9 40.4074 59.4350  13
   0   1   0-1.65811 20.1093  77
   0   1   0 14.8942 19.1873  79
   0   1   0 4.12131 8.86086  73
   0   1   0-0.55591 22.2907  78
   0  -1  -1 1155.91 77.1894  75
   0   1   1 1076.48 74.8904  71
   0   1   1 1094.69 68.7735  74
   0  -1  -1 1217.16 75.8504  66
   0   1   1 1131.39 62.4671  70
   0  -1  -1 1145.10 71.9804  76
   0   1   1 1103.34 77.3148  85
   0  -1   1 1184.30 78.3365  98
   0   1  -1 1184.48 75.6076  83
   0   1   1 1198.50 78.0439   1
   0   1   2 46177.7 1965.50   1
   0  -1  -2 46070.2 1962.25  75
   0   1   2 45140.0 1940.32  70
   0  -1  -2 44712.5 1950.45  76
   0   1   2 44182.9 1955.98  62
   0  -1  -2 43650.4 1957.82  66
   0   1   2 44472.2 1950.95  74
   0   1   2 42507.1 1964.48  72
   0  -1  -2 40429.1 1931.95  80
   0   1  -2 45009.3 1964.01  84
   0   1   2 46659.1 1969.98  85
   0   1   2 45859.8 1952.32  83
   0   1  -2 47078.7 1959.52  83
   0  -1   2 45109.1 1963.16  98
   0   1   2 44293.8 1967.97 121
   0  -1  -2 45227.9 1956.53 115
   0  -1   2 43242.0 1954.38  59
   0   1   2 42413.9 1953.90  59
   0   1   3 10142.2 490.667   1
   0   1   3 9541.73 469.503  83
   0  -1  -3 10491.4 489.419  82
   0   1   3 9953.52 496.508  85
   0   1  -3 10272.5 484.076  84
   0   1   3 9949.44 472.259  62
   0   1   3 9774.55 468.336  74
   0   1  -3 8428.52 459.391  76
   0  -1  -3 10502.6 488.720  75
   0   1   3 10007.8 463.650  65
   0  -1  -3 8858.18 463.001  76
   0  -1  -3 9954.85 481.101  66
   0   1   3 9667.71 492.455  72
   0   1   3 9795.13 475.535 129
   0  -1   3 10110.6 470.189 129
   0  -1   3 9473.41 487.462 123
   0  -1  -3 9533.69 481.485  56
   0   1   3 9714.90 474.130  59
   0  -1   3 9753.12 474.893  59
   0   1   4 25535.7 1156.42   1
   0  -1  -4 26197.2 1156.70  82
   0   1   4 24326.4 1161.81  85
   0   1   4 24858.0 1093.91 146
   0  -1   4 24919.1 1093.48 146
   0  -1  -4 24265.7 1140.23  66
   0  -1  -4 22788.9 1115.98  76
   0  -1  -4 26053.6 1156.02  75
   0   1  -4 22310.8 1095.51  81
   0   1  -4 22921.8 1110.63  80
   0  -1  -4 22821.7 1151.25  67
   0   1  -4 23455.8 1130.73  66
   0   1   4 23732.6 1116.64  65
   0   1  -4 23174.4 1113.71  76
   0   1  -4 23187.6 1141.91  75
   0   1   4 23981.6 1085.52 140
   0   1   4 24419.8 1094.80 137
   0   1   4 25205.8 1089.82 142
   0   1   4 25309.3 1088.34 135
   0  -1   4 23315.3 1087.38 135
   0  -1   4 24227.3 1088.88 142
   0  -1  -4 24476.3 1133.59 115
   0   1   4 24137.3 1119.28 127
   0   1   4 26037.0 1138.32 129
   0  -1   4 24932.7 1132.50 129
   0  -1  -4 23177.0 1146.10  56
   0   1   4 24831.5 1137.47  59
   0   1   5 2180.77 183.758  59
   0  -1  -5 1854.50 191.400  56
   0   1  -5 1763.32 177.299  56
   0   1   5 2014.49 123.326  48
   0  -1   5 1793.27 122.915  25
   0   1   5 1884.70 119.385  28
   0  -1   5 1980.33 124.994  26
   0   1   5 2118.44 123.797   2
   0  -1   5 1993.35 119.208   7
   0   1   5 1734.32 123.212  24
   0  -1   5 2129.00 133.584  30
   0   1   5 2111.24 200.211   1
   0  -1   5 1983.09 126.759   3
   0   1   5 1994.14 124.949   3
   0   1   5 2091.55 137.719 158
   0  -1   5 2463.52 132.708 170
   0   1   5 2272.60 138.204 160
   0  -1   5 2203.79 138.928 160
   0   1   5 2365.83 133.173 166
   0   1   5 2462.02 133.381 170
   0   1   5 2039.51 137.268 164
   0  -1   5 2433.26 133.664 166
   0  -1   5 2079.89 134.208 146
   0  -1   5 2281.38 129.514 155
   0   1   5 2226.70 136.227 146
   0   1   5 2138.05 132.383 155
   0   1  -5 2012.37 176.247  66
   0  -1  -5 2010.38 205.007  75
   0  -1  -5 2083.59 186.911  66
   0   1  -5 2132.39 196.556  75
   0   1  -5 1826.84 189.175  67
   0  -1  -5 2039.51 203.172  67
   0  -1   5 2037.88 122.601 135
   0  -1   5 2150.78 115.574 140
   0   1   5 2303.58 127.665 142
   0   1   5 2079.76 132.197 137
   0   1   5 2162.96 117.161 140
   0  -1   5 2410.40 126.473 142
   0   1   5 2237.30 124.163 135
   0   1   5 2428.24 190.045 129
   0   1   5 2234.41 156.023 127
   0  -1  -5 2112.36 230.130 112
   0  -1   5 1975.93 128.422 106
   0   1   5 2209.79 132.602  86
   0  -1  -5 2097.83 196.155  82
   0   1   5 2351.71 209.469  85
   0   1   5 2069.86 127.513 106
   0  -1   5 1910.34 133.444  96
   0  -1   5 1940.58 127.881  92
   0  -1  -6-17.0205 116.501  56
   0   1  -6-23.5380 117.534  56
   0  -1   6 12.2260 71.9369  27
   0  -1   6-1.99801 75.3072   3
   0   1   6-16.2838 62.9221  28
   0  -1   6-92.0106 90.8451  30
   0   1   6 6.01050 82.0512  30
   0  -1   6 74.5202 72.7231  25
   0  -1   6 35.3994 80.9850  22
   0  -1   6-40.2588 71.7753  26
   0   1   6 127.606 52.1214   7
   0   1   6 73.3493 60.1075   2
   0   1   6 59.3722 68.3427  25
   0  -1   6 14.2227 54.1515   7
   0   1   6 55.1506 87.5600 164
   0  -1   6-15.9948 79.2238 170
   0   1   6 50.6757 79.0671 166
   0  -1   6-11.2144 78.2267 166
   0   1   6-69.8224 83.0250 170
   0   1   6 92.1640 75.3227 155
   0  -1   6 72.0850 69.8770 155
   0   1   6 67.2389 86.8129 158
   0   1  -6-51.2657 127.653  75
   0   1  -6 13.5098 97.3511  66
   0   1  -6-60.7802 123.687  67
   0  -1  -6 82.7914 122.267  67
   0  -1  -6 52.5616 112.184  66
   0  -1  -6 36.6995 109.807  69
   0  -1  -6-63.7202 130.808  75
   0   1   6-8.46422 62.5131 142
   0  -1  -6 75.6429 78.3578 130
   0   1   6 12.3553 44.1734 140
   0   1   6 46.2548 58.2848 135
   0  -1   6 41.8437 61.3879 142
   0   1  -6 40.0730 160.113 112
   0  -1  -6-123.546 172.061 112
   0   1   6 21.7108 102.178 129
   0  -1   6 56.5687 85.9453  96
   0  -1  -6-37.6506 110.759  82
   0   1   6 67.2666 54.9378  87
   0   1   6-36.9132 65.3789  86
   0  -1   6-30.4657 77.1607 106
   0  -1   6 54.1140 57.6791  87
   0   1   6 75.0480 70.2223  92
   0   1   6 74.8119 75.4524 106
   0  -1   6-6.30221 78.2414  92
   0   1   6-10.6711 116.001  85
   0  -1   6-17.2971 68.3042 108
   0  -1  -7 520.254 143.256  56
   0   1  -7 688.506 139.642  56
   0  -1   7 773.415 80.4409   7
   0   1   7 977.259 108.918  30
   0  -1   7 806.162 87.0364  27
   0  -1   7 791.462 101.216  22
   0  -1   7 827.667 95.3027  25
   0   1   7 737.470 72.9878   7
   0   1   7 697.238 102.893  22
   0   1   7 719.235 90.1178  25
   0  -1   7 947.782 112.672  30
   0   1   7 841.769 107.736 166
   0  -1   7 776.103 108.572 166
   0   1   7 596.728 114.689 164
   0  -1   7 670.197 103.455 170
   0   1   7 745.979 106.302 170
   0   1   7 842.408 117.911 158
   0  -1   7 520.835 94.8044 155
   0   1   7 720.670 104.038 155
   0   1  -7 447.249 145.690  75
   0  -1  -7 642.079 148.000  69
   0  -1  -7 589.780 156.418  67
   0  -1  -7 757.594 165.531  75
   0   1  -7 800.284 154.883  67
   0   1  -7 439.498 137.460  69
   0   1  -7 502.265 88.2674 130
   0   1   7 658.231 90.1091 142
   0   1   7 549.610 77.3656 135
   0  -1  -7 546.362 199.123 128
   0  -1  -7 545.064 96.3891 130
   0   1  -7 208.918 179.194 112
   0   1   7 722.028 89.3860  92
   0  -1   7 808.153 119.814 107
   0   1   7 699.855 160.610  85
   0  -1  -7 461.839 189.137 112
   0  -1   7 624.294 94.6592  92
   0  -1   7 704.255 83.6550 108
   0   1   7 726.693 94.0269  86
   0  -1   7 588.827 99.9069  96
   0   1   7 779.820 97.6001 106
   0  -1  -8 643.304 131.771  54
   0   1   8 613.647 96.5636 170
   0  -1   8 756.569 95.4077 166
   0   1   8 698.891 99.3977 166
   0  -1   8 509.544 92.9121 170
   0   1   8 563.237 107.546 164
   0  -1  -8 285.792 78.7514 157
   0   1   8 884.984 87.2333  14
   0  -1   8 878.325 74.0295   7
   0   1   8 636.813 77.8222  25
   0  -1   8 788.206 84.3849  25
   0  -1   8 1002.15 106.403  13
   0  -1   8 827.117 88.6081  22
   0  -1   8 678.693 98.5260  30
   0   1   8 849.720 94.6974  22
   0   1   8 637.033 66.5688   7
   0   1   8 885.921 97.5307  30
   0   1  -8 380.877 120.288  67
   0  -1  -8 407.363 126.998  67
   0   1  -8 263.587 153.848 128
   0  -1  -8 245.364 161.959 128
   0   1  -8 403.501 168.332 117
   0  -1  -8 413.880 78.7708 130
   0  -1  -8 251.320 171.139 117
   0   1   8 751.841 90.2999  86
   0  -1  -8 423.765 160.413 112
   0  -1   8 637.133 79.8999  92
   0  -1   8 740.859 113.434 107
   0   1  -8 381.888 154.641 112
   0   1  -9 214.992 56.8504 150
   0  -1  -9 119.242 48.1773 156
   0  -1  -9 268.838 60.1613 150
   0  -1   9 469.879 62.8228  10
   0   1   9 570.379 66.7756  13
   0  -1   9 513.832 63.7590  13
   0   1   9 632.306 74.6849 107
   0  -1   9 529.023 72.6148 107
   0   1   9 274.752 50.9993 170
   0   1   9 368.552 56.5894 166
   0  -2   0 50406.8 2165.08  98
   0   2   0 51279.3 2169.89  62
   0   2   0 46479.1 2160.15  73
   0   2   0 48181.4 2168.67  77
   0   2   0 48596.8 2167.96  79
   0   2   0 48995.2 2168.93  78
   0  -2   1 162609. 7465.97  85
   0  -2  -1 178855. 7464.83  82
   0   2   1 168251. 7467.40  85
   0   2   1 158050. 7463.94  82
   0   2   1 175562. 7472.46  60
   0   2  -1 168549. 7454.65  61
   0   2   1 177182. 7467.23   1
   0  -2   1 169158. 7465.67   1
   0   2   1 159629. 7461.76  70
   0  -2  -1 171806. 7469.69  76
   0  -2  -1 177711. 7472.68  66
   0   2   1 163693. 7465.04  73
   0   2   1 164792. 7466.62  71
   0   2   2 740.027 83.2999   1
   0  -2   2 666.485 79.9508   1
   0  -2  -2 794.750 89.7161  75
   0  -2  -2 779.482 87.5759  66
   0  -2  -2 671.367 76.7072  76
   0  -2  -2 673.653 83.6202  67
   0   2   2 716.356 56.0395  70
   0   2   2 671.274 85.1335  72
   0   2   2 665.266 74.2499  62
   0   2   2 496.790 81.0996  71
   0   2   2 719.231 71.0358  74
   0  -2   2 693.046 80.9631  85
   0  -2   2 776.670 92.9793  98
   0   2  -2 800.409 77.6237  83
   0   2   2 447.649 51.2993  84
   0   2   2 772.115 86.3060  85
   0   2  -2 795.397 85.4224  84
   0  -2  -2 725.497 85.4553  82
   0   2   2 621.394 81.9067 123
   0   2   2 721.689 84.1317 121
   0  -2  -2 631.630 84.7384 115
   0   2   2 636.856 84.3857  60
   0   2   2 674.827 77.4024  59
   0  -2  -2 610.220 82.5316  56
   0   2   3 25683.4 1081.85   1
   0  -2   3 24996.0 1077.86   1
   0   2  -3 23613.4 1080.02  84
   0  -2   3 22447.5 1077.41  85
   0   2   3 23378.5 1083.25  85
   0   2   3 23210.3 1057.64  83
   0  -2   3 23183.6 1077.68  98
   0   2  -3 23937.5 1069.53  83
   0  -2  -3 24699.9 1074.14  82
   0   2   3 23262.4 1058.70  74
   0  -2  -3 23390.0 1076.81  75
   0   2   3 22731.2 1035.43  70
   0   2   3 22705.8 1078.75  72
   0   2   3 24136.3 1069.19  62
   0  -2  -3 23672.6 1073.15  66
   0  -2  -3 22935.3 1058.92  76
   0   2   3 23717.8 1052.36  65
   0  -2  -3 23084.5 1077.21  67
   0   2   3 21787.6 1030.28 135
   0  -2  -3 23029.0 1067.41 115
   0   2   3 22038.3 1056.41 127
   0   2   3 22491.5 1080.77 123
   0   2   3 21767.4 1065.71 129
   0   2   3 22253.5 1081.03 121
   0   2   3 23158.9 1065.46  59
   0  -2  -3 22419.6 1073.44  56
   0  -2   4 631.767 117.816   1
   0   2   4 871.345 125.658   1
   0  -2   4 670.887 128.079  85
   0   2  -4 722.284 134.113  82
   0  -2  -4 711.072 122.649  82
   0   2   4 848.700 132.241  85
   0   2   4 632.439 87.8517  83
   0  -2   4 736.273 71.1369 146
   0   2   4 720.930 71.3015 146
   0  -2  -4 737.868 134.075  67
   0   2  -4 726.538 105.752  66
   0  -2  -4 662.843 102.170  76
   0  -2  -4 755.939 131.713  66
   0   2   4 745.598 91.6729  65
   0   2   4 744.428 97.1558  74
   0  -2  -4 785.200 137.036  75
   0   2  -4 662.122 86.9213  76
   0   2   4 781.412 64.3750 135
   0  -2  -4 490.676 77.4063 130
   0   2   4 760.051 66.3757 142
   0  -2   4 703.050 64.1454 142
   0   2   4 766.600 58.3083 140
   0   2   4 726.858 71.8858 137
   0  -2   4 562.855 60.1070 135
   0  -2  -4 788.224 154.734 112
   0   2   4 792.944 117.372 129
   0   2   4 475.222 121.442 123
   0   2   4 800.350 93.0566 127
   0  -2  -4 616.744 128.799  56
   0   2   4 630.400 98.1496  62
   0   2   4 727.291 111.301  59
   0   2   5 11979.6 587.868  59
   0   2   5 11266.1 515.928  48
   0  -2  -5 10118.9 593.769  56
   0  -2   5 10847.0 515.882   3
   0   2   5 10712.0 512.560  28
   0  -2   5 10379.2 511.643   7
   0   2   5 13121.9 614.838   1
   0  -2   5 12286.9 605.736   1
   0   2   5 10301.3 513.989  26
   0  -2   5 11052.6 514.726   2
   0  -2   5 10757.0 514.366  26
   0   2   5 11140.0 518.015  24
   0  -2   5 11378.8 516.654  27
   0   2   5 11498.0 516.631   2
   0  -2   5 9813.35 510.435   4
   0  -2   5 10394.9 513.091  25
   0  -2   5 11138.0 518.403  30
   0  -2   5 10260.8 510.194  22
   0   2   5 10847.6 522.985 158
   0  -2   5 11380.7 523.820 158
   0   2   5 11388.8 519.865 170
   0   2   5 10898.8 522.485 164
   0  -2   5 11444.5 519.202 166
   0   2   5 11755.8 523.316 160
   0   2   5 11351.1 520.002 166
   0  -2   5 11526.3 519.929 170
   0  -2   5 11781.1 525.072 164
   0  -2   5 11507.5 526.239 160
   0  -2   5 12122.5 519.541 155
   0   2   5 11345.8 523.691 146
   0  -2  -5 11641.5 608.772  75
   0  -2  -5 11698.0 609.783  67
   0   2  -5 9577.81 561.155  66
   0   2  -5 11054.2 587.246  75
   0  -2  -5 10430.3 581.788  66
   0   2   5 11872.0 516.628 135
   0   2   5 12071.2 519.389 142
   0   2   5 11617.9 511.697 140
   0   2   5 11317.7 524.380 137
   0  -2   5 10688.9 516.351 142
   0  -2  -5 11340.4 525.284 130
   0   2   5 11863.4 587.222 129
   0  -2  -5 12438.3 627.297 112
   0   2   5 11529.9 558.205 127
   0   2   5 11530.7 515.796  92
   0  -2   5 10002.6 517.713  96
   0  -2   5 10579.3 517.881  92
   0  -2  -5 12470.5 604.671  82
   0   2   5 11282.6 612.295  85
   0  -2   5 10782.1 602.051  85
   0   2   5 10431.5 512.770 106
   0   2   5 10932.9 522.068  86
   0  -2   5 11322.9 523.630  90
   0  -2   5 10807.1 520.203  86
   0  -2   5 10633.4 516.216 106
   0   2  -5 12444.4 616.173  82
   0   2   6-31.1640 111.305  59
   0  -2  -6 44.1415 119.690  56
   0   2  -6-15.1339 113.350  56
   0  -2   6 14.8828 57.7742   7
   0  -2   6-5.62902 77.2471  27
   0  -2   6-14.8799 71.3542  25
   0  -2   6-2.05329 57.2805   2
   0  -2   6 12.7967 81.3137  22
   0   2   6 30.1377 47.0864   7
   0  -2   6-19.2955 88.3257  30
   0  -2   6-23.9912 70.5746  26
   0   2   6 27.2565 59.6887   2
   0   2   6-18.7020 60.7841  28
   0  -2   6-12.2507 76.2682   3
   0   2   6-18.6102 75.9407  26
   0  -2   6 57.6349 76.8135 166
   0  -2   6 11.3486 78.1793 170
   0   2   6-21.0069 81.7999 166
   0   2   6-58.7340 81.3689 170
   0   2   6-12.5237 85.4457 164
   0   2   6 22.3895 83.6376 158
   0   2   6 48.8405 76.8588 146
   0  -2   6-6.59534 69.1129 155
   0  -2  -6 85.2693 134.161  67
   0   2  -6-84.3994 117.721  67
   0  -2  -6 9.33481 140.943  75
   0  -2  -6-23.8224 117.997  66
   0   2  -6 66.6871 120.818  75
   0  -2  -6-53.7736 109.907  69
   0   2   6 9.68499 45.6144 140
   0   2   6 33.9018 58.5023 135
   0   2   6-13.0921 66.6212 142
   0   2   6 38.1462 110.890 129
   0  -2  -6 36.2506 78.9555 130
   0   2   6 32.2394 120.876  85
   0  -2   6 1.98115 71.3937 108
   0  -2  -6 73.0598 164.449 112
   0  -2   6 38.2755 63.3263  86
   0  -2   6 85.4385 81.1010 106
   0  -2   6 21.3299 89.3759  96
   0   2   6 31.5077 68.9346 106
   0  -2   6 2.16405 75.2114  92
   0  -2   6 82.6603 116.220  85
   0   2   6 36.6139 67.3378  92
   0  -2  -6-9.12360 107.816  82
   0  -2   6 41.7010 56.8641  87
   0  -2   6 18.9225 91.9350 107
   0   2   6-31.8324 66.4045  86
   0  -2  -7 2053.96 216.069  56
   0  -2   7 2252.88 140.296  27
   0   2   7 2136.93 135.010  25
   0   2   7 2186.30 123.223   7
   0  -2   7 2426.31 158.023  30
   0  -2   7 2444.70 143.529  25
   0  -2   7 2323.01 134.350   7
   0  -2   7 2405.33 143.025  14
   0   2   7 2718.78 152.763  30
   0   2   7 2550.70 149.605  22
   0  -2   7 2412.52 143.075  22
   0   2   7 2443.94 159.245 166
   0   2   7 2289.92 164.349 164
   0   2   7 2455.64 157.384 170
   0  -2   7 1686.43 150.449 166
   0  -2  -7 1102.41 135.864 161
   0  -2   7 2016.20 149.132 170
   0   2   7 2281.34 159.863 158
   0   2   7 2331.35 153.859 155
   0   2  -7 1641.95 204.079  69
   0  -2  -7 1488.13 214.822  75
   0  -2  -7 1663.58 226.892  67
   0   2  -7 1552.87 207.197  75
   0   2  -7 1394.80 200.366  67
   0  -2  -7 1654.51 206.623  69
   0   2  -7 1199.57 132.979 130
   0   2   7 1946.68 144.994 142
   0   2   7 1781.22 135.826 135
   0  -2  -7 1732.63 146.573 130
   0  -2  -7 1875.52 267.132 117
   0   2  -7 1632.32 240.083 112
   0  -2  -7 1634.71 260.401 128
   0   2   7 2348.84 149.094  86
   0   2   7 1737.90 220.511  85
   0  -2   7 2257.87 144.447  86
   0  -2   7 1883.66 132.876 108
   0   2   7 2064.51 134.988  92
   0  -2   7 1784.73 218.199  85
   0  -2   7 1652.15 123.622  87
   0  -2   7 2200.85 145.437  92
   0  -2   7 2031.47 149.109  96
   0   2   7 2056.74 137.989 106
   0  -2   7 2157.06 156.617 107
   0  -2  -7 1652.59 255.199 112
   0  -2  -8 1090.41 149.237  54
   0  -2  -8 1006.48 88.8366  50
   0  -2   8 1160.64 105.146 166
   0   2   8 1206.43 112.598 170
   0   2   8 1214.63 121.360 164
   0  -2   8 1248.76 105.207 170
   0   2   8 1384.15 114.808 166
   0  -2  -8 599.001 92.0915 157
   0   2   8 1065.63 110.575 155
   0  -2  -8 658.312 105.107 156
   0   2   8 1320.35 104.971  30
   0  -2   8 1226.36 98.8995  25
   0   2   8 1402.62 106.786  22
   0  -2   8 1626.86 115.124  13
   0   2   8 1218.64 89.3837  25
   0  -2   8 1159.08 89.6954   7
   0  -2  -8 929.606 151.479  67
   0  -2  -8 709.206 94.1651 130
   0  -2  -8 910.754 196.866 128
   0   2  -8 533.238 172.488 128
   0   2  -8 504.126 176.603 117
   0  -2  -8 796.220 188.937 117
   0  -2   8 1267.43 102.835  86
   0  -2   8 1396.21 118.835 107
   0  -2   8 1030.21 99.7004  96
   0   2   8 1417.38 105.694  86
   0  -2   8 1036.58 96.1523  92
   0  -2  -8 600.652 175.447 112
   0   2  -9 127.388 51.3998 150
   0  -2  -9 153.217 56.2360 150
   0  -2  -9 100.492 46.4313 156
   0   2   9 246.628 58.5656 166
   0   2   9 241.527 56.1757 170
   0  -2   9 380.004 68.7242 107
   0  -2   9 254.843 61.4789  10
   0   2   9 486.189 63.1957  13
   0  -2   9 426.120 61.8096  13
   0  -3   0-3.99136 48.0113  75
   0   3   0 1.72209 73.7594  77
   0   3   0 34.7963 76.7397  78
   0  -3   0-26.3167 63.5641  76
   0   3   0 8.33375 64.3027  79
   0   3   0 11.7437 31.7612  73
   0  -3   0 30.5586 52.4574 112
   0  -3   0-5.21873 49.9906  98
   0  -3   0 17.3634 67.8595 115
   0   3   0 16.2734 47.6981  62
   0   3   1 491.622 57.2777   1
   0  -3   1 455.557 53.9095   1
   0   3   1 510.350 69.2281  72
   0   3   1 521.407 59.2891  73
   0  -3  -1 433.954 48.2800  69
   0   3   1 497.794 63.0824  71
   0  -3  -1 514.946 80.1164  66
   0  -3  -1 522.036 80.9052  76
   0   3  -1 567.440 78.4891  79
   0   3   1 598.378 56.7296  85
   0   3   1 492.028 55.0884  82
   0  -3   1 463.925 52.3085  85
   0  -3  -1 624.832 84.2554 112
   0  -3  -1 536.210 87.0507 115
   0   3  -1 400.135 40.7890  61
   0   3   1 450.293 70.9590  62
   0   3   1 629.977 77.3429  60
   0   3   2 2381.11 149.713   1
   0  -3   2 2270.79 146.113   1
   0  -3   2 2368.86 147.733  85
   0   3   2 2321.55 152.130  85
   0   3  -2 2516.04 153.716  83
   0  -3  -2 2665.97 146.568  82
   0   3   2 1975.33 120.677  84
   0  -3  -2 2426.19 153.868  76
   0   3   2 2216.32 153.911  72
   0   3   2 2584.67 143.853  65
   0   3   2 2136.77 149.751  71
   0  -3  -2 2428.89 159.008  66
   0   3   2 2425.86 129.320  63
   0   3   2 2734.47 148.776  74
   0   3   2 2547.63 132.904  70
   0  -3  -2 2491.08 160.606 115
   0   3   2 2366.02 149.042 127
   0   3   2 2382.15 156.402 123
   0   3   2 2435.48 156.633 121
   0   3   2 2529.72 159.274  60
   0   3   2 2543.65 153.085  59
   0  -3  -2 2380.74 155.775  56
   0   3   3 48868.8 2168.87   1
   0  -3   3 47519.7 2164.65   1
   0  -3   3 46278.1 2173.63  98
   0  -3  -3 51680.4 2163.63  82
   0   3   3 47533.6 2173.46  85
   0   3  -3 49179.8 2168.17  83
   0  -3   3 44994.4 2165.81  85
   0   3  -3 48170.6 2180.28  84
   0   3   3 46096.4 2125.74 146
   0  -3  -3 51231.7 2176.78  75
   0  -3  -3 46517.2 2154.86  76
   0   3   3 48701.3 2147.52  65
   0   3   3 48094.7 2166.98  62
   0  -3  -3 47934.5 2169.27  66
   0   3   3 47296.4 2172.51  72
   0  -3  -3 48135.8 2174.33  67
   0   3   3 49858.2 2130.31  70
   0   3   3 48631.0 2154.96  74
   0   3   3 46089.6 2123.08 135
   0  -3  -3 47338.9 2128.06 130
   0   3   3 47054.9 2176.13 123
   0  -3  -3 48632.8 2164.03 115
   0   3   3 48334.1 2177.54 121
   0   3   3 48227.2 2156.81 127
   0   3   3 47249.0 2164.83 129
   0  -3  -3 46869.0 2171.77  56
   0   3   3 46572.3 2161.07  59
   0   3   3 46759.1 2172.42  60
   0  -3   4 3941.29 269.388   1
   0   3   4 4592.40 282.114   1
   0   3   4 3909.85 242.406  83
   0  -3   4 4140.73 275.139  85
   0   3  -4 4487.08 278.247  84
   0  -3  -4 4795.40 273.934  82
   0   3   4 4356.00 283.872  85
   0   3  -4 4309.74 285.180  82
   0   3   4 4366.40 216.749 146
   0   3   4 4080.98 215.399 155
   0   3   4 4462.58 242.281  65
   0   3   4 4359.31 254.740  74
   0  -3  -4 4232.61 252.834  76
   0  -3  -4 4508.16 291.137  67
   0   3   4 3510.20 290.443  72
   0  -3  -4 4951.86 293.379  75
   0  -3  -4 4377.40 277.221  66
   0   3   4 4281.99 263.390  62
   0   3   4 4352.36 211.461 135
   0   3   4 4085.06 216.792 137
   0   3   4 4469.32 213.796 142
   0  -3  -4 3642.79 221.717 130
   0   3   4 4396.87 208.616 140
   0   3   4 4487.01 251.839 127
   0   3   4 4420.80 268.134 129
   0   3   4 3921.16 285.343 123
   0   3   4 4449.70 265.704  59
   0  -3  -4 4332.94 283.568  56
   0   3   5 11460.6 568.354  59
   0  -3  -5 10282.2 493.605  38
   0   3   5 10783.0 493.048  48
   0  -3  -5 10658.8 579.345  56
   0  -3   5 10605.3 496.336  30
   0  -3   5 9691.84 492.755   6
   0  -3   5 9495.69 486.824   4
   0   3   5 9842.19 488.929  28
   0   3   5 11405.1 580.087   1
   0  -3   5 10923.0 494.955   5
   0  -3   5 10182.5 490.801  25
   0   3   5 10346.3 493.512  24
   0  -3   5 10511.6 495.036  27
   0  -3   5 10481.5 490.534   2
   0   3   5 10927.8 492.634   2
   0  -3   5 10309.9 490.933  26
   0  -3   5 9882.15 488.646   7
   0  -3   5 9526.77 486.595  22
   0  -3   5 11026.5 573.850   1
   0   3   5 10005.1 491.160  26
   0  -3   5 11323.4 496.920 166
   0  -3   5 11827.7 503.110 164
   0   3   5 10504.1 499.488 164
   0   3   5 11156.4 498.125 166
   0  -3   5 11034.9 496.447 170
   0   3   5 10603.9 500.015 158
   0   3   5 10770.3 496.517 170
   0   3   5 11161.6 498.664 160
   0  -3   5 11277.1 501.560 158
   0   3   5 11240.5 501.504 146
   0  -3   5 11027.0 494.883 155
   0   3  -5 9513.97 537.160  66
   0  -3  -5 10940.0 589.289  67
   0  -3  -5 10919.2 569.263  69
   0  -3  -5 11827.6 594.633  75
   0   3  -5 9849.60 556.057  75
   0  -3  -5 11265.0 576.654  66
   0   3   5 11382.2 494.096 135
   0   3   5 11464.2 496.250 142
   0  -3  -5 11685.4 505.082 130
   0   3   5 10847.2 501.431 137
   0   3   5 11338.9 489.175 140
   0   3   5 10614.1 597.981 123
   0   3   5 10922.0 540.633 127
   0   3   5 12051.0 572.655 129
   0   3   5 10362.3 497.164 122
   0   3   5 10940.4 491.446  92
   0   3   5 9929.06 488.155 106
   0  -3  -5 12089.0 579.021  82
   0   3   5 10736.7 499.275  86
   0   3   5 10704.3 587.852  85
   0  -3   5 9172.79 489.805  87
   0  -3   5 10971.8 498.953  94
   0  -3   5 10447.3 577.538  85
   0  -3   5 11140.5 495.378 108
   0  -3   5 10452.4 494.283 106
   0  -3   5 9805.14 496.966  96
   0  -3   5 10633.2 501.813  95
   0  -3   5 10031.5 495.603  86
   0  -3   5 8939.74 487.736 107
   0   3  -5 11122.6 589.127  82
   0  -3   5 9795.67 494.204  92
   0   3   6 1013.13 97.5618  48
   0  -3  -6 997.387 81.6378  38
   0   3  -6 779.765 140.283  56
   0   3   6 1254.69 167.408  59
   0  -3  -6 1266.56 181.796  56
   0  -3   6 1214.56 110.084  27
   0  -3   6 1144.40 107.341   3
   0   3   6 1125.04 92.2792   2
   0  -3   6 1089.35 89.5475   7
   0  -3   6 1040.56 101.530  25
   0   3   6 1290.47 105.478  26
   0  -3   6 917.119 101.484  22
   0  -3   6 1196.89 103.511  14
   0  -3   6 1144.69 117.996  30
   0   3   6 1144.35 94.2978  28
   0  -3   6 1043.76 90.6684   2
   0  -3   6 990.961 105.696 170
   0   3   6 1114.35 110.014 170
   0  -3   6 1204.40 121.776 164
   0   3   6 918.560 112.221 158
   0  -3   6 1105.34 115.954 158
   0   3   6 1143.57 108.677 166
   0  -3   6 1033.26 102.789 166
   0   3   6 1052.34 115.149 164
   0   3   6 894.276 107.843 146
   0   3  -6 729.698 151.320  75
   0  -3  -6 823.753 176.368  67
   0  -3  -6 1094.16 164.562  66
   0  -3  -6 1111.34 158.801  69
   0  -3  -6 961.880 179.194  75
   0   3  -6 960.813 154.911  67
   0  -3  -6 940.460 114.039 130
   0   3   6 970.306 81.8914 140
   0   3   6 1059.97 94.4819 135
   0   3   6 1168.23 102.537 142
   0  -3  -6 920.080 222.349 128
   0   3   6 1067.04 170.733 129
   0  -3   6 891.121 90.3883  87
   0   3  -6 1049.36 168.724  82
   0  -3   6 1110.58 118.176  96
   0   3   6 913.823 163.944  85
   0   3   6 1176.97 97.2420  92
   0  -3  -6 850.398 212.302 112
   0  -3   6 966.962 157.522  85
   0  -3   6 1076.46 106.475  92
   0  -3   6 931.726 95.2893  86
   0   3   6 1065.67 96.1860 106
   0  -3   6 1115.20 110.342 106
   0   3   6 1057.80 100.224  86
   0  -3   6 1153.02 103.930  94
   0  -3   6 1058.25 113.508 107
   0  -3   6 1110.31 100.736 108
   0  -3  -7 1101.02 175.179  56
   0  -3   7 1740.47 133.404  30
   0  -3   7 1620.78 118.323  25
   0   3   7 1800.18 125.107  30
   0   3   7 1314.91 104.587  25
   0  -3   7 1730.34 130.202  13
   0   3   7 1498.73 111.997  28
   0  -3   7 1568.00 115.366  22
   0   3   7 1658.16 123.464  26
   0  -3   7 1615.75 114.628  14
   0  -3   7 1601.12 118.783  27
   0  -3   7 1574.46 107.867   7
   0   3   7 1671.27 129.932 166
   0  -3   7 1629.19 140.654 164
   0   3   7 1389.86 135.693 164
   0   3   7 1580.53 128.715 170
   0  -3   7 1043.06 115.837 170
   0   3   7 1359.61 130.541 158
   0  -3   7 1292.93 120.064 166
   0  -3  -7 823.540 110.352 161
   0  -3  -7 875.829 121.443 157
   0  -3  -7 1013.06 190.946  67
   0   3  -7 732.250 156.087  67
   0  -3  -7 1116.90 182.164  75
   0   3  -7 1111.47 171.240  69
   0  -3  -7 1030.70 161.709  69
   0   3  -7 479.071 153.270  75
   0   3   7 1501.78 110.084 135
   0  -3  -7 1397.66 123.135 130
   0   3  -7 674.681 102.438 130
   0   3   7 1515.56 119.047 142
   0   3   7 985.314 168.407 129
   0  -3  -7 1388.10 239.977 128
   0   3  -7 812.886 193.244 112
   0  -3   7 1484.42 130.277  96
   0  -3   7 1085.99 95.7597  87
   0  -3   7 1266.18 119.345  92
   0  -3  -7 1262.54 226.797 112
   0  -3   7 1441.00 114.321  86
   0  -3   7 1334.82 108.355 108
   0   3   7 1434.36 108.459 106
   0   3   7 1464.75 117.982  86
   0   3   7 1393.14 104.530  92
   0  -3   7 1443.14 130.668 107
   0  -3  -8 284.819 61.4105  50
   0  -3  -8 184.912 96.6403  56
   0   3   8 230.535 80.6049  26
   0  -3   8 222.276 62.0871   7
   0  -3   8 227.725 71.5183  25
   0   3   8 281.857 74.8250  30
   0  -3   8 334.567 87.7689  13
   0   3   8 288.671 90.6037 164
   0   3   8 344.204 85.4790 166
   0   3   8 265.696 82.3326 170
   0  -3   8 219.125 70.8158 170
   0  -3  -8 99.7852 68.1338 157
   0  -3  -8 138.514 77.2884 156
   0  -3  -8 195.356 86.8388 150
   0   3   8 271.585 81.1184 155
   0  -3  -8 104.576 108.109  67
   0   3   8 236.651 64.2586 142
   0  -3  -8 143.303 144.975 128
   0  -3  -8 166.805 134.913 124
   0  -3  -8 53.8607 64.6097 130
   0   3  -8 195.228 128.893 128
   0  -3   8 359.376 93.7335 107
   0   3   8 286.744 69.3868  86
   0  -3   8 216.839 80.0013  96
   0  -3   8 310.716 69.7292  86
   0  -3   8 239.941 71.0457  92
   0  -3  -9 1143.74 110.224 150
   0   3   9 3218.28 114.608  13
   0  -3   9 2773.00 113.067  10
   0   3   9 1947.38 110.593 170
   0   3   9 2122.10 114.724 166
   0  -3   9 2726.87 112.621 107
   0   4   0 278705. 12161.5  77
   0  -4   0 282490. 12153.8  75
   0   4   0 264924. 12150.4  72
   0  -4   0 278744. 12152.3  67
   0   4   0 285305. 12160.8  79
   0   4   0 281919. 12162.0  78
   0  -4   0 271393. 12158.5  79
   0   4   0 258447. 12146.3  71
   0   4   0 259089. 12142.5  73
   0  -4   0 259287. 12151.5 112
   0  -4   0 299188. 12172.9 115
   0   4   0 297863. 12165.0  62
   0  -4   0 277224. 12155.1  56
   0  -4   0 284006. 12153.1  98
   0  -4  -1 29003.7 1261.13  69
   0  -4  -1 29612.2 1289.39  79
   0   4  -1 28635.8 1283.96  79
   0   4   1 28561.8 1278.79  72
   0  -4  -1 29186.1 1282.69  67
   0  -4  -1 29175.8 1287.21  76
   0   4   1 29091.7 1273.40  71
   0   4   1 27882.8 1268.37  73
   0   4   1 28813.9 1292.17  62
   0   4   1 28471.9 1266.65  82
   0  -4   1 27520.5 1282.07  98
   0  -4   1 25440.2 1260.96  85
   0   4   1 26040.3 1261.98  85
   0   4   1 28039.4 1287.69 129
   0  -4  -1 30412.6 1294.07 115
   0  -4  -1 28958.9 1283.26 112
   0   4   1 30335.1 1287.16  60
   0  -4   2 56076.2 2538.71   1
   0   4   2 58552.1 2542.96   1
   0   4   2 53479.4 2542.18  85
   0   4  -2 57129.6 2557.38  83
   0  -4   2 51050.5 2538.09  85
   0   4   2 55470.2 2531.87  63
   0   4   2 59250.0 2548.76  74
   0   4   2 57296.9 2533.52  70
   0   4   2 58435.5 2543.85  65
   0  -4  -2 59354.8 2557.48  66
   0   4  -2 52302.4 2552.08  79
   0  -4  -2 58208.2 2551.77  76
   0   4   2 51273.7 2543.81  71
   0  -4  -2 54088.8 2533.84  69
   0   4   2 54260.4 2549.65  72
   0  -4  -2 60370.2 2519.74 130
   0  -4  -2 59155.7 2555.80 112
   0  -4  -2 59900.8 2560.32 117
   0  -4  -2 57847.1 2556.19 115
   0   4   2 53709.8 2550.26 127
   0   4   2 55243.7 2555.01 123
   0   4   2 55370.8 2551.63 121
   0  -4  -2 58419.0 2559.99 128
   0   4   2 57738.6 2552.12  59
   0  -4  -2 58835.8 2556.21  56
   0   4   2 56752.4 2555.64  60
   0   4   3 15038.8 694.461   1
   0  -4   3 14163.4 688.255   1
   0  -4   3 13100.7 687.495  85
   0   4  -3 14940.1 700.306  83
   0   4   3 13761.5 694.688  85
   0   4  -3 13942.8 712.167  84
   0   4   3 13934.8 650.285 146
   0   4   3 13811.9 700.041  72
   0  -4  -3 14827.6 704.616  75
   0   4   3 14325.6 677.395  65
   0   4   3 14199.7 654.737  63
   0   4   3 14433.1 700.208  62
   0   4   3 14443.6 659.552  70
   0   4   3 14559.8 686.062  74
   0  -4  -3 15149.6 692.382  76
   0  -4  -3 13600.3 681.892  69
   0  -4  -3 14806.0 705.485  66
   0  -4  -3 15399.1 654.481 130
   0   4   3 13557.3 645.974 140
   0   4   3 14045.2 648.148 135
   0   4   3 14010.0 650.108 137
   0  -4  -3 14547.9 650.623 133
   0  -4  -3 14732.9 715.750 117
   0   4   3 14006.7 696.651 129
   0   4   3 14123.6 703.754 121
   0   4   3 14013.2 686.881 127
   0   4   3 14368.2 706.743 123
   0  -4  -3 14750.9 710.496 112
   0  -4  -3 15249.0 700.495 115
   0   4   3 14129.0 692.454  59
   0   4   3 14497.8 704.703  60
   0  -4  -3 14791.2 705.614  56
   0  -4   4 53.5461 84.4392   1
   0   4   4 28.3748 89.9111   1
   0   4  -4 97.1689 67.9210  83
   0   4   4-8.07350 57.7739  83
   0   4  -4 79.1971 72.1732  84
   0  -4   4 6.46401 115.011  98
   0   4   4 179.959 96.8475  85
   0   4  -4 160.852 108.165  82
   0  -4   4 41.7949 84.6180  85
   0   4   4 133.662 55.6146 146
   0   4   4 78.9324 55.4518 155
   0  -4  -4-31.3580 110.535  67
   0   4   4 326.119 86.3308  74
   0   4   4 7.21956 73.3322  65
   0  -4  -4 43.7728 121.683  75
   0  -4  -4 45.3906 79.7308  69
   0  -4  -4 18.3416 109.807  66
   0   4   4 51.3745 105.993  72
   0  -4  -4 68.9216 88.3073  76
   0   4   4 88.3799 42.9063 140
   0   4   4 61.9435 51.8224 137
   0   4   4 96.2587 50.4831 135
   0  -4  -4 161.713 100.564 115
   0   4   4 135.366 79.0775 127
   0  -4  -4 124.057 63.8638 130
   0  -4  -4 79.7513 129.522 117
   0   4   4 95.8325 101.068 129
   0   4   4 81.7607 101.303 123
   0   4   4 65.0486 107.831  60
   0   4   4 123.472 83.5769  62
   0   4   4 26.7474 91.1692  59
   0  -4  -4-24.8796 106.201  56
   0   4   5 3145.16 173.009  48
   0  -4  -5 3154.80 172.818  38
   0   4   5 3529.74 244.849  59
   0  -4  -5 3396.98 263.606  56
   0   4   5 3241.63 170.311   2
   0  -4   5 3131.32 167.656   2
   0   4   5 2889.49 172.462  26
   0  -4   5 3420.93 182.752  27
   0   4   5 2940.68 170.746  24
   0  -4   5 2819.94 175.900  13
   0  -4   5 3000.17 173.703  25
   0  -4  -5 3013.74 172.663  36
   0   4   5 3017.09 170.231  28
   0  -4   5 2927.81 171.100  14
   0  -4   5 2705.83 174.799   6
   0  -4   5 2611.38 169.163  22
   0  -4   5 2612.34 165.484   4
   0  -4   5 2938.14 181.630  30
   0  -4   5 3220.96 178.867   5
   0  -4   5 3473.17 179.333 166
   0  -4   5 3373.33 179.044 170
   0   4   5 3522.78 184.261 164
   0  -4   5 3793.70 188.101 164
   0   4   5 3377.15 179.613 170
   0  -4   5 3526.90 188.317 160
   0   4   5 3382.50 183.121 158
   0  -4   5 3749.53 186.308 158
   0   4   5 3595.73 183.428 146
   0   4   5 3546.22 183.435 155
   0  -4  -5 3362.71 264.778  67
   0   4  -5 2851.80 227.709  75
   0  -4  -5 2955.16 231.700  69
   0   4   5 3087.75 239.933  62
   0   4  -5 3249.95 223.261  80
   0  -4  -5 3537.65 270.904  75
   0   4  -5 2378.08 207.227  66
   0   4   5 2975.41 217.860  74
   0  -4  -5 3027.92 249.961  66
   0   4   5 3304.19 182.047 137
   0   4   5 3567.39 168.984 140
   0   4   5 3536.52 174.789 135
   0  -4  -5 3740.56 190.033 130
   0   4   5 3526.61 177.948 142
   0   4   5 3233.83 247.227 129
   0   4   5 2941.98 264.433 123
   0   4   5 3082.00 220.566 127
   0   4   5 3255.44 178.402 122
   0  -4   5 3277.96 182.156  94
   0   4   5 3498.70 171.899  92
   0  -4   5 3178.36 173.876  87
   0   4   5 3375.04 179.054  86
   0  -4   5 3244.28 177.683 108
   0  -4   5 3130.05 179.485  92
   0   4  -5 3577.00 266.052  82
   0  -4   5 2888.58 164.912 102
   0  -4   5 2904.56 175.043 107
   0  -4   5 3301.87 186.493  95
   0  -4   5 3059.28 185.063  96
   0   4   5 2814.02 249.188  85
   0  -4   5 2957.18 173.091  86
   0  -4   5 3119.03 246.723  85
   0  -4   5 3267.75 186.285  91
   0   4  -6 589.378 133.961  56
   0  -4  -6 1116.17 180.204  56
   0   4   6 904.186 92.7730  48
   0   4   6 788.436 150.141  59
   0  -4  -6 849.531 78.6143  38
   0  -4   6 850.490 101.972   4
   0  -4   6 967.147 84.1918   2
   0   4   6 963.346 86.5885   2
   0   4   6 990.417 97.1544  26
   0  -4   6 1166.77 102.328  25
   0  -4   6 1136.91 111.567  27
   0  -4   6 909.736 86.2156   7
   0  -4   6 945.350 97.1508  22
   0  -4   6 1004.14 108.721  13
   0  -4   6 982.360 99.9540  14
   0  -4   6 940.138 113.112  30
   0  -4   6 841.113 106.528   6
   0   4   6 1029.79 91.9469  28
   0  -4   6 905.396 98.4785 166
   0   4   6 903.846 110.511 164
   0   4   6 779.186 109.755 158
   0  -4  -6 610.397 100.313 161
   0  -4   6 771.867 97.6564 170
   0   4   6 1037.91 105.625 170
   0  -4   6 982.462 114.795 164
   0  -4  -6 746.067 107.524 157
   0   4   6 801.268 104.619 155
   0   4   6 830.144 105.317 146
   0  -4  -6 821.499 143.510  69
   0  -4  -6 763.805 175.652  67
   0   4  -6 583.844 139.701  75
   0  -4  -6 544.646 155.488  66
   0   4  -6 782.617 146.552  67
   0  -4  -6 969.999 175.255  75
   0   4   6 809.910 78.1358 140
   0  -4  -6 891.405 110.005 130
   0   4   6 1066.63 92.9528 135
   0   4   6 1112.89 99.4615 142
   0   4   6 880.683 164.985 129
   0   4   6 948.002 89.8934  92
   0   4   6 918.161 94.6144  86
   0  -4   6 837.299 108.507 107
   0  -4   6 868.265 104.464  92
   0   4   6 882.239 159.623  85
   0  -4   6 970.362 99.4179 108
   0  -4   6 993.098 91.7019  86
   0  -4   6 886.711 158.331  85
   0  -4   6 1064.17 103.506  94
   0  -4   6 823.059 86.5762  87
   0   4  -6 912.703 158.968  82
   0  -4   6 935.880 116.543  96
   0  -4  -7 34.8142 38.5165  38
   0  -4  -7 65.5432 121.077  56
   0  -4  -7 173.600 100.212  54
   0   4   7 89.0589 82.5915  30
   0  -4   7 85.6520 75.8500  14
   0   4   7 121.653 81.9502  26
   0  -4   7 112.529 82.4947  25
   0   4   7 70.6340 69.2501  28
   0  -4   7 12.2622 66.0463   7
   0   4   7 85.6699 67.2762  25
   0  -4   7 107.158 85.5508  27
   0  -4   7 113.050 94.0459  13
   0   4   7 93.2861 86.6691 170
   0   4   7 124.016 92.0831 166
   0  -4  -7 47.8755 74.5977 161
   0   4   7 60.3771 91.6484 164
   0  -4   7 36.8896 76.1503 166
   0  -4   7-6.92499 76.7645 170
   0  -4  -7 41.0203 81.1697 157
   0  -4  -7 132.589 91.5926 156
   0   4   7 48.5561 90.0942 158
   0  -4  -7 90.5730 125.397  67
   0  -4  -7 20.0047 126.062  75
   0   4  -7-32.0105 108.894  67
   0  -4  -7 50.8479 95.8235  69
   0   4  -7-9.98642 113.426  69
   0   4   7 125.813 75.2957 142
   0   4   7 116.148 63.7393 135
   0  -4  -7 46.0902 171.249 128
   0  -4  -7 38.4271 81.4139 130
   0   4   7 33.4148 111.820 129
   0   4  -7 10.0298 148.264 112
   0  -4   7 131.830 71.9899  94
   0  -4   7 59.1710 64.8441  86
   0  -4   7 108.252 98.7574  96
   0  -4   7 125.047 56.1612  87
   0   4   7 119.686 70.0817  86
   0  -4   7 55.5118 69.9888 108
   0  -4   7 35.4185 80.3224  92
   0  -4   7 115.881 96.6349 107
   0  -4  -8 578.814 71.6614  50
   0  -4  -8 597.069 115.953  56
   0   4   8 692.645 87.9144  26
   0  -4   8 1013.37 93.8716  10
   0   4   8 806.185 79.5675  30
   0   4   8 925.890 87.7831  22
   0  -4   8 711.751 74.0160   7
   0  -4   8 859.145 83.7034  25
   0   4   8 856.670 96.3700 164
   0   4   8 780.650 91.3048 170
   0   4   8 801.169 97.2391 166
   0  -4  -8 571.522 93.6696 150
   0  -4  -8 413.092 75.1026 157
   0  -4  -8 472.279 89.1213 156
   0  -4  -8 522.573 127.275  67
   0   4   8 604.735 75.7584 142
   0  -4  -8 364.707 76.3610 130
   0  -4  -8 414.332 138.088 124
   0  -4  -8 321.783 159.709 128
   0   4  -8 505.779 143.547 128
   0  -4   8 817.543 95.4109 107
   0  -4   8 591.810 81.4831  92
   0  -4   8 669.757 92.6552  96
   0  -4   8 770.493 76.1467  86
   0   4   8 723.330 79.4798  86
   0  -4  -9 20.3775 26.8696  39
   0   4   9-6.85173 48.6403 166
   0   4   9-10.9354 44.9407 170
   0  -4  -9 3.97184 38.0001 156
   0  -4  -9-34.1972 46.2606 150
   0  -4   9 36.2154 59.6052  93
   0  -4  -9 18.7182 29.6812 114
   0   4   9 20.0354 52.6457  13
   0  -4   9-21.3870 50.3866  10
   0   5   0 2.19495 54.0002  72
   0   5   0 12.0445 77.1530  79
   0   5   0 36.1656 49.3159  71
   0  -5   0 42.4384 61.3928  75
   0  -5   0 47.6334 70.0101  66
   0   5   0-3.12740 98.9097  78
   0  -5   0 5.87939 73.0992  79
   0   5   0 28.4277 40.5610  73
   0   5   0 27.9095 96.3648  77
   0  -5   0 22.5276 55.3127  67
   0  -5   0-10.1422 62.6235  56
   0   5   0-16.1230 60.4096  62
   0   5   0-16.8006 67.5132  60
   0  -5   0 29.6898 64.7327  98
   0  -5   0 49.0361 70.4703 112
   0  -5  -1 102130. 4436.76  76
   0   5  -1 96122.4 4430.81  79
   0   5   1 97842.8 4417.33  71
   0  -5  -1 96552.5 4400.59  69
   0  -5  -1 105244. 4429.00  67
   0  -5  -1 97162.9 4435.18  79
   0   5   1 105166. 4443.53  62
   0   5   1 102674. 4424.75  72
   0  -5  -1 105192. 4430.34  75
   0   5  -1 93101.4 4432.77  78
   0   5   1 95035.0 4410.98  73
   0   5   1 94767.8 4409.23  82
   0  -5   1 98538.1 4428.23  98
   0  -5  -1 103047. 4428.65 112
   0  -5  -1 103938. 4430.71 117
   0   5   1 97490.7 4437.01 129
   0  -5   1 93104.9 4426.21 117
   0  -5  -1 104240. 4431.68 128
   0  -5  -1 104958. 4444.71 115
   0   5   1 98353.5 4418.66 121
   0   5  -1 97306.6 4427.96  62
   0   5   1 105508. 4435.87  60
   0  -5   2 19894.5 900.067   1
   0   5   2 20350.9 903.410   1
   0  -5   2 17940.3 898.632  85
   0  -5   2 19584.4 926.324  98
   0   5   2 18229.0 901.018  85
   0   5   2 19492.0 880.130  80
   0   5   2 20345.4 915.373  65
   0  -5  -2 19096.7 894.515  69
   0  -5  -2 20483.5 924.783  67
   0   5   2 21396.5 921.435  74
   0  -5  -2 20820.0 925.939  76
   0  -5  -2 21236.8 931.276  66
   0   5   2 19276.8 917.179  72
   0   5   2 18973.4 910.049  71
   0   5  -2 19047.2 921.733  79
   0   5   2 20215.1 905.016  70
   0  -5  -2 19322.2 882.367 133
   0   5   2 18587.2 880.619 142
   0   5   2 18855.9 922.632 123
   0  -5  -2 18465.4 907.800 124
   0  -5  -2 20697.4 926.711 112
   0  -5  -2 21111.0 929.182 117
   0  -5  -2 21392.4 935.606 115
   0   5   2 19584.2 923.171 127
   0  -5  -2 20400.6 929.328 128
   0   5   2 19148.5 916.737 121
   0   5   2 20951.9 930.393  60
   0   5   3 10075.3 473.081   1
   0  -5   3 9633.12 465.931   1
   0   5   3 8500.44 468.811  85
   0  -5   3 8372.86 462.803  85
   0   5  -3 9342.66 483.257  83
   0   5   3 8527.61 427.341 146
   0   5   3 9765.16 440.604  63
   0   5   3 9853.10 464.182  65
   0  -5  -3 8829.54 456.789  69
   0   5   3 9601.34 472.103  74
   0   5  -3 8516.00 477.398  79
   0  -5  -3 10055.8 492.815  66
   0   5   3 7891.78 474.855  71
   0   5   3 9677.77 488.252  62
   0   5   3 10095.2 445.731  70
   0   5   3 8804.32 481.563  72
   0  -5  -3 9641.15 478.856  76
   0  -5  -3 9315.43 429.798 133
   0   5   3 8782.65 424.455 140
   0   5   3 8513.40 426.266 137
   0  -5  -3 9818.93 433.310 130
   0   5   3 8652.60 484.182 121
   0   5   3 9189.09 490.519 123
   0   5   3 8922.05 450.498 120
   0   5   3 9598.38 476.726 127
   0  -5  -3 9737.18 496.376 117
   0  -5  -3 9611.39 498.883 128
   0  -5  -3 9501.51 492.541 112
   0  -5  -3 10235.0 491.644 115
   0   5   3 9518.48 491.463  60
   0   5   3 9733.11 482.759  59
   0  -5  -3 9584.58 492.254  56
   0  -5   4 43396.0 1965.55  91
   0  -5   4 38928.3 1958.87  96
   0  -5   4 40694.0 2014.11  85
   0   5   4 40982.7 2021.84  85
   0   5  -4 42465.1 2046.94  84
   0  -5   4 40488.9 2038.02  98
   0  -5   4 44212.0 1966.00  94
   0  -5   4 40453.0 1959.09  92
   0  -5   4 42368.1 1963.45  95
   0   5   4 43586.9 1962.00 155
   0  -5  -4 43524.5 1968.29 157
   0   5   4 45111.2 1962.19 146
   0   5   4 44554.0 2012.36  74
   0  -5  -4 43902.1 2010.42  76
   0  -5  -4 47435.3 2039.03  66
   0   5   4 46166.2 1996.77  65
   0   5   4 41989.5 2036.44  72
   0  -5  -4 49585.0 2043.52  75
   0   5   4 46174.1 2036.72  62
   0   5  -4 36505.0 2014.58  79
   0  -5  -4 42942.0 2005.16  69
   0   5   4 44575.2 1958.85 135
   0   5   4 44979.6 1961.84 137
   0  -5  -4 44752.7 1959.93 133
   0   5   4 43915.7 1955.83 140
   0  -5  -4 48634.2 1967.86 130
   0  -5  -4 46573.8 2024.89 115
   0  -5  -4 46531.5 2046.79 112
   0   5   4 45890.4 2029.09 129
   0   5   4 45512.6 2014.55 127
   0   5   4 41998.8 1959.75 122
   0  -5  -4 47892.1 2055.33 117
   0   5   4 45586.7 2047.64 123
   0   5   4 44519.7 1965.12  42
   0   5   4 45026.0 2025.68  59
   0   5   4 42639.9 2043.31  60
   0  -5  -4 46982.5 2039.94  56
   0   5   5 1863.10 117.686  48
   0  -5  -5 1883.44 204.731  56
   0   5   5 1761.92 213.449  60
   0   5   5 1785.14 185.460  59
   0  -5  -5 1798.46 116.580  38
   0  -5   5 1706.13 119.613  25
   0  -5   5 1759.83 120.438   3
   0  -5   5 1674.15 123.590  13
   0  -5   5 1715.84 107.480   2
   0  -5   5 1666.82 121.507   6
   0  -5   5 1655.76 111.084   7
   0   5   5 1615.82 115.758  26
   0  -5   5 1791.03 124.598   5
   0   5   5 1713.33 114.175  28
   0  -5   5 1631.62 108.582   4
   0  -5   5 1916.34 120.305  14
   0  -5   5 1814.02 130.701  27
   0   5   5 1896.19 110.318   2
   0  -5  -5 1518.09 116.464  36
   0   5   5 1735.06 112.561  24
   0  -5   5 1606.45 119.571 170
   0  -5   5 2062.56 131.766 164
   0  -5   5 1673.01 118.484 166
   0  -5  -5 1589.18 128.471 161
   0   5   5 1748.81 126.779 164
   0   5   5 1749.54 124.699 158
   0   5   5 1928.96 126.729 155
   0   5   5 1893.28 125.316 146
   0  -5  -5 1521.92 133.700 157
   0  -5  -5 2109.59 214.409  75
   0  -5  -5 2057.14 208.390  67
   0   5   5 1766.49 161.940  74
   0   5   5 1850.92 182.559  62
   0  -5  -5 1673.68 163.906  69
   0  -5  -5 1830.96 192.995  66
   0   5  -5 1929.90 173.361  80
   0   5  -5 1461.13 165.262  75
   0   5   5 1910.79 110.429 140
   0  -5  -5 2048.07 133.699 130
   0   5   5 1574.85 122.072 137
   0   5   5 1908.09 120.829 142
   0   5   5 1903.35 118.451 135
   0  -5  -5 1991.44 223.810 112
   0   5   5 2006.42 189.446 129
   0   5   5 1866.47 213.521 123
   0   5   5 1762.41 119.537 122
   0  -5  -5 1704.62 225.206 117
   0   5   5 1985.96 168.245 127
   0   5   5 1824.66 118.152 119
   0   5   5 1859.42 118.023  86
   0   5   5 1785.09 184.895  85
   0  -5   5 1679.06 107.311 102
   0  -5   5 1820.45 124.505 108
   0  -5   5 1856.38 137.426  96
   0  -5   5 1653.94 115.972  87
   0  -5   5 1684.61 112.708  86
   0  -5   5 1704.01 130.598  95
   0  -5   5 1567.86 121.371 107
   0  -5   5 1721.08 125.662  92
   0  -5   5 1828.42 128.248  94
   0  -5   5 2008.16 132.878  91
   0   5  -5 1443.52 189.304  82
   0  -5   5 1636.08 177.261  85
   0   5   6 746.236 86.4888  48
   0   5   6 640.469 144.246  59
   0  -5  -6 717.944 71.4310  38
   0  -5  -6 759.975 165.362  56
   0  -5   6 516.007 82.2895   4
   0  -5   6 787.679 104.662  27
   0  -5   6 710.270 93.9574  25
   0  -5   6 621.783 95.9771   6
   0   5   6 676.634 82.2865  28
   0  -5   6 625.031 100.537  13
   0   5   6 591.705 88.6147  26
   0  -5   6 719.405 91.6206  14
   0   5   6 738.958 97.4751 170
   0  -5   6 355.155 87.9420 170
   0  -5   6 434.154 86.0281 166
   0  -5  -6 464.504 94.2829 161
   0   5   6 657.291 101.193 164
   0  -5   6 698.284 104.412 164
   0  -5  -6 583.900 106.597 156
   0   5   6 404.436 92.9562 146
   0  -5  -6 594.333 99.1831 157
   0   5   6 545.007 97.1422 158
   0   5   6 615.273 97.8196 155
   0  -5  -6 771.532 175.486  67
   0  -5  -6 851.641 161.370  66
   0  -5  -6 590.118 124.955  69
   0   5  -6 402.145 127.871  67
   0  -5  -6 760.077 172.415  75
   0   5  -6 336.951 124.447  75
   0   5   6 574.648 80.6820 135
   0   5   6 543.532 67.6414 140
   0   5   6 596.338 87.0815 142
   0   5   6 534.507 153.117 129
   0  -5  -6 675.284 199.845 117
   0  -5  -6 601.104 104.157 130
   0   5   6 639.328 88.7399 122
   0  -5   6 542.542 74.5620  86
   0   5   6 670.966 83.7922  86
   0  -5   6 876.543 143.705  85
   0  -5   6 622.754 103.914  95
   0   5   6 752.012 148.314  85
   0  -5   6 577.609 97.5527  92
   0   5   6 693.379 78.1597  92
   0  -5   6 698.186 94.9917  94
   0   5  -6 388.516 144.961  82
   0  -5   6 405.542 113.175  91
   0  -5   6 658.026 101.557 107
   0  -5   6 477.941 77.5077  87
   0  -5   6 707.579 93.5924 108
   0  -5   6 664.242 116.517  96
   0  -5  -7 772.529 92.8742  50
   0  -5  -7 779.146 69.7247  38
   0   5   7 568.382 139.941  59
   0  -5  -7 643.882 123.044  54
   0  -5  -7 679.584 152.255  56
   0   5   7 1019.85 91.1146  28
   0  -5   7 1049.66 105.718  10
   0   5   7 989.776 100.155  26
   0  -5   7 920.438 88.0155  14
   0  -5   7 777.781 84.4074   7
   0  -5   7 911.322 99.0767  25
   0   5   7 1003.11 97.5727  30
   0  -5   7 1013.12 107.931  13
   0  -5   7 941.843 107.576  27
   0   5   7 729.261 105.420 170
   0  -5  -7 480.360 91.1405 161
   0   5   7 881.868 108.189 164
   0   5   7 663.440 104.283 158
   0  -5  -7 503.319 113.428 156
   0  -5  -7 427.123 100.018 157
   0   5   7 714.304 103.210 155
   0   5  -7 414.571 132.071  68
   0  -5  -7 774.969 168.771  67
   0  -5  -7 749.393 159.019  75
   0  -5  -7 916.130 147.226  68
   0   5  -7 469.179 136.594  69
   0   5   7 979.141 96.0817 142
   0   5   7 739.686 84.4243 135
   0   5  -7 409.749 159.115 112
   0   5   7 767.199 150.375 129
   0  -5  -7 515.834 160.872 124
   0  -5  -7 730.065 194.812 117
   0  -5  -7 609.284 102.728 130
   0  -5   7 774.533 95.5917  94
   0   5   7 887.869 91.9450  86
   0  -5   7 794.487 102.710  92
   0  -5   7 691.352 83.3167  86
   0  -5   7 822.181 106.137 107
   0  -5   7 567.958 75.3522  87
   0  -5   7 940.733 119.677  96
   0  -5  -8 17.4452 55.0954  50
   0   5   8-52.7663 75.2444 166
   0   5   8 103.118 76.3958 164
   0   5   8 96.6347 73.0704 170
   0  -5  -8 54.3952 70.1385 156
   0  -5  -8 39.8939 59.1644 157
   0  -5   8-40.9422 76.8437  10
   0   5   8 63.7348 74.6441  22
   0  -5   8 34.0426 54.9621   7
   0   5   8 101.611 69.6681  26
   0   5   8 16.9987 37.1510 135
   0   5   8 70.0455 56.2375 142
   0  -5  -8-8.54984 121.083 117
   0  -5  -8-7.22443 61.2286 114
   0  -5  -8 80.7283 59.0511 130
   0  -5  -8 176.548 103.609 124
   0  -5   8 19.1593 67.7045  92
   0  -5   8 91.7496 79.3389 107
   0  -5   8 85.0940 80.6935  96
   0  -5   9 92.5457 45.9766  10
   0   5   9 80.1869 46.5802  13
   0   5   9 51.3921 45.0074 166
   0   5   9 50.4049 41.0011 170
   0  -5  -9 22.8557 34.1728 156
   0  -5  -9 52.8941 28.6674 114
   0  -5  -9 54.3987 25.6513  39
   0  -6   0 46683.9 2035.75  98
   0  -6   0 46348.6 2012.07 131
   0  -6   0 44384.5 2008.35 130
   0  -6   0 46347.9 2037.85  75
   0   6   0 42150.5 2024.78  71
   0  -6   0 44289.9 2047.56  79
   0   6   0 48398.9 2056.81  78
   0   6   0 42504.6 2017.96  73
   0   6   0 43555.0 2033.42  72
   0  -6   0 46264.1 2035.40  67
   0  -6   0 46595.5 2046.37  66
   0   6   0 46236.1 2053.73  77
   0  -6   0 44184.9 2035.60 112
   0  -6   0 44177.9 2037.46 117
   0  -6   0 43090.1 2036.58 128
   0  -6   0 46213.4 2040.76  56
   0   6   0 46647.6 2046.56  60
   0   6   0 49238.0 2056.06  62
   0  -6  -1 43585.6 1853.34  98
   0  -6   1 40394.3 1864.38  98
   0  -6  -1 40636.9 1831.23 133
   0  -6   1 39057.7 1828.62 130
   0  -6   1 41756.8 1832.12 133
   0  -6  -1 42910.9 1832.39 131
   0  -6  -1 38399.5 1825.99  69
   0   6   1 43323.1 1860.83  72
   0   6  -1 40858.5 1869.93  79
   0   6  -1 35950.3 1844.70  73
   0   6   1 43852.6 1884.21  62
   0   6  -1 41210.1 1873.11  77
   0   6   1 41855.7 1850.39  71
   0   6  -1 40135.8 1873.50  78
   0  -6  -1 43877.8 1864.38  67
   0   6   1 39835.6 1841.78  73
   0  -6  -1 43373.0 1866.85  75
   0  -6  -1 39679.7 1872.23  79
   0  -6  -1 42234.1 1876.66  76
   0   6   1 42836.2 1862.67 123
   0  -6  -1 43059.5 1868.53 128
   0  -6  -1 41358.5 1865.54 117
   0  -6  -1 44569.1 1888.32 115
   0  -6   1 39470.4 1863.44 117
   0   6   1 41666.4 1877.99 129
   0   6   1 41013.1 1850.81 121
   0  -6  -1 42814.4 1864.89 112
   0  -6   1 38148.2 1860.84 128
   0   6   1 42468.7 1874.94  59
   0   6  -1 41671.8 1867.80  62
   0  -6  -1 42334.6 1868.99  56
   0   6   1 42978.6 1873.37  60
   0  -6   2 3088.46 194.161  85
   0  -6   2 3588.03 241.094  98
   0   6  -2 3649.68 249.746  84
   0   6   2 3155.62 195.371  85
   0   6   2 3564.54 186.217  80
   0   6   2 3758.02 229.270  72
   0  -6  -2 3885.94 245.337  76
   0   6  -2 3599.40 234.659  79
   0   6   2 3486.78 215.467  71
   0   6   2 4055.49 237.161  74
   0  -6  -2 3613.85 191.465  69
   0  -6  -2 4052.52 249.635  66
   0   6   2 3821.45 219.220  70
   0   6   2 3913.40 229.484  65
   0  -6  -2 3844.30 235.164  67
   0   6   2 4099.89 249.704  62
   0   6   2 3774.92 185.331 135
   0  -6  -2 3787.25 189.389 133
   0   6   2 3796.33 185.090 142
   0  -6  -2 4081.25 258.765 115
   0   6   2 3899.48 248.380 129
   0   6   2 3434.31 230.509 123
   0   6   2 3851.02 239.276 127
   0  -6  -2 4193.34 249.584 128
   0   6   2 3668.30 223.665 121
   0  -6  -2 4042.39 244.210 112
   0  -6  -2 3655.89 216.901 124
   0  -6  -2 3885.99 244.162 117
   0   6  -2 2957.08 208.718  62
   0  -6  -2 3420.13 187.084  54
   0   6   2 3989.84 243.419  60
   0   6   3 11478.4 642.105  85
   0  -6   3 11836.2 640.948  85
   0   6  -3 12921.1 671.977  83
   0  -6  -3 13509.3 614.071 150
   0   6   3 12831.9 610.538 146
   0  -6  -3 14259.0 617.317 157
   0  -6  -3 13880.1 668.687  76
   0   6   3 12327.7 656.964  71
   0   6  -3 12259.1 661.716  79
   0   6   3 14068.9 634.454  70
   0   6   3 14152.5 653.890  65
   0   6   3 13387.6 669.064  72
   0  -6  -3 12875.4 633.522  69
   0   6   3 14251.0 631.073  63
   0   6   3 13812.6 663.442  74
   0  -6  -3 14958.5 685.739  66
   0   6   3 12809.6 608.623 137
   0  -6  -3 14616.4 617.281 130
   0   6   3 12951.5 608.647 140
   0  -6  -3 13166.3 612.564 133
   0   6   3 12874.9 611.082 142
   0  -6  -3 14391.1 681.358 115
   0   6   3 13471.0 666.449 127
   0   6   3 13422.2 676.318 123
   0   6   3 13473.4 642.776 120
   0  -6  -3 14335.7 678.467 112
   0   6   3 13118.9 669.464 121
   0  -6  -3 14743.0 684.380 117
   0  -6  -3 14433.8 685.697 128
   0  -6  -3 13207.2 655.503 124
   0  -6  -3 11972.6 629.409  54
   0  -6  -3 14294.9 679.240  56
   0   6   3 13318.9 669.488  59
   0   6   3 13940.8 680.751  60
   0  -6  -4 16258.7 744.365  56
   0   6   4 14012.1 648.485  48
   0  -6  -4 14944.5 657.897  38
   0   6   4 14540.0 739.581  60
   0   6   4 15526.6 724.262  59
   0  -6   4 13082.1 644.933  13
   0  -6   4 12999.6 643.897   7
   0  -6   4 12816.8 644.980   3
   0  -6   4 12471.9 645.159   6
   0  -6   4 13736.1 647.145  25
   0  -6  -4 14077.2 654.911  36
   0  -6   4 13328.0 649.077 170
   0  -6  -4 14371.0 661.232 161
   0   6   4 13629.6 651.436 166
   0   6   4 14944.4 653.754 146
   0   6   4 14226.7 654.197 155
   0   6   4 13511.1 643.056 154
   0  -6  -4 14453.1 660.284 156
   0  -6  -4 15181.7 660.320 157
   0   6   4 15861.5 710.517  74
   0  -6  -4 13586.5 687.204  69
   0   6   4 15911.9 739.520  62
   0  -6  -4 14519.2 711.429  76
   0   6  -4 11801.6 708.947  79
   0   6   4 13362.2 727.116  72
   0   6   4 15226.8 694.299  65
   0  -6  -4 16218.6 743.396  66
   0  -6  -4 16545.6 660.794 130
   0   6   4 14510.0 650.620 135
   0  -6  -4 14998.1 652.720 133
   0   6   4 14681.1 647.792 140
   0   6   4 14760.2 651.818 137
   0   6   4 15006.8 741.470 123
   0   6   4 14646.2 712.668 127
   0  -6  -4 14972.7 723.484 115
   0  -6  -4 15667.6 747.796 117
   0  -6  -4 15680.6 754.277 128
   0   6   4 14675.4 727.523 129
   0  -6  -4 15707.6 743.407 112
   0   6   4 14067.8 651.534 122
   0  -6   4 14643.4 659.642  94
   0  -6   4 14449.7 653.263 108
   0  -6   4 14238.8 657.308  95
   0   6   4 13206.6 705.645  85
   0  -6   4 13932.9 654.631  96
   0  -6   4 12740.3 698.640  85
   0  -6   4 13199.8 649.791  87
   0   6  -4 13576.8 746.299  84
   0  -6   4 14218.3 657.885  91
   0  -6  -5 788.966 117.780  54
   0  -6  -5 783.566 163.331  56
   0   6   5 900.160 69.5495  47
   0   6   5 880.124 84.1176  48
   0   6   5 903.180 140.605  62
   0  -6  -5 881.205 80.4388  38
   0   6   5 744.795 144.917  59
   0   6   5 784.749 168.601  60
   0  -6   5 856.777 98.0479  13
   0  -6   5 808.810 88.6126  25
   0   6   5 851.271 75.4252  24
   0  -6   5 895.390 107.711  27
   0  -6   5 807.074 92.6017  10
   0   6   5 854.704 86.4028  26
   0  -6   5 942.015 91.7697   3
   0  -6   5 745.525 90.4738   6
   0  -6   5 851.074 76.5532   7
   0  -6  -5 873.270 86.9930  36
   0  -6   5 731.808 74.0538   4
   0   6   5 764.213 81.4453  28
   0   6   5 930.236 95.4111 164
   0  -6  -5 691.334 96.1018 161
   0   6   5 936.466 93.3727 158
   0  -6   5 893.961 87.8159 170
   0  -6  -5 719.641 104.019 156
   0   6   5 936.092 93.9881 155
   0   6   5 966.918 91.2698 146
   0  -6  -5 768.210 101.469 157
   0  -6  -5 791.690 154.439  66
   0  -6  -5 1039.36 175.493  75
   0   6   5 731.955 119.294  74
   0   6  -5 781.256 125.061  80
   0  -6  -5 822.817 116.377  69
   0  -6  -5 897.138 102.903 130
   0   6   5 952.810 87.2197 135
   0   6   5 812.626 86.4163 137
   0   6   5 869.091 76.1664 140
   0   6   5 889.590 161.292 129
   0   6   5 820.454 130.521 127
   0   6   5 833.129 85.0510 122
   0   6   5 774.620 165.498 123
   0  -6  -5 885.593 197.707 128
   0  -6  -5 742.427 185.238 117
   0  -6   5 934.806 103.040  95
   0  -6   5 595.068 64.6430 101
   0   6   5 792.159 76.8634  86
   0  -6   5 720.447 73.7836  86
   0  -6  -5 1151.64 189.486 112
   0  -6   5 817.762 94.9121 107
   0  -6   5 671.673 94.2661  91
   0  -6   5 716.817 69.3222 102
   0  -6   5 876.359 96.5527 108
   0   6  -5 601.027 142.952  82
   0  -6   5 834.264 129.223  85
   0   6   5 823.252 133.456  85
   0  -6   5 650.520 81.8444  87
   0  -6   5 887.167 111.518  96
   0  -6   5 853.979 99.6161  94
   0  -6   5 1005.76 98.5520  92
   0  -6   5 830.722 70.6880 100
   0  -6  -6 138.610 135.977  56
   0   6   6 52.1072 70.0376  48
   0  -6  -6 92.8704 51.1638  38
   0  -6  -6 74.3482 83.8937  54
   0  -6  -6 73.8033 75.5469  50
   0   6   6 22.4499 138.758  60
   0   6   6-8.58405 112.165  59
   0  -6   6-27.7620 78.7914  14
   0  -6   6 33.8165 63.6986   4
   0  -6   6 9.10595 91.5044  13
   0  -6   6 28.1407 96.7350  27
   0  -6   6 78.4412 84.0478   6
   0   6   6 6.39343 74.4251  26
   0  -6   6 57.5262 80.4922   3
   0  -6   6 40.2309 62.1157   7
   0  -6   6 87.5696 85.0389  10
   0   6   6 77.7737 70.1006  28
   0  -6   6 52.7409 80.2990  25
   0   6   6 41.6184 85.3196 164
   0  -6  -6 80.7653 79.1944 161
   0  -6  -6 26.1887 93.2504 156
   0   6   6 66.1567 80.7180 155
   0   6   6 9.32009 80.6452 158
   0  -6  -6 17.0829 86.1139 157
   0   6   6 36.8702 73.7779 146
   0   6  -6 103.920 98.4791  69
   0  -6  -6 10.0983 136.033  67
   0  -6  -6 69.9890 79.4903  69
   0  -6  -6 110.792 135.231  75
   0  -6  -6 75.9040 131.949  66
   0   6   6 44.8151 54.8559 140
   0   6   6 67.9673 74.2365 142
   0   6   6 72.6326 65.9214 135
   0  -6  -6 34.0944 137.506 124
   0  -6  -6 86.8611 85.5189 130
   0  -6  -6-43.0778 168.059 117
   0   6   6 83.5747 71.8747 122
   0   6   6 85.9363 83.6263 127
   0   6   6-9.06488 120.090 129
   0  -6   6 23.0458 93.5431  95
   0  -6   6 7.13611 51.7936 102
   0   6   6 56.6110 62.2043  86
   0  -6  -6-52.3217 155.509 112
   0  -6   6 5.08013 105.981  96
   0  -6   6 94.9452 90.7857  91
   0  -6   6 35.8144 87.7687 107
   0  -6   6 62.2184 80.7153  94
   0  -6   6-13.4219 67.5395  87
   0  -6   6 42.1956 56.6284  86
   0  -6   6 51.5989 84.9978  92
   0   6   7 2928.35 178.303  48
   0  -6  -7 3351.22 177.744  50
   0   6   7 2442.88 243.879  59
   0  -6  -7 2915.04 163.545  38
   0  -6  -7 2755.77 254.439  56
   0   6   7 3367.11 174.013  28
   0  -6   7 3423.17 181.410  10
   0  -6   7 3930.34 190.471  27
   0   6   7 3451.89 180.123  26
   0  -6   7 3360.50 178.147  25
   0  -6   7 3390.26 180.564  13
   0   6   7 3332.62 173.574  30
   0   6   7 2819.59 187.693 164
   0   6   7 3324.60 186.387 170
   0   6   7 3104.39 182.497 158
   0  -6  -7 1799.90 173.889 161
   0  -6  -7 2587.51 185.695 157
   0   6   7 3362.07 188.925 155
   0  -6  -7 2282.06 193.416 156
   0  -6  -7 2384.24 259.109  67
   0  -6  -7 2885.23 267.497  75
   0  -6  -7 2205.96 228.769  66
   0   6   7 2938.71 173.099 135
   0  -6  -7 2643.15 184.730 130
   0   6   7 3295.22 181.387 142
   0   6  -7 1171.85 230.113 112
   0  -6  -7 2080.83 247.561 124
   0  -6  -7 2997.33 291.335 112
   0   6   7 3020.56 261.774 129
   0  -6  -7 2127.29 284.611 117
   0  -6   7 3194.00 183.555  92
   0  -6   7 3187.20 176.524 107
   0  -6   7 2208.77 160.325  87
   0  -6   7 2932.47 170.400  86
   0   6   7 2996.91 173.173  86
   0  -6   7 3507.79 196.893  96
   0  -6   7 2868.73 182.749  94
   0  -6  -8 1764.06 96.1201  50
   0   6   8 1603.89 109.024 164
   0   6   8 1706.66 112.927 170
   0   6   8 1802.87 114.037 166
   0  -6  -8 851.020 95.5019 157
   0   6   8 1836.94 113.011 155
   0  -6  -8 1359.17 106.339 156
   0  -6  -8 1101.57 96.3953 130
   0   6   8 1615.20 101.259 142
   0   6   8 1175.96 83.3974 135
   0  -6  -8 1662.31 101.146 114
   0  -6  -8 774.385 171.162 117
   0  -6   8 1802.25 117.213  96
   0  -6   8 1591.99 104.791  92
   0  -6   8 1750.83 97.6020   7
   0   6   8 2038.88 105.093  22
   0  -6   8 2136.40 109.659  10
   0   6   8 1829.32 105.694  26
   0   6   9 462.080 49.4842 170
   0   6   9 486.486 52.2990 166
   0   6   9 758.402 56.9871 107
   0  -6  -9 355.467 37.9895  39
   0  -6   9 484.400 51.8175  10
   0   6   9 745.069 51.7822  13
   0  -6   9 742.738 51.1609   8
   0  -7   0-42.5020 96.2717 112
   0  -7   0 3.43149 90.8297  98
   0  -7   0-3.44313 79.1742  67
   0  -7   0 12.8050 97.1465  66
   0   7   0 16.3526 79.7368  72
   0   7   0-7.86605 69.1079  71
   0  -7   0 39.8386 87.4073  75
   0   7   0 38.3860 110.334  74
   0   7   0 19.2031 55.9035  73
   0  -7   0 51.8639 92.7346 117
   0  -7   0-2.37998 54.8981 130
   0  -7   0 48.2265 95.9095 128
   0   7   0-8.60483 95.5240  60
   0  -7   0 50.1506 85.5476  56
   0   7   0-4.94189 89.0439  62
   0  -7  -1 741.555 121.300 112
   0  -7   1 697.125 117.029  98
   0  -7  -1 676.140 101.926  98
   0   7  -1 552.474 147.052  77
   0  -7  -1 647.491 105.618  67
   0   7  -1 701.093 152.036  78
   0   7   1 750.426 106.033  72
   0   7   1 615.260 74.2745  73
   0   7  -1 608.162 78.3134  73
   0   7   1 573.665 85.9841  71
   0   7  -1 630.032 87.6394  71
   0   7  -1 720.574 122.222  79
   0  -7  -1 759.709 115.544  75
   0  -7  -1 726.469 72.7377 130
   0  -7   1 662.448 79.0605 133
   0  -7   1 558.778 70.0112 130
   0  -7  -1 714.921 79.6955 133
   0  -7  -1 747.401 78.5393 131
   0  -7  -1 707.164 119.799 128
   0   7   1 753.291 100.204 123
   0  -7   1 694.331 116.756 128
   0   7   1 649.859 128.737 129
   0  -7   1 615.179 115.443 117
   0  -7  -1 616.641 113.767 117
   0  -7  -1 610.602 113.739  56
   0   7   1 808.691 125.601  59
   0   7   1 612.322 117.823  60
   0   7  -1 740.868 105.877  62
   0   7   1 789.217 120.355  62
   0  -7   2 603.270 127.605  98
   0  -7  -2 695.882 127.844 112
   0   7  -2 619.931 116.452  84
   0  -7  -2 712.136 71.9447 150
   0  -7  -2 695.242 132.638  76
   0   7  -2 627.319 115.190  79
   0  -7  -2 647.457 59.5654  68
   0  -7  -2 801.624 121.471  67
   0  -7  -2 800.566 131.358  66
   0   7   2 739.121 109.368  72
   0   7   2 720.240 96.7848  71
   0  -7  -2 529.051 58.6544  69
   0  -7  -2 840.227 127.273  75
   0   7   2 716.046 67.9042  80
   0   7   2 841.954 118.576  74
   0   7   2 700.826 107.429  70
   0   7  -2 695.340 146.765  78
   0   7   2 816.864 118.233  65
   0  -7  -2 819.670 75.1659 131
   0  -7  -2 730.879 78.4461 133
   0   7   2 719.704 69.0323 135
   0   7   2 671.810 70.3938 142
   0  -7  -2 586.470 93.7157 124
   0   7   2 724.989 96.6101 121
   0  -7  -2 688.205 144.303 115
   0   7   2 653.929 107.965 123
   0   7   2 695.980 134.836 129
   0  -7  -2 760.129 129.703 128
   0  -7  -2 819.152 127.462 117
   0   7   2 791.431 133.697  60
   0   7  -2 730.272 95.4124  62
   0   7   2 786.592 131.267  62
   0   7   3 62871.5 2740.57  59
   0   7   3 59377.5 2746.28  60
   0   7   3 57230.9 2671.20 166
   0  -7  -3 61967.3 2673.52 150
   0   7   3 57918.9 2671.76 155
   0  -7  -3 65248.0 2678.45 157
   0   7   3 59184.3 2670.20 146
   0   7   3 64188.9 2702.37  70
   0   7   3 55814.3 2717.16  71
   0   7   3 63283.0 2697.95  63
   0   7   3 63633.2 2721.89  65
   0  -7  -3 65279.2 2751.38  66
   0  -7  -3 66035.2 2742.16  67
   0  -7  -3 63533.1 2740.36  76
   0  -7  -3 55210.9 2684.99  69
   0   7  -3 52174.4 2724.18  79
   0   7   3 61216.9 2730.40  74
   0   7   3 59079.5 2732.10  72
   0   7   3 60172.2 2672.32 142
   0  -7  -3 62001.4 2674.48 133
   0   7   3 59186.1 2669.82 140
   0  -7  -3 65154.4 2676.92 130
   0   7   3 59679.6 2728.72 121
   0   7   3 61292.1 2712.80 120
   0   7   3 58913.9 2671.42 119
   0   7   3 62391.5 2744.09 123
   0  -7  -3 61757.3 2748.99 128
   0   7   3 61188.5 2736.91 127
   0  -7  -3 59823.7 2739.63 112
   0   7   3 59614.2 2703.39 125
   0  -7  -3 63279.3 2746.36 117
   0  -7  -3 63372.2 2749.11 115
   0  -7  -3 56629.9 2711.89 124
   0  -7   3 55022.5 2671.42  92
   0   7  -3 59121.9 2770.55  84
   0  -7   3 58426.6 2675.58  91
   0  -7   3 56241.1 2673.42  89
   0  -7   3 56365.9 2740.38  98
   0   7   4 1100.14 150.311  59
   0  -7  -4 986.099 102.240  54
   0  -7  -4 1156.91 93.9716  50
   0   7   4 1110.56 84.0106  58
   0   7   4 1263.68 93.6273  42
   0  -7  -4 1273.51 168.045  56
   0  -7  -4 1183.80 88.7795  38
   0   7   4 904.764 166.327  60
   0  -7  -4 1056.31 89.7428  52
   0  -7   4 967.072 85.4909   3
   0  -7   4 1184.24 79.9412   7
   0  -7   4 1142.55 88.8832  15
   0  -7   4 994.488 87.4973   6
   0  -7   4 1046.51 80.1652   4
   0  -7  -4 1224.85 97.6788  36
   0  -7   4 1105.69 97.7066  13
   0   7   4 1015.62 94.4315 166
   0  -7  -4 1027.46 98.2288 161
   0   7   4 944.456 89.5307 164
   0   7   4 1039.35 89.2477 146
   0   7   4 1049.56 94.3189 155
   0  -7  -4 972.354 102.529 157
   0   7   4 868.603 73.7657 154
   0  -7  -4 970.556 99.3198 156
   0  -7  -4 936.868 98.8932 150
   0  -7  -4 995.385 103.977  69
   0   7   4 940.786 155.737  72
   0   7   4 1409.85 133.464  65
   0   7   4 1155.61 154.547  62
   0   7   4 1291.15 139.674  74
   0  -7  -4 1339.42 154.110  76
   0  -7  -4 1143.47 168.261  66
   0   7   4 1148.51 91.9556 142
   0   7   4 1048.00 83.0690 140
   0  -7  -4 1104.79 96.1227 133
   0  -7  -4 1240.56 101.781 130
   0   7   4 978.882 84.7367 137
   0  -7  -4 1160.01 179.281 128
   0   7   4 1015.68 160.721 123
   0   7   4 1322.60 144.655 127
   0   7   4 1041.44 86.5748 119
   0  -7  -4 1048.28 141.456 124
   0   7   4 952.264 85.9834 122
   0  -7  -4 1093.59 171.089 117
   0  -7  -4 1196.02 163.700 115
   0  -7   4 1061.96 91.1719  87
   0  -7   4 1071.20 93.0825 107
   0  -7   4 897.126 94.0653  91
   0  -7   4 1109.94 82.7285 100
   0  -7  -4 1192.85 167.608 112
   0  -7   4 1023.64 79.2267 102
   0  -7   4 1106.83 101.288  94
   0  -7   4 1121.38 81.5788 110
   0   7  -4 1088.00 140.333  82
   0  -7  -5 629.261 102.998  54
   0  -7  -5 782.077 85.2357  52
   0   7   5 790.423 151.794  59
   0  -7  -5 838.473 80.6653  38
   0   7   5 783.921 81.6216  58
   0   7   5 869.369 148.794  62
   0   7   5 767.991 70.4566  47
   0  -7  -5 799.465 92.7452  50
   0   7   5 850.587 182.396  60
   0   7   5 838.190 87.2913  48
   0  -7  -5 752.304 170.447  56
   0  -7  -5 852.467 92.8433  36
   0  -7   5 852.746 90.4138   3
   0  -7   5 710.498 94.2588  25
   0  -7   5 737.185 77.5308   7
   0  -7   5 716.499 101.006  13
   0  -7   5 832.038 76.7764   4
   0  -7   5 717.323 80.2889  15
   0   7   5 748.057 88.6593  26
   0  -7   5 786.217 96.7156  10
   0  -7   5 702.552 92.4452   6
   0   7   5 1083.09 101.332 166
   0  -7  -5 1025.47 104.114 161
   0   7   5 936.624 97.7146 164
   0  -7  -5 979.208 107.843 150
   0  -7  -5 800.984 102.909 157
   0   7   5 950.396 93.8065 146
   0  -7  -5 1020.44 110.168 156
   0   7   5 1017.93 99.8841 155
   0   7   5 668.617 126.182  74
   0  -7  -5 595.877 102.331  69
   0   7  -5 938.076 142.452  80
   0  -7  -5 1009.69 173.635  66
   0   7   5 1060.19 82.1757 140
   0  -7  -5 1037.11 106.556 130
   0  -7  -5 981.352 91.2195 133
   0   7   5 920.485 89.3140 135
   0  -7  -5 1012.97 193.045 117
   0   7   5 918.251 139.692 127
   0   7   5 901.384 174.839 123
   0   7   5 935.636 167.467 129
   0  -7  -5 640.540 140.738 124
   0  -7  -5 1181.62 204.116 128
   0   7   5 962.080 90.6610 122
   0  -7   5 759.107 72.7113  86
   0  -7   5 885.141 76.0235 100
   0  -7   5 698.440 99.8902  91
   0  -7   5 928.038 118.832  96
   0   7  -5 710.078 144.546  82
   0  -7   5 642.223 69.8961 101
   0  -7   5 798.835 96.4306 107
   0  -7   5 822.582 89.2100  87
   0  -7   5 776.172 74.9159 102
   0  -7   5 983.251 109.512  95
   0  -7   5 915.187 103.843  94
   0  -7  -5 1091.68 188.437 112
   0  -7  -6 1647.62 203.407  56
   0   7   6 1527.43 188.161  59
   0   7   6 1696.03 120.783  48
   0  -7  -6 1641.00 113.296  38
   0  -7  -6 1955.96 128.074  50
   0   7   6 1404.22 220.484  60
   0  -7   6 1684.25 127.015  10
   0  -7   6 1749.08 124.161   3
   0   7   6 1557.77 120.677  26
   0   7   6 1720.52 119.630  28
   0  -7   6 1803.41 141.744  27
   0  -7   6 1318.43 120.845   6
   0  -7   6 1474.50 105.957   4
   0  -7   6 1519.50 123.707  25
   0  -7   6 1673.59 112.694   7
   0   7   6 1517.87 127.345 164
   0   7   6 1330.17 122.492 158
   0  -7  -6 1255.93 127.202 161
   0  -7  -6 1540.89 140.822 156
   0   7   6 1769.40 130.368 155
   0   7   6 1344.61 122.692 146
   0  -7  -6 1385.19 139.479 150
   0  -7  -6 1325.30 132.940 157
   0  -7  -6 1620.87 208.407  75
   0  -7  -6 1597.40 202.359  66
   0   7  -6 1106.74 167.229  69
   0   7   6 1725.04 118.735 135
   0   7   6 1714.19 128.119 142
   0   7   6 1602.47 107.664 140
   0  -7  -6 1568.30 134.806 130
   0   7   6 1579.07 197.690 129
   0  -7  -6 1606.07 235.305 117
   0  -7  -6 1457.20 184.996 124
   0   7   6 1645.05 166.253 127
   0  -7  -6 1615.76 236.053 128
   0   7   6 1562.66 124.449 122
   0  -7   6 1614.23 122.782 107
   0  -7   6 1497.73 140.435  91
   0  -7   6 1640.84 132.638  92
   0  -7   6 1176.99 93.8948 101
   0  -7   6 1416.45 105.348  86
   0  -7   6 1377.93 113.542  87
   0   7   6 1487.78 107.136  86
   0  -7   6 1794.12 137.264  94
   0  -7   6 1050.32 98.4446 102
   0  -7  -6 1540.76 215.599 112
   0  -7   6 1726.55 148.449  96
   0  -7   6 1556.94 137.923  95
   0  -7  -7 1679.78 109.141  38
   0   7   7 1215.85 172.333  59
   0   7   7 1673.85 125.410  48
   0  -7  -7 2010.00 124.508  50
   0  -7  -7 1395.03 190.728  56
   0   7   7 2022.44 125.403  26
   0  -7   7 1929.74 117.138   7
   0  -7   7 2163.30 131.623  10
   0   7   7 2078.31 122.907  28
   0   7   7 1842.05 135.492 170
   0  -7  -7 1200.27 121.504 161
   0   7   7 1621.88 130.149 164
   0  -7  -7 1370.38 137.321 150
   0  -7  -7 1388.27 129.811 157
   0  -7  -7 1670.09 142.306 156
   0   7   7 2161.87 135.643 155
   0  -7  -7 1394.27 174.069  66
   0  -7  -7 1686.39 201.004  67
   0  -7  -7 1524.28 128.733 130
   0   7   7 1816.41 119.868 135
   0   7   7 1847.43 126.817 142
   0  -7  -7 1280.16 104.228 134
   0  -7  -7 811.956 201.299 117
   0  -7  -7 1150.82 223.942 128
   0   7   7 1821.82 197.105 129
   0  -7  -7 1047.70 171.669 124
   0  -7  -7 1743.57 130.366 114
   0  -7   7 1826.57 132.015  92
   0  -7   7 1344.85 107.479  87
   0  -7  -7 1036.31 203.536 112
   0  -7   7 2054.38 149.330  96
   0  -7   7 1909.11 132.286  94
   0  -7  -8 280.521 55.5102  50
   0  -7  -8 164.149 30.9974  38
   0   7   8 268.593 68.5500 170
   0   7   8 178.048 61.9281 164
   0   7   8 242.548 65.7792 155
   0  -7  -8 192.364 56.5378 157
   0  -7  -8 227.656 64.4506 150
   0  -7  -8 253.066 65.5511 156
   0   7   8 207.647 56.0240 142
   0   7   8 243.942 42.7870 135
   0  -7  -8 272.717 114.765 128
   0  -7  -8 40.3726 101.278 117
   0  -7  -8 130.545 52.7285 130
   0  -7  -8 230.714 58.2047 114
   0  -7   8 366.281 79.5874  93
   0  -7   8 214.768 65.3311  92
   0  -7   8 244.185 83.1787  96
   0   7   8 328.236 68.1051  22
   0  -7   8 293.868 66.1636   8
   0  -7   8 230.950 68.3729   9
   0   7   8 260.738 62.0152  26
   0  -7   8 312.894 70.8080  10
   0   7   9 152.151 36.8991 107
   0  -7  -9 53.9426 18.7926  39
   0  -8   0 314.721 92.1087  98
   0  -8   0 207.380 100.664 112
   0  -8   0 257.123 105.814  66
   0   8   0 295.200 117.241  74
   0   8   0 238.397 83.9594  72
   0  -8   0 373.689 89.6118  67
   0   8   0 217.451 72.1920  71
   0  -8   0 300.960 104.422 117
   0  -8   0 257.122 61.7172 130
   0  -8   0 265.641 100.344 128
   0   8   0 386.458 106.470  60
   0   8   0 263.118 101.135  62
   0  -8   0 302.852 95.6048  56
   0  -8   1 10449.9 565.420  98
   0  -8  -1 11385.4 551.899  98
   0  -8  -1 11092.0 516.842 150
   0   8   1 11375.9 542.908  71
   0   8   1 12215.0 596.953  62
   0  -8  -1 12826.5 575.711  75
   0   8  -1 11331.4 590.292  77
   0   8  -1 11008.1 577.763  79
   0   8  -1 11410.0 591.185  78
   0   8  -1 10100.2 552.465  72
   0  -8  -1 12357.4 569.026  67
   0   8  -1 9795.90 542.681  71
   0   8  -1 8642.94 529.842  73
   0   8   1 11477.6 558.593  72
   0  -8   1 10790.2 520.809 130
   0   8   1 11383.6 520.365 142
   0  -8  -1 11573.2 525.005 133
   0  -8  -1 11750.2 522.893 130
   0   8   1 11732.4 559.031 123
   0  -8   1 10431.2 567.118 117
   0  -8  -1 11865.5 569.614 112
   0   8   1 12067.3 594.137 129
   0  -8  -1 12176.8 575.139 128
   0  -8  -1 12162.3 572.407 117
   0  -8   1 10235.1 566.275 128
   0   8   1 12391.2 589.701  59
   0   8  -1 12356.7 578.640  62
   0   8   1 12922.4 587.583  60
   0  -8  -1 12768.1 579.761  56
   0   8  -2 11326.9 626.277  84
   0  -8   2 11437.8 601.424  98
   0  -8  -2 11051.4 566.556  98
   0  -8   2 10484.6 536.332 150
   0  -8   2 11426.7 544.646 157
   0  -8  -2 12051.2 538.850 150
   0  -8   2 11294.6 540.902 156
   0  -8  -2 12209.1 544.564 156
   0  -8  -2 12679.6 546.666 157
   0   8  -2 11237.1 609.925  78
   0   8   2 10664.9 567.445  71
   0   8   2 10862.3 550.811  80
   0   8   2 11592.0 583.615  70
   0  -8  -2 12473.2 598.855  67
   0   8   2 12257.9 598.775  65
   0   8  -2 11169.4 609.667  77
   0   8   2 12493.5 605.159  74
   0   8  -2 11037.6 597.376  79
   0   8   2 11635.6 586.280  72
   0   8  -2 9019.59 559.423  73
   0   8   2 12454.0 624.832  62
   0  -8  -2 12019.1 599.950  75
   0   8   2 11808.6 541.063 135
   0   8   2 11897.0 541.214 142
   0  -8  -2 12049.0 544.497 133
   0  -8  -2 12753.5 545.131 131
   0  -8  -2 12368.1 601.427 117
   0  -8  -2 12028.6 602.193 128
   0  -8  -2 11655.5 564.200 124
   0  -8  -2 12108.9 598.784 112
   0   8   2 12326.9 619.648 129
   0  -8  -2 13008.5 630.737 115
   0   8   2 12087.9 596.439 123
   0   8   2 12235.4 609.772  60
   0  -8  -2 12096.0 606.351  56
   0   8  -2 10653.1 578.886  62
   0  -8  -3 935.258 83.7925  52
   0   8   3 1108.60 83.8299  42
   0   8   3 874.113 73.0235  46
   0  -8  -3 1009.95 79.7673  38
   0   8   3 864.372 139.221  59
   0   8   3 972.631 153.157  60
   0  -8   3 919.349 97.0382  27
   0  -8   3 829.898 83.8920  15
   0  -8   3 847.208 89.1228  12
   0  -8   3 766.876 89.7695   9
   0  -8   3 1017.78 89.5777 161
   0  -8  -3 1017.68 87.9778 163
   0   8   3 1055.48 90.6345 166
   0  -8  -3 1040.45 92.5110 161
   0  -8  -3 1027.61 88.9202 150
   0   8   3 961.196 77.4443 146
   0  -8  -3 942.586 94.4909 157
   0   8   3 978.052 84.0795 155
   0  -8  -3 1116.53 142.325  67
   0   8  -3 728.022 125.325  79
   0   8   3 987.515 133.440  72
   0   8   3 1035.32 128.483  65
   0   8   3 1039.20 109.287  70
   0  -8  -3 1100.06 150.474  75
   0  -8  -3 882.862 153.157  66
   0   8   3 1143.57 108.339  63
   0   8  -3 944.627 155.306  78
   0  -8  -3 1082.87 152.638  76
   0   8   3 1021.27 134.179  74
   0   8   3 954.957 79.6236 140
   0  -8  -3 1045.31 92.3168 133
   0   8   3 1076.12 87.7643 142
   0   8   3 999.332 85.0324 135
   0   8   3 947.945 109.071 125
   0   8   3 956.766 77.4124 118
   0   8   3 1000.64 82.1404 119
   0   8   3 1002.24 158.778 129
   0  -8  -3 1365.27 159.480 117
   0   8   3 946.916 142.580 127
   0   8   3 1144.93 140.066 123
   0   8   3 1065.11 79.6335 122
   0  -8  -3 966.892 155.185 115
   0  -8  -3 1018.17 157.872 128
   0   8   3 826.675 114.863 120
   0  -8  -3 897.771 113.110 124
   0  -8  -3 1082.87 150.005 112
   0  -8   3 983.069 81.1049 110
   0  -8   3 935.222 81.1094  89
   0  -8   3 969.966 73.6439 102
   0  -8   3 923.984 103.190  96
   0  -8   3 1049.05 87.9903  87
   0  -8   3 873.216 148.450  98
   0  -8   3 952.370 87.4606  91
   0   8  -3 1007.62 148.298  84
   0  -8   3 1055.05 79.8569 100
   0  -8   3 967.254 92.9104  92
   0  -8   3 1027.24 96.5234 111
   0  -8   3 909.092 90.5699  94
   0  -8  -4 252.395 135.133  56
   0  -8  -4 62.6323 65.7636  52
   0   8   4 178.293 106.107  62
   0   8   4 158.035 120.911  59
   0  -8  -4 20.2974 49.9475  38
   0   8   4 80.4239 58.4047  42
   0   8   4 168.806 135.589  60
   0  -8   4 91.3270 75.9424  12
   0  -8   4 88.8825 86.9212  27
   0  -8   4 89.3934 65.6073   6
   0  -8   4 107.224 60.1558   3
   0  -8   4 87.2911 47.2223   7
   0  -8  -4 90.4607 67.0607  36
   0  -8   4 149.057 75.4571   5
   0  -8   4 169.598 66.1300  15
   0   8   4 153.366 74.6279 166
   0   8   4 97.7044 70.8253 170
   0  -8  -4 70.5366 72.9573 161
   0  -8  -4 82.5135 73.1158 150
   0   8   4 87.2104 60.6613 146
   0   8   4 50.5564 46.4254 154
   0  -8  -4 34.4040 75.4984 157
   0   8   4 93.9356 67.9365 155
   0   8   4 107.370 97.0515  74
   0   8   4 78.0299 119.096  72
   0  -8  -4 70.0532 132.608  66
   0   8   4 84.9246 88.6339  65
   0  -8  -4 87.5391 116.701  67
   0  -8  -4 55.7329 72.2710 133
   0   8   4 120.856 58.2092 140
   0  -8  -4 37.2497 42.5904 134
   0   8   4 142.855 69.6639 142
   0  -8  -4 16.5943 129.201 115
   0   8   4 113.869 58.0732 122
   0   8   4 37.7179 110.628 127
   0  -8  -4 48.4557 133.564 117
   0  -8  -4 149.611 142.757 128
   0  -8  -4 55.0157 91.6196 124
   0   8   4 78.0952 116.546 123
   0   8   4 84.4946 57.8531 119
   0  -8  -4 86.9820 78.5743 130
   0  -8   4 62.0217 121.341  98
   0  -8   4 59.6185 52.5018 110
   0  -8  -4 70.7141 131.077 112
   0   8  -4 156.837 102.886  82
   0  -8   4 7.48544 66.7025  91
   0  -8   4 16.3844 46.5289 102
   0  -8   4 93.8885 66.1623  87
   0  -8   4 105.969 50.6986 100
   0  -8  -5 5268.25 248.868  38
   0  -8  -5 4544.95 238.326  52
   0  -8  -5 4933.64 245.259  50
   0   8   5 4630.98 228.195  47
   0   8   5 4837.42 363.066  60
   0  -8  -5 5291.61 351.209  56
   0   8   5 4833.66 329.690  59
   0  -8   5 4503.41 235.379  15
   0  -8   5 4440.47 231.546   7
   0  -8   5 4114.92 229.608   4
   0  -8   5 3953.42 235.762   6
   0   8   5 4297.60 235.161  26
   0  -8   5 4471.29 237.045   3
   0  -8   5 4611.39 239.795  12
   0  -8  -5 4605.06 247.252  36
   0  -8  -5 4793.64 257.038 161
   0   8   5 4990.98 249.205 166
   0   8   5 4864.87 243.770 164
   0   8   5 4892.30 248.349 155
   0   8   5 4802.48 246.200 146
   0  -8  -5 4788.11 260.855 156
   0  -8  -5 4579.64 252.822 150
   0   8   5 4358.21 226.091 154
   0  -8  -5 4629.05 256.102 157
   0   8   5 5044.03 342.909  62
   0  -8  -5 4961.81 345.151  66
   0   8   5 4232.52 300.908  74
   0   8   5 4912.65 236.281 140
   0  -8  -5 4806.18 242.874 133
   0  -8  -5 5509.44 259.342 130
   0   8   5 5083.23 244.114 135
   0  -8  -5 3584.02 224.436 134
   0   8   5 4440.42 350.118 123
   0   8   5 4915.67 245.418 122
   0  -8  -5 4141.20 304.510 124
   0  -8  -5 5164.00 358.073 112
   0   8   5 4781.48 333.989 129
   0   8   5 4787.02 312.233 127
   0  -8  -5 4725.70 353.476 117
   0  -8  -5 4922.88 361.793 128
   0  -8   5 4732.73 254.744  95
   0  -8   5 4461.04 233.196 102
   0  -8   5 4983.16 257.064  94
   0  -8   5 3884.40 255.117  91
   0  -8   5 4067.94 233.116 101
   0  -8   5 4621.53 236.831 100
   0  -8   5 4237.40 240.499  87
   0   8  -5 3788.84 317.315  82
   0  -8  -6 251.465 59.8729  38
   0  -8  -6 237.575 142.923  56
   0   8   6 245.856 75.4155  48
   0   8   6 43.2183 114.048  59
   0   8   6 232.650 157.586  60
   0  -8  -6 306.519 81.9278  50
   0  -8   6 202.636 88.8591  10
   0  -8   6 190.624 76.0630  12
   0  -8   6 91.7822 57.8278   4
   0  -8   6 398.256 107.892  27
   0  -8   6 139.702 79.2340   6
   0  -8   6 220.241 61.5268   7
   0  -8   6 294.114 80.3742   3
   0   8   6 255.912 76.0249  26
   0   8   6 96.1608 80.4903 164
   0  -8  -6 182.390 81.8740 161
   0   8   6 173.057 92.1990 166
   0   8   6 203.163 81.9545 155
   0  -8  -6 303.957 91.1530 150
   0   8   6 158.712 74.0120 146
   0  -8  -6 256.116 90.2290 157
   0  -8  -6 305.074 98.2502 156
   0  -8  -6 340.241 137.114  66
   0  -8  -6 187.991 129.107  75
   0   8   6 180.219 69.3148 135
   0  -8  -6 104.533 50.1206 134
   0   8   6 135.375 55.7658 140
   0   8   6 230.442 93.8455 127
   0  -8  -6 234.393 85.3408 130
   0  -8  -6 219.176 155.702 117
   0  -8  -6 185.361 154.095 128
   0  -8  -6 192.995 106.853 124
   0   8   6 235.616 73.2185 122
   0   8   6 487.265 147.193 129
   0  -8  -6 169.388 85.2905 114
   0  -8  -6 146.830 139.708 112
   0  -8   6 203.538 51.5031 102
   0  -8   6 211.472 93.3006  91
   0  -8   6 115.521 95.5816  95
   0  -8   6 301.541 115.134  96
   0  -8   6 177.998 48.3677 100
   0  -8   6 306.673 91.7877  94
   0  -8   6 165.692 46.4053 101
   0  -8   6 154.618 91.8825  92
   0  -8   6 246.258 71.6100  87
   0   8   7 1169.43 153.684  59
   0  -8  -7 1327.09 93.1540  38
   0  -8  -7 1509.59 107.248  50
   0   8   7 1303.05 105.635  48
   0  -8  -7 1191.97 167.311  56
   0  -8  -7 1036.42 103.513 161
   0   8   7 1163.33 106.307 164
   0  -8  -7 1202.26 120.208 156
   0  -8  -7 1104.01 111.009 150
   0  -8  -7 1102.77 111.659 157
   0   8   7 1253.32 113.787 155
   0  -8   7 1416.38 111.940   9
   0  -8   7 1598.78 106.519   8
   0   8   7 1591.48 105.050  28
   0  -8   7 1159.66 99.5646  11
   0  -8   7 1601.89 115.354  10
   0  -8   7 1323.09 97.9727   7
   0   8   7 1343.43 106.767  26
   0   8   7 1300.18 102.027 135
   0  -8  -7 1396.99 111.280 130
   0   8   7 1360.45 106.898 142
   0  -8  -7 760.945 168.950 117
   0  -8  -7 876.069 187.652 128
   0   8   7 1531.85 174.884 129
   0  -8  -7 1421.89 112.970 114
   0  -8   7 1521.41 133.536  96
   0  -8   7 1067.83 91.6139  87
   0  -8   7 1456.39 117.010  94
   0  -8   7 1610.83 122.635  93
   0  -8   7 1427.09 117.134  92
   0  -8  -8 118.070 45.0044  50
   0  -8  -8 55.9213 24.1506  38
   0   8   8 62.4782 57.0816  22
   0  -8   8 33.8329 54.1732   8
   0   8   8 77.2756 50.4761  26
   0  -8   8 44.9010 59.7324  10
   0   8   8 126.132 57.7726 170
   0  -8  -8 71.5154 53.5800 156
   0  -8  -8 28.5190 51.9521 150
   0  -8  -8-4.95030 43.9952 157
   0   8   8-13.6040 55.0652 155
   0   8   8-1.40048 45.4705 142
   0  -8  -8 24.9230 49.0927 114
   0  -8   8 90.6092 57.0571  92
   0  -8   8 130.119 72.9890  96
   0  -9   0 47.3002 84.7547  98
   0  -9   0-15.6073 60.0618 156
   0  -9   0-19.7617 52.2744 150
   0  -9   0-3.83251 66.1373 157
   0   9   0-6.87000 110.308  74
   0   9   0 26.2104 77.5442  72
   0  -9   0 14.7434 84.7228  67
   0   9   0 47.3712 105.856 129
   0  -9   0 25.9285 95.8105 128
   0  -9   0 31.1609 95.6183 117
   0  -9   0 8.53170 58.4782 130
   0  -9   0 33.3093 90.1641  56
   0   9   0 68.6447 90.9263  62
   0   9   0-6.07253 100.395  60
   0  -9  -1 66563.4 2840.09  56
   0   9  -1 61781.2 2838.60  60
   0   9   1 65674.9 2852.23  59
   0   9   1 66858.8 2847.46  60
   0  -9  -1 63725.0 2780.97 163
   0  -9   1 63521.4 2780.64 161
   0  -9   1 57111.6 2769.23 150
   0  -9   1 61646.3 2778.38 157
   0  -9  -1 60101.9 2770.00 150
   0  -9  -1 61429.6 2776.13 156
   0  -9   1 59172.3 2774.86 156
   0   9  -1 66387.4 2857.55  78
   0   9   1 59729.1 2813.97  80
   0   9  -1 66596.8 2856.27  77
   0   9   1 67050.1 2863.07  62
   0  -9  -1 66401.7 2834.82  75
   0   9  -1 63334.3 2842.27  62
   0   9   1 63287.5 2816.97  72
   0   9  -1 63768.5 2846.09  79
   0   9  -1 56885.4 2811.52  72
   0  -9  -1 65718.6 2848.00  66
   0  -9  -1 67268.5 2830.77  67
   0  -9  -1 63613.9 2778.91 133
   0   9   1 64731.1 2776.09 135
   0  -9  -1 63695.4 2776.63 130
   0   9   1 63921.3 2775.01 142
   0  -9   1 59530.8 2775.53 130
   0  -9   1 59378.8 2829.86 117
   0  -9  -1 63361.9 2831.10 128
   0  -9  -1 64846.1 2831.50 117
   0  -9  -1 64103.1 2827.26 112
   0   9   1 66783.8 2859.35 129
   0  -9   1 60422.5 2776.55  88
   0  -9   1 59213.2 2826.02  98
   0   9  -1 60702.4 2861.30  84
   0  -9   1 62869.9 2777.52  87
   0  -9  -1 61589.5 2808.74  98
   0  -9   1 60938.0 2776.48  91
   0  -9  -2 8992.95 498.114  56
   0   9   2 9244.55 502.357  60
   0  -9  -2 8969.09 426.360  38
   0   9   2 9422.79 430.143  42
   0  -9  -2 9087.30 424.122  50
   0  -9  -2 9002.80 428.159  52
   0  -9  -2 9340.22 430.107  41
   0  -9   2 8174.58 422.652   9
   0  -9   2 8838.87 428.239  15
   0  -9   2 8668.30 424.281  12
   0  -9  -2 9108.06 429.566  36
   0  -9   2 8625.76 422.803  33
   0  -9  -2 9546.22 434.553 161
   0  -9  -2 9572.12 434.103 163
   0  -9   2 9299.14 435.429 161
   0  -9   2 9877.86 438.467 163
   0  -9   2 8623.10 429.328 156
   0  -9  -2 9795.06 434.368 157
   0  -9  -2 8948.90 424.523 150
   0  -9  -2 9366.35 431.842 156
   0  -9   2 8551.74 432.858 157
   0   9   2 10037.0 504.048  74
   0   9   2 9292.64 493.532  65
   0   9   2 9301.81 481.069  70
   0   9   2 9260.14 478.174  72
   0   9   2 9825.31 523.470  62
   0   9  -2 7868.86 471.547  62
   0   9  -2 8713.30 505.596  77
   0   9  -2 8779.59 506.237  78
   0  -9  -2 9632.11 490.898  67
   0  -9  -2 9622.33 495.593  75
   0   9  -2 8541.01 493.150  79
   0   9  -2 6501.30 451.434  71
   0   9   2 9523.27 429.479 142
   0  -9  -2 9275.17 432.580 133
   0   9   2 9701.48 429.848 135
   0  -9  -2 9276.43 488.117 112
   0   9   2 9835.48 520.012 129
   0  -9  -2 9624.65 493.440 117
   0   9   2 8991.76 424.596 118
   0  -9  -2 8677.37 423.478 114
   0  -9  -2 9613.46 497.132 128
   0   9   2 9677.75 485.278 123
   0  -9   2 9183.22 431.263 110
   0  -9   2 8793.10 430.650  88
   0  -9   2 9114.85 429.063  89
   0  -9   2 8404.95 491.580  98
   0  -9   2 9116.52 429.480  92
   0  -9  -2 9199.90 458.299  98
   0  -9   2 8463.19 423.570 103
   0  -9   2 8640.92 432.413 111
   0  -9   2 8761.90 430.627  91
   0  -9   2 9545.15 432.144  96
   0   9  -2 8612.26 520.078  84
   0  -9   2 8317.65 428.121  94
   0  -9  -3 19839.2 893.600  52
   0   9   3 21161.6 901.586  42
   0   9   3 19695.4 983.283  60
   0  -9  -3 20993.7 898.697  38
   0  -9  -3 20168.1 891.901  50
   0   9   3 20917.2 981.516  59
   0   9   3 18348.2 890.149  46
   0  -9   3 17747.5 881.248   8
   0  -9   3 17936.3 883.046   6
   0  -9   3 18984.7 888.212   9
   0  -9   3 19417.2 888.433  12
   0  -9   3 19932.7 894.691  27
   0  -9   3 20163.0 893.497  15
   0  -9  -3 20326.8 898.898 163
   0  -9  -3 20525.5 901.460 161
   0  -9   3 18905.3 898.660 161
   0   9   3 18779.8 892.671 166
   0  -9  -3 19294.8 891.515 150
   0   9   3 19511.7 891.351 155
   0  -9  -3 20253.4 900.874 157
   0  -9  -3 22160.7 980.642  75
   0   9   3 20624.1 936.804  70
   0  -9  -3 21559.3 975.256  67
   0   9   3 20946.9 932.448  63
   0   9  -3 12359.3 912.750  73
   0   9   3 19104.1 956.276  72
   0   9   3 20753.2 958.850  65
   0  -9  -3 20916.2 988.576  66
   0   9  -3 17852.7 969.942  78
   0   9   3 21627.3 974.518  74
   0   9   3 21560.3 1006.02  62
   0   9  -3 18051.3 971.305  77
   0  -9  -3 20803.3 898.362 133
   0   9   3 19961.2 891.868 140
   0   9   3 20074.8 894.664 142
   0   9   3 19928.3 894.186 135
   0  -9  -3 18121.6 891.323 114
   0  -9  -3 20505.9 968.402 112
   0   9   3 20188.9 971.854 123
   0   9   3 21291.9 984.774 127
   0   9   3 19783.9 985.655 129
   0   9   3 19647.6 948.638 120
   0   9   3 20212.9 941.846 125
   0   9   3 18805.2 890.104 122
   0   9   3 19656.2 893.107 119
   0  -9  -3 20581.9 978.249 128
   0  -9  -3 19855.5 970.914 117
   0   9   3 19154.7 892.218 118
   0  -9   3 18575.5 977.218  98
   0  -9   3 19400.4 895.189  92
   0  -9   3 20617.8 898.603  96
   0  -9   3 19369.9 899.070  94
   0  -9   3 18399.9 895.777  89
   0  -9   3 20249.2 889.002  93
   0  -9   3 19873.7 895.658 110
   0  -9   3 19400.1 898.696  91
   0  -9   3 20248.5 896.248 100
   0  -9   3 18998.4 888.766 102
   0  -9   3 19770.5 895.489  87
   0  -9  -4 28.5262 68.4844  52
   0   9   4 38.0133 130.506  60
   0   9   4 30.6514 61.3441  42
   0   9   4 42.9538 126.618  59
   0   9   4 164.705 107.872  62
   0  -9   4-5.33222 85.8611   9
   0  -9   4 40.9851 92.7125  27
   0  -9   4-29.1195 80.3845  12
   0  -9   4 1.43168 69.4793   8
   0  -9   4-6.67842 65.6189   6
   0  -9   4 45.8393 59.3499   3
   0  -9   4 31.2760 68.0756  15
   0  -9   4 25.6085 47.3901   7
   0  -9  -4 37.6400 71.1072  36
   0  -9   4 15.8181 79.9582   5
   0  -9  -4-4.72572 65.8177 163
   0  -9  -4 76.0921 76.6230 161
   0   9   4 34.3382 76.3135 166
   0   9   4-53.8696 73.2005 170
   0   9   4-7.47900 49.4120 154
   0  -9  -4 13.2088 77.3383 157
   0   9   4 47.5557 58.6537 146
   0  -9  -4 21.3043 76.4927 150
   0   9   4 47.5023 68.8449 155
   0   9   4-8.01110 104.296  72
   0   9   4-6.19483 92.3039  65
   0   9   4-7.33579 99.7802  74
   0   9  -4-8.39692 135.448  78
   0  -9  -4-18.8797 135.256  66
   0   9  -4 70.4138 74.4878  73
   0  -9  -4-8.37254 118.913  67
   0  -9  -4 42.7447 119.973  75
   0   9   4 30.0007 69.1879 142
   0   9   4 36.6010 60.7609 140
   0  -9  -4 84.4724 77.9691 133
   0  -9  -4 64.8174 81.0725 130
   0  -9  -4 31.5336 69.6043 114
   0   9   4 73.4563 62.5743 122
   0   9   4 25.0832 61.0265 119
   0   9   4-99.8836 114.306 127
   0  -9  -4 8.32196 125.323 117
   0  -9  -4 51.9678 135.813 128
   0   9   4 26.6991 109.574 123
   0  -9   4 1.86248 83.4033  93
   0  -9   4 18.8929 133.368  98
   0  -9   4-5.93137 48.0144 102
   0  -9   4-2.68643 73.0827  91
   0  -9   4-49.7795 68.0796  87
   0  -9  -4-8.15384 126.609 112
   0  -9   4-24.2764 55.3024 110
   0   9  -4 16.6832 92.4915  82
   0  -9   4-20.9146 51.7247 100
   0  -9   4 56.3301 85.5871  92
   0   9   5 3022.97 284.425  60
   0  -9  -5 3317.02 176.025  50
   0  -9  -5 3205.41 174.759  38
   0   9   5 2899.73 155.064  47
   0   9   5 2782.53 253.068  59
   0  -9  -5 3234.81 269.758  56
   0  -9  -5 3066.74 169.121  52
   0  -9   5 3032.48 164.900   3
   0  -9   5 2969.72 166.260  15
   0  -9   5 3041.87 180.184   5
   0  -9   5 3232.34 177.441   9
   0  -9   5 2668.43 156.505   4
   0  -9   5 3059.19 158.974   7
   0  -9   5 2575.03 164.624   6
   0   9   5 2943.82 165.454  26
   0  -9   5 3016.99 169.961  12
   0  -9   5 2979.02 164.753   8
   0   9   5 2677.34 175.521 166
   0  -9  -5 2713.39 180.653 161
   0   9   5 2741.59 175.628 170
   0  -9  -5 2926.51 186.473 156
   0  -9  -5 2654.16 176.974 150
   0   9   5 2637.06 167.741 146
   0   9   5 2851.35 175.669 155
   0  -9  -5 2746.59 183.808 157
   0   9   5 2632.06 152.424 154
   0   9  -5 891.529 222.156  78
   0  -9  -5 3131.27 271.783  66
   0  -9  -5 3306.90 266.015  67
   0   9   5 2908.86 263.212  62
   0   9   5 2012.95 209.155  74
   0  -9  -5 3113.38 172.764 133
   0   9   5 2868.73 175.980 142
   0  -9  -5 3059.08 183.895 130
   0   9   5 2853.15 162.835 140
   0   9   5 2673.66 262.580 123
   0   9   5 2805.02 170.542 122
   0   9   5 3332.42 273.321 129
   0   9   5 2958.74 240.244 127
   0   9   5 2835.12 171.045 119
   0  -9  -5 2480.50 260.216 117
   0  -9  -5 2982.99 267.749 112
   0  -9  -5 2668.51 271.435 128
   0  -9   5 2382.91 156.677 102
   0  -9   5 3176.92 188.032  94
   0  -9   5 2699.88 183.918  91
   0  -9   5 2891.46 186.651  95
   0  -9   5 2903.07 172.123  87
   0  -9   5 2916.94 164.661 100
   0  -9   5 2473.32 159.804 101
   0  -9   5 3025.29 178.597  93
   0   9   6 974.233 95.4183  48
   0   9   6 951.896 154.505  59
   0  -9  -6 1208.42 93.6159  38
   0  -9  -6 1088.58 177.349  56
   0   9   6 908.904 176.612  60
   0  -9  -6 1220.78 103.899  50
   0  -9   6 1128.19 110.029   9
   0  -9   6 793.497 79.4453   4
   0  -9   6 1174.44 106.391  10
   0  -9   6 1002.87 92.8772  12
   0  -9   6 990.644 85.6435   7
   0  -9   6 1162.01 97.3176   8
   0  -9   6 1093.97 97.9877   3
   0  -9   6 1058.85 101.585  11
   0  -9   6 839.657 96.2727   6
   0   9   6 1121.67 95.9785  26
   0  -9  -6 896.016 105.860 161
   0   9   6 1001.02 110.077 166
   0   9   6 924.951 93.6486 146
   0  -9  -6 879.556 105.946 150
   0   9   6 943.865 106.680 155
   0  -9  -6 1068.87 112.592 157
   0  -9  -6 989.095 118.657 156
   0  -9  -6 943.324 163.961  66
   0  -9  -6 1032.52 106.693 130
   0   9   6 1124.76 96.7008 135
   0   9   6 926.950 83.8339 140
   0  -9  -6 1023.86 188.951 128
   0   9   6 1040.91 133.797 127
   0   9   6 983.793 100.534 122
   0   9   6 851.235 171.578 129
   0  -9  -6 791.439 169.227 117
   0  -9   6 990.635 94.3584  87
   0  -9   6 947.688 113.408  91
   0  -9  -6 1014.15 174.771 112
   0  -9   6 688.761 75.3415 102
   0  -9   6 1163.47 134.595  96
   0  -9   6 945.350 114.695  94
   0  -9   6 741.868 73.2557 101
   0  -9   6 1091.70 118.331  95
   0  -9   6 1330.33 115.148  93
   0  -9   6 849.991 77.5407 100
   0  -9  -7 1756.46 181.688  56
   0  -9  -7 2282.43 117.037  50
   0  -9  -7 1820.44 104.220  38
   0   9   7 1651.85 112.894  48
   0  -9  -7 1619.88 102.930  39
   0  -9  -7 1561.32 111.316 161
   0   9   7 1878.94 127.642 166
   0  -9  -7 1764.18 118.865 157
   0   9   7 1634.26 120.328 155
   0  -9  -7 2037.36 127.066 156
   0  -9  -7 1710.90 117.276 150
   0   9   7 1839.12 111.965  26
   0  -9   7 2001.86 116.418   9
   0  -9   7 1994.66 105.977   7
   0  -9   7 2181.35 120.521  10
   0   9   7 2054.30 114.007  28
   0  -9   7 1797.37 107.588  11
   0  -9  -7 1367.49 93.8276  19
   0  -9   7 2091.98 110.792   8
   0   9   7 1793.17 115.747 142
   0   9   7 1776.18 110.989 135
   0  -9  -7 1850.29 117.179 130
   0  -9  -7 2158.67 121.994 114
   0  -9  -7 1527.75 183.508 117
   0   9   7 1849.31 181.504 129
   0  -9  -7 1216.81 191.227 128
   0  -9   7 2361.23 126.313  93
   0  -9   7 1855.18 124.511  92
   0  -9   7 1993.23 127.825  94
   0  -9   7 2437.52 143.710  96
   0  -9  -8 157.999 34.2240  39
   0  -9  -8 231.828 41.6955  50
   0   9   8 232.779 49.8885  22
   0  -9   8 246.357 53.9268  10
   0   9   8 179.464 43.5285  26
   0  -9   8 202.705 46.9787   8
   0   9   8 166.333 50.7358 170
   0  -9  -8 88.1390 44.3920 150
   0  -9  -8 81.7018 38.2737 157
   0  -9  -8 144.814 47.7647 156
   0  -9  -8 197.700 45.9026 114
   0  -9   8 222.757 67.5594  96
   0  -9   8 220.108 56.9640  93
   0  10   0 17769.9 843.412  60
   0 -10   0 18387.8 838.888  56
   0 -10   0 16192.6 769.226  15
   0 -10   0 16600.7 766.552  33
   0 -10   0 17540.6 778.263 162
   0 -10   0 17156.8 777.196 163
   0 -10   0 16579.6 763.083 150
   0 -10   0 17097.9 774.913 157
   0 -10   0 16047.8 769.677 156
   0  10   0 17495.1 850.994  62
   0 -10   0 17717.4 826.272  67
   0  10   0 17461.8 854.711  74
   0 -10   0 17073.2 770.900 130
   0  10   0 16436.5 849.590 129
   0 -10   0 17142.6 828.214 117
   0 -10   0 17043.3 827.808 128
   0 -10   0 16457.4 769.159 100
   0 -10   0 16169.9 812.829  98
   0 -10   0 16127.6 770.221 110
   0 -10   0 16316.8 769.804  91
   0  10   0 15662.0 837.932  84
   0  10   1 17.2769 93.9083  62
   0  10   1 58.9141 109.731  60
   0  10  -1 13.6747 101.606  60
   0  10  -1 42.5148 81.5665  62
   0 -10  -1 68.2385 35.5567  38
   0  10   1 19.1154 42.7627  42
   0  10   1 8.03065 122.205  59
   0 -10  -1 75.5390 99.5365  56
   0 -10   1 13.4977 68.4981  11
   0 -10   1 14.9185 38.0226  33
   0 -10  -1 27.3079 41.6109  33
   0 -10   1 18.4999 29.4385  17
   0 -10  -1 26.3711 69.9452 162
   0 -10  -1 87.7320 64.1990 163
   0 -10   1 9.53970 67.6528 161
   0 -10  -1-2.09243 65.8681 156
   0 -10  -1 27.0833 55.7889 150
   0 -10   1 4.57181 67.7607 157
   0 -10   1 22.4224 65.0504 156
   0 -10   1 15.2620 54.2205 150
   0 -10  -1 6.07470 90.5181  67
   0  10  -1 8.11497 108.948  74
   0 -10  -1 77.1765 99.6206  75
   0 -10  -1 37.9161 116.581  66
   0  10   1 10.1764 82.8326  72
   0  10   1 21.7658 65.9404  80
   0  10   1 2.00738 62.3487 135
   0 -10  -1-2.24791 75.4229 133
   0  10   1 53.8946 59.5626 142
   0  10   1 53.0875 124.547 127
   0 -10  -1 24.7763 102.856 117
   0 -10  -1 8.04427 50.1604 114
   0 -10  -1 6.32835 106.665 128
   0  10  -1 7.21420 110.346 129
   0 -10  -1 74.1944 67.9313 130
   0 -10   1 20.1015 62.0474 130
   0  10   1-74.7452 122.409 129
   0 -10  -1 48.0627 50.3809 110
   0 -10   1 10.3639 71.1517 111
   0 -10   1 28.7437 47.8394  88
   0 -10   1 4.44585 57.8390  91
   0  10  -1 18.4025 75.9020  84
   0 -10   1 108.604 55.3947 110
   0 -10  -1-19.0580 73.8050  98
   0 -10   1 1.60095 46.8476 103
   0 -10   1 4.31184 65.1126  87
   0 -10   1-13.9737 78.9889  96
   0 -10   1 31.0109 93.4054  98
   0 -10   1 21.8333 48.8388 100
   0 -10  -1 60.0627 100.597 112
   0 -10   1 30.6826 53.9761  94
   0  10   2 1096.48 153.522  62
   0  10   2 986.927 73.6571  46
   0 -10  -2 891.203 81.8146  50
   0 -10  -2 821.309 63.8609  39
   0 -10  -2 1097.00 151.378  56
   0  10   2 876.171 149.486  60
   0  10   2 949.245 82.3585  42
   0 -10  -2 840.151 72.4567  38
   0 -10   2 772.018 62.6680  17
   0 -10   2 856.752 81.5061   8
   0 -10   2 908.034 98.1314   9
   0 -10   2 1023.59 94.1567  15
   0 -10   2 893.443 73.7857  33
   0 -10  -2 960.084 94.1748 161
   0 -10  -2 955.651 92.5565 163
   0 -10  -2 1091.69 96.5279 162
   0 -10   2 872.666 95.2221 161
   0 -10   2 842.956 98.3112 163
   0 -10  -2 1039.53 85.8234 150
   0 -10   2 778.389 90.5175 156
   0 -10  -2 935.622 94.0984 156
   0 -10   2 721.410 93.8072 157
   0  10  -2 733.981 167.282  78
   0  10  -2 565.567 109.226  72
   0  10   2 689.929 116.088  72
   0  10  -2 893.251 170.957  77
   0 -10  -2 1112.22 145.355  75
   0  10   2 975.183 147.334  74
   0  10   2 929.114 132.259  70
   0  10   2 926.383 147.825  65
   0 -10  -2 1220.23 145.173  67
   0 -10  -2 966.037 100.409 133
   0  10   2 1016.47 89.5122 142
   0  10   2 940.084 90.4130 135
   0 -10  -2 956.601 93.8317 130
   0  10   2 931.869 75.8097 118
   0 -10  -2 1078.87 149.458 128
   0  10   2 918.908 164.210 129
   0 -10  -2 851.697 81.9019 114
   0 -10  -2 846.617 144.666 117
   0  10   2 881.489 74.8326 122
   0 -10   2 904.100 98.1409  92
   0 -10  -2 964.504 102.469  98
   0 -10   2 901.055 90.1316  94
   0 -10   2 789.874 137.717  98
   0 -10   2 1029.07 89.0270  93
   0 -10  -2 1038.98 146.327 112
   0 -10   2 861.131 81.9415  88
   0 -10   2 885.110 80.6457 103
   0 -10   2 885.310 83.0080  89
   0 -10   2 932.527 101.560 111
   0 -10   2 849.862 75.5272 102
   0 -10   2 995.817 91.4792  91
   0 -10   2 1161.89 110.136  96
   0 -10  -3 88.4429 63.3556  50
   0 -10  -3 46.6110 47.1057  38
   0 -10  -3 10.6174 39.9895  39
   0  10   3 65.3873 56.9911  42
   0  10   3 41.6248 111.998  62
   0  10   3 40.3518 45.1379  46
   0  10   3 98.6908 131.163  60
   0 -10   3 79.9920 88.0516   9
   0 -10   3 114.293 73.0019   5
   0 -10   3 31.4847 68.1886   8
   0 -10   3 55.2102 60.5031   6
   0 -10   3 68.6866 70.9506  15
   0 -10   3 81.0379 81.9221  12
   0 -10  -3 24.0786 72.7063 161
   0 -10  -3 48.0829 68.0522 163
   0 -10   3 75.0437 76.5305 161
   0  10   3 107.180 76.6039 166
   0 -10  -3 122.853 68.0880 150
   0  10   3 77.8693 62.7441 155
   0 -10  -3 113.654 78.7028 157
   0  10  -3-42.0972 144.584  77
   0  10   3-14.3452 116.255  65
   0 -10  -3 46.0588 108.083  67
   0 -10  -3 137.124 129.473  66
   0  10  -3 128.439 139.090  78
   0  10   3 77.5015 83.1837  70
   0  10   3 109.619 101.286  72
   0 -10  -3 103.351 111.933  75
   0  10   3 71.7619 106.719  74
   0  10   3 61.5865 70.8811 142
   0  10   3 95.5597 69.6461 135
   0  10   3 8.61491 63.7548 140
   0 -10  -3 123.989 82.6761 133
   0 -10  -3 102.715 121.796 128
   0  10   3 81.1434 52.4997 118
   0  10   3 59.2064 54.2377 122
   0  10   3 37.0354 95.4398 123
   0 -10  -3 63.8906 65.3859 114
   0 -10  -3-7.58942 123.287 117
   0  10   3-12.2892 87.5636 125
   0  10   3 71.9448 63.1059 119
   0  10   3 172.559 126.703 127
   0  10   3 34.4800 91.9977 120
   0  10   3 47.7368 140.350 129
   0 -10   3 54.6637 59.7748  89
   0 -10   3 7.91163 68.8942  91
   0 -10   3 65.1111 75.4316  94
   0 -10   3 89.9937 78.3943  93
   0 -10   3 70.8945 97.6650  96
   0 -10   3 8.61722 120.220  98
   0 -10  -3 74.5108 122.672 112
   0 -10   3 57.7539 86.2556  92
   0 -10   3 8.19061 50.6341 102
   0 -10   3 36.7752 54.3610 100
   0 -10   3 75.8052 61.9605 110
   0 -10   3 75.2421 75.6971  87
   0  10   4 648.679 171.320  60
   0  10   4 917.096 166.841  59
   0 -10   4 1022.38 96.1827  15
   0 -10   4 867.805 91.6118   8
   0 -10   4 916.933 108.396   9
   0 -10   4 928.309 102.354   5
   0 -10   4 911.410 81.7295   3
   0 -10   4 974.643 106.407  11
   0 -10   4 777.577 88.2188   6
   0 -10   4 945.615 101.889  12
   0 -10   4 912.838 73.4851   7
   0 -10  -4 864.419 94.0768 163
   0 -10  -4 901.780 102.886 161
   0  10   4 908.675 104.188 166
   0  10   4 838.045 100.493 170
   0  10   4 869.333 80.3186 154
   0  10   4 726.489 92.7324 155
   0 -10  -4 900.668 106.376 157
   0 -10  -4 851.904 97.9682 150
   0  10   4 755.409 141.508  72
   0 -10  -4 1255.82 175.743  75
   0 -10  -4 709.790 167.024  66
   0  10   4 839.603 130.692  65
   0  10  -4 462.586 158.285  78
   0  10  -4 488.732 156.926  77
   0  10   4 943.119 147.180  74
   0 -10  -4 783.048 155.433  67
   0  10   4 975.425 99.5422 142
   0 -10  -4 1013.00 103.569 133
   0  10   4 953.884 88.6828 140
   0  10   4 630.599 147.542 123
   0 -10  -4 724.013 163.017 117
   0  10   4 845.531 148.676 127
   0 -10  -4 966.206 96.6042 114
   0  10   4 817.499 90.3777 119
   0  10   4 890.607 88.5876 122
   0 -10  -4 863.313 171.238 128
   0 -10   4 911.638 99.4234  87
   0 -10   4 691.913 102.260  91
   0 -10   4 1071.78 128.446  96
   0 -10   4 849.010 88.5145 110
   0 -10   4 931.238 82.0666 102
   0 -10   4 1096.99 106.336  93
   0 -10   4 906.515 109.017  94
   0 -10   4 961.302 88.0259 100
   0 -10  -4 1021.60 171.362 112
   0 -10   4 920.371 112.044  92
   0 -10   4 621.631 166.027  98
   0 -10  -5 3588.34 191.684  38
   0  10   5 3343.31 297.052  60
   0 -10  -5 3384.54 278.203  56
   0  10   5 3370.25 270.980  59
   0  10   5 3295.62 172.379  47
   0  10   5 3294.62 181.367  26
   0 -10   5 3262.84 173.023   7
   0 -10   5 3174.78 178.613   8
   0 -10   5 3423.70 194.162  11
   0 -10   5 3384.69 191.461   9
   0 -10   5 3179.55 183.107  15
   0 -10   5 2676.49 170.945   4
   0 -10   5 2928.47 176.441   3
   0 -10   5 3350.80 194.764   5
   0 -10   5 2672.63 176.944   6
   0  10   5 3273.06 184.900  28
   0 -10   5 3377.31 184.469  12
   0  10   5 3477.49 195.406 170
   0 -10  -5 3662.76 201.232 161
   0  10   5 3586.33 197.691 166
   0 -10  -5 3264.08 193.025 150
   0  10   5 3088.79 171.358 154
   0 -10  -5 3576.54 203.568 157
   0  10   5 3013.54 190.440 155
   0  10   5 3236.98 279.755  62
   0  10  -5 1351.20 238.953  77
   0 -10  -5 3529.44 272.113  67
   0 -10  -5 3678.65 282.301  75
   0 -10  -5 3487.77 288.227  66
   0 -10  -5 3853.38 202.395 130
   0  10   5 3309.48 180.817 140
   0 -10  -5 3453.08 189.759 133
   0  10   5 3457.47 191.837 142
   0  10   5 3407.08 190.606 119
   0 -10  -5 3578.58 280.492 112
   0  10   5 3248.94 258.221 127
   0 -10  -5 3481.64 194.713 114
   0 -10  -5 3352.33 282.394 117
   0  10   5 3345.12 188.197 122
   0 -10  -5 4040.24 301.789 128
   0 -10   5 2935.40 200.796  91
   0 -10   5 3027.86 176.457 102
   0 -10   5 3622.41 194.941  93
   0 -10   5 3086.72 181.223 101
   0 -10   5 3162.09 188.779  87
   0 -10   5 3462.62 200.046  90
   0 -10   5 3228.83 182.758 100
   0 -10   5 3218.59 202.935  95
   0  10   6 861.776 161.711  60
   0 -10  -6 690.511 73.2813  39
   0 -10  -6 826.554 150.926  56
   0 -10  -6 933.666 91.8007  50
   0  10   6 900.860 142.457  59
   0 -10  -6 934.457 82.2046  38
   0 -10   6 944.082 87.4236   8
   0 -10   6 869.639 94.3613  11
   0 -10   6 594.648 67.2426   4
   0  10   6 806.363 83.5776  26
   0 -10  -6 578.556 60.5812  33
   0 -10   6 823.415 72.2387   7
   0  10   6 988.187 104.845 166
   0 -10  -6 735.631 96.1673 161
   0  10   6 725.352 91.4734 155
   0 -10  -6 778.654 99.6007 157
   0 -10  -6 725.721 91.7414 150
   0 -10  -6 788.387 106.465 156
   0 -10  -6 578.523 145.241  66
   0 -10  -6 906.549 147.917  67
   0  10   6 780.015 72.5102 140
   0  10   6 874.317 84.5948 135
   0 -10  -6 818.094 96.9714 130
   0  10   6 800.538 116.797 127
   0 -10  -6 688.897 150.920 117
   0 -10  -6 722.736 165.642 128
   0  10   6 878.665 159.540 129
   0 -10   6 780.627 106.006  91
   0 -10   6 512.848 64.6946 102
   0 -10   6 1008.69 101.960  93
   0 -10   6 680.267 85.3638  87
   0 -10   6 688.301 69.6130 100
   0 -10   6 1010.56 111.035  95
   0 -10  -6 981.011 154.318 112
   0 -10   6 1008.39 110.970  94
   0 -10   6 559.738 64.9821 101
   0 -10  -7 123.941 40.4269  38
   0 -10  -7 78.0240 41.0303  39
   0  10   7 28.1682 53.7585  48
   0 -10  -7 40.8567 55.8858  50
   0 -10  -7 29.4821 50.9361 161
   0  10   7 74.5894 69.1072 166
   0 -10  -7 85.5616 64.3679 156
   0  10   7 117.046 57.5104 155
   0 -10  -7 145.966 61.3970 157
   0 -10  -7 106.495 56.6053 150
   0 -10   7 138.346 70.5861  93
   0 -10   7 87.2746 89.2925  96
   0 -10   7 154.947 68.6513  94
   0 -10   7 52.6581 70.0593  92
   0  10   7 92.8624 48.6800 135
   0 -10  -7 66.3306 61.1670 114
   0 -10  -7 115.304 57.8378 130
   0  10   7 64.2280 88.8352 129
   0 -10  -7 125.944 103.246 128
   0 -10   7 179.393 58.9394   8
   0 -10   7 87.2850 67.3172  10
   0 -10  -7 49.1207 29.5522  19
   0 -10   7 87.4586 65.9709   9
   0  10   7 43.9799 52.7803  26
   0  10   8 1179.39 67.2847 107
   0 -10  -8 799.387 67.4915 156
   0 -10  -8 741.977 56.7141  39
   0  10   8 1408.45 65.8330  22
   0  11   0 133.171 134.746  59
   0  11   0-7.82298 114.345  60
   0  11   0-34.8367 102.034  62
   0 -11   0-7.44743 102.271  56
   0 -11   0 8.32855 30.1783  19
   0 -11   0-43.1457 73.4691  15
   0 -11   0-29.9688 45.2273  33
   0 -11   0-16.3712 36.0387  17
   0 -11   0 8.21838 74.9409 163
   0 -11   0 41.2962 77.1706 157
   0 -11   0 60.7656 60.6583 150
   0 -11   0-2.31790 71.3553 156
   0  11   0 63.5583 129.715  74
   0  11   0 7.52026 86.1686  80
   0  11   0 13.9596 60.7304 142
   0  11   0 42.6280 63.4290 135
   0 -11   0 36.7049 72.5948 130
   0  11   0-8.62248 123.183 129
   0 -11   0-46.3051 112.424 128
   0 -11   0 19.8936 111.763 117
   0 -11   0 18.2788 50.4825 100
   0 -11   0-5.88810 85.0970  98
   0 -11   0 2.42037 65.4152  91
   0 -11   0 7.17971 57.1638 110
   0 -11  -1 1237.88 161.302  56
   0  11   1 1039.79 157.193  62
   0  11  -1 1080.43 160.149  60
   0  11   1 1052.58 169.118  59
   0  11  -1 1108.76 142.731  62
   0 -11  -1 928.714 74.8211  38
   0  11   1 1270.40 166.428  60
   0 -11   1 1055.61 108.236  11
   0 -11   1 1106.41 75.7085  17
   0 -11   1 1104.39 86.4371  33
   0 -11  -1 1028.95 85.0936  33
   0 -11  -1 1281.66 106.978 163
   0 -11   1 990.934 106.491 161
   0 -11   1 1139.04 106.176 156
   0 -11  -1 1145.98 92.1007 150
   0 -11   1 1059.50 89.3721 150
   0 -11   1 1003.20 109.018 157
   0 -11  -1 1152.24 103.480 156
   0  11  -1 1066.55 170.589  74
   0  11   1 891.881 114.438  80
   0 -11  -1 1349.74 145.670  67
   0  11   1 1038.08 154.251  70
   0  11   1 1114.00 96.8761 142
   0  11   1 1147.53 99.6718 135
   0 -11  -1 1367.27 106.695 130
   0 -11  -1 1194.87 112.450 133
   0 -11  -1 1222.63 155.889 117
   0  11   1 1173.25 180.315 129
   0 -11  -1 1130.80 155.840 128
   0  11  -1 1073.57 160.971 129
   0  11   1 1261.39 187.961 127
   0 -11   1 1028.69 91.8654 100
   0 -11   1 1113.98 96.0379 110
   0 -11   1 982.446 88.5279  94
   0 -11  -1 1075.70 85.5929 100
   0 -11   1 1113.87 100.703  91
   0 -11  -1 1073.50 91.9877 110
   0 -11  -1 1320.67 124.111  98
   0 -11  -1 1214.96 97.3327  91
   0 -11   1 1127.34 92.4216  88
   0 -11   1 1064.64 144.092  98
   0 -11   1 1079.04 84.9754 103
   0 -11  -1 1164.63 152.535 112
   0 -11  -2 2636.17 152.126  50
   0  11   2 2302.26 143.127  46
   0  11   2 2436.65 232.254  60
   0  11   2 2635.03 154.966  42
   0 -11  -2 2581.61 147.875  38
   0 -11  -2 3222.75 247.404  56
   0  11  -2 2066.41 210.630  60
   0 -11  -2 2573.75 150.185  33
   0 -11   2 2156.06 136.728  17
   0 -11   2 2631.18 149.405  33
   0 -11   2 2476.14 162.149  15
   0  11   2 2826.99 163.268 166
   0 -11  -2 2926.93 166.694 163
   0 -11   2 2611.04 169.478 161
   0 -11   2 2734.23 172.638 163
   0 -11  -2 2978.16 171.614 161
   0 -11  -2 2651.21 164.205 156
   0 -11   2 2449.19 166.578 157
   0 -11   2 2571.82 162.412 156
   0 -11  -2 2781.84 154.109 150
   0  11   2 2742.88 234.021  65
   0 -11  -2 2938.29 229.752  75
   0  11  -2 2485.69 250.316  77
   0 -11  -2 3047.33 223.672  67
   0  11   2 2608.99 212.567  70
   0  11   2 2770.80 248.886  62
   0  11   2 2925.80 244.246  74
   0  11  -2 2736.68 245.728  74
   0  11  -2 2570.29 252.325  78
   0 -11  -2 2613.93 161.931 130
   0  11   2 3027.75 160.873 142
   0  11   2 2769.67 161.326 135
   0 -11  -2 2991.40 172.309 133
   0 -11  -2 2573.11 151.566 114
   0 -11  -2 2547.36 223.422 117
   0  11   2 2755.67 237.912 120
   0  11  -2 1959.70 206.945 129
   0 -11  -2 2593.41 218.301 112
   0  11   2 2804.77 256.532 129
   0 -11  -2 2572.93 223.494 128
   0  11   2 2584.26 148.416 118
   0 -11   2 2517.68 157.383  94
   0 -11   2 2581.46 156.423 100
   0 -11   2 3044.88 174.516  96
   0 -11   2 2653.96 151.261 102
   0 -11   2 2146.57 148.282 103
   0 -11   2 2472.46 157.401  88
   0 -11   2 2572.46 159.367  89
   0 -11   2 2393.28 164.156  91
   0 -11   2 2218.65 216.866  98
   0  11   3 1785.92 127.507  46
   0  11   3 2269.03 138.888  48
   0  11   3 1956.38 223.075  60
   0  11   3 2181.71 141.446  42
   0 -11  -3 2428.31 223.026  56
   0 -11  -3 1911.28 119.073  39
   0 -11  -3 2219.14 137.819  50
   0 -11  -3 2298.04 136.877  38
   0  11  -3 1539.72 191.184  60
   0 -11   3 2194.75 145.875  15
   0 -11   3 2286.74 133.714   8
   0 -11   3 2084.70 149.512   9
   0 -11   3 1869.20 138.330   5
   0 -11  -3 2253.10 147.113 163
   0 -11  -3 2254.35 151.640 161
   0  11   3 2072.35 146.817 166
   0 -11  -3 2014.52 150.167 156
   0 -11  -3 2276.32 152.450 157
   0 -11  -3 2228.12 139.349 150
   0  11   3 2245.47 214.551  74
   0 -11  -3 2519.89 221.171  75
   0 -11  -3 2372.13 207.183  67
   0  11   3 2218.41 204.114  65
   0  11  -3 1749.36 223.993  77
   0  11  -3 1922.54 225.162  78
   0  11   3 2160.03 226.292  62
   0  11  -3 1580.49 206.880  74
   0  11   3 2131.75 142.962 135
   0 -11  -3 2338.51 151.766 133
   0  11   3 2229.32 143.358 142
   0  11   3 2166.85 138.918 140
   0  11   3 2457.14 189.005 125
   0  11   3 1941.51 187.932 120
   0  11   3 2143.50 132.198 122
   0  11   3 2046.46 132.706 118
   0  11   3 2120.62 235.449 129
   0  11   3 2228.69 139.696 119
   0  11   3 2157.29 224.202 127
   0 -11  -3 2286.32 212.738 117
   0 -11  -3 2098.77 137.564 114
   0 -11  -3 1858.33 208.629 128
   0 -11  -3 2417.15 214.253 112
   0 -11   3 1591.97 204.927  98
   0 -11   3 1789.03 140.261  89
   0 -11   3 1823.48 148.781  91
   0 -11   3 2286.73 149.121  87
   0 -11   3 2157.05 147.664  94
   0 -11   3 2298.11 145.613 110
   0 -11   3 2632.33 165.740  96
   0 -11   3 2443.92 143.221  93
   0 -11   3 2039.78 132.988 102
   0 -11   3 2375.60 156.017  92
   0 -11  -4 1535.21 116.271  39
   0  11   4 1935.56 134.071  48
   0  11   4 2106.38 226.321  60
   0  11   4 2170.77 218.517  59
   0 -11  -4 2247.19 134.863  38
   0 -11   4 1550.85 120.762   6
   0 -11   4 1997.75 146.514  11
   0 -11   4 2115.59 137.329  15
   0  11   4 1870.40 124.550  26
   0 -11   4 2021.18 139.619   5
   0 -11   4 2139.07 139.212  12
   0 -11   4 2150.13 143.963   9
   0 -11   4 1898.99 127.902   8
   0 -11   4 1760.65 119.998   4
   0 -11  -4 2158.54 139.509 163
   0  11   4 2021.03 143.871 166
   0  11   4 2266.29 146.787 170
   0 -11  -4 2095.45 148.518 161
   0  11   4 1988.32 126.245 154
   0 -11  -4 1831.84 134.907 150
   0 -11  -4 2134.43 151.304 157
   0  11   4 1929.28 131.274 155
   0  11   4 1904.21 194.147  74
   0 -11  -4 2304.29 234.428  66
   0 -11  -4 2356.95 210.642  67
   0  11  -4 1281.58 205.966  77
   0  11   4 2136.80 186.108  65
   0  11  -4 1328.24 193.314  74
   0 -11  -4 2277.98 212.293  75
   0  11   4 2198.04 140.349 135
   0  11   4 2157.01 141.127 142
   0  11   4 2122.17 133.137 140
   0 -11  -4 2199.41 144.275 133
   0  11   4 2017.00 136.419 119
   0  11   4 2086.76 131.411 122
   0 -11  -4 2088.27 210.803 117
   0  11   4 2023.97 233.702 129
   0 -11  -4 2139.05 223.052 128
   0  11   4 1970.03 209.730 127
   0 -11  -4 2072.20 137.922 114
   0 -11   4 2013.43 141.943  87
   0 -11   4 2081.88 138.802  93
   0 -11   4 2356.26 166.626  96
   0 -11   4 1888.98 131.161 101
   0 -11   4 1387.80 209.778  98
   0 -11   4 2012.64 127.863 102
   0 -11   4 2082.47 134.684 110
   0 -11  -4 1807.87 202.698 112
   0 -11   4 2112.79 134.550 100
   0 -11   4 2202.20 151.827  92
   0 -11   4 2027.44 149.710  94
   0 -11   4 1725.52 148.160  91
   0 -11  -5 224.882 52.1549  39
   0  11   5 204.649 124.238  59
   0  11   5 268.351 55.0929  47
   0  11   5 285.440 141.764  60
   0 -11  -5 185.374 50.1046  33
   0 -11   5 364.669 71.1601  15
   0 -11   5 349.998 87.5907  11
   0  11   5 249.585 75.5851  28
   0 -11   5 212.935 55.6764   4
   0 -11   5 255.015 51.0267   7
   0 -11   5 273.975 88.6876   5
   0  11   5 278.908 68.4015  26
   0 -11   5 266.393 75.2509   8
   0 -11   5 177.171 64.2719   6
   0 -11   5 288.149 92.8664   9
   0  11   5 265.579 90.3099 166
   0  11   5 263.618 87.6765 170
   0 -11  -5 234.098 85.8309 161
   0  11   5 223.901 71.6283 155
   0  11   5 283.394 50.1471 154
   0 -11  -5 250.720 89.7986 157
   0 -11  -5 213.467 76.8196 150
   0 -11  -5 206.716 121.183  75
   0 -11  -5 292.570 121.646  67
   0 -11  -5 209.052 136.303  66
   0  11   5 290.923 63.9959 140
   0  11   5 241.740 77.5860 142
   0  11   5 272.392 116.732 127
   0 -11  -5 244.628 130.199 117
   0  11   5 214.141 67.9772 122
   0  11   5 216.007 73.8672 119
   0 -11  -5 156.069 127.586 128
   0 -11  -5 349.639 83.6549 130
   0 -11  -5 273.759 79.9192 114
   0 -11   5 237.867 96.6333  92
   0 -11   5 395.113 92.9050  90
   0 -11   5 292.747 78.5961  87
   0 -11   5 275.684 60.6617 101
   0 -11  -5 236.968 122.270 112
   0 -11   5 244.523 85.0789  91
   0 -11   5 316.828 86.9865  93
   0 -11   5 265.122 62.3748 100
   0 -11   5 229.846 55.0787 102
   0 -11  -6 2077.43 117.485  38
   0 -11  -6 2124.89 122.203  50
   0 -11  -6 1842.62 191.852  56
   0  11   6 1625.72 196.790  60
   0 -11  -6 1605.70 102.602  39
   0  11   6 1206.06 168.784  59
   0 -11  -6 1343.94 95.2187  33
   0 -11   6 2086.13 121.707  11
   0 -11   6 1895.33 121.478   9
   0 -11   6 2021.67 111.771   8
   0  11   6 1786.95 110.757  26
   0  11   6 1796.28 128.186 166
   0  11   6 1859.08 124.649 170
   0 -11  -6 1720.07 121.718 161
   0  11   6 1616.99 116.019 155
   0 -11  -6 1725.67 125.693 157
   0 -11  -6 1912.02 129.742 156
   0 -11  -6 1527.47 115.743 150
   0 -11  -6 1452.08 169.435  67
   0 -11  -6 1684.62 122.797 130
   0  11   6 1788.44 119.040 142
   0  11   6 1846.39 115.811 135
   0  11   6 1843.42 106.891 140
   0 -11  -6 1327.57 181.728 128
   0 -11  -6 1629.61 178.557 117
   0  11   6 1984.98 195.632 129
   0  11   6 1149.46 129.845 127
   0 -11   6 2017.93 136.994  94
   0 -11   6 1798.03 130.939  90
   0 -11   6 1185.39 99.0653 101
   0 -11   6 1944.77 123.093  93
   0 -11   6 1486.56 113.483  87
   0 -11   6 1172.69 129.291  91
   0 -11   6 1813.42 134.219  95
   0 -11   6 1326.71 101.690 100
   0 -11  -7 1312.65 78.7981  19
   0  11   7 1528.95 86.1107  26
   0  11   7 1835.96 102.285 166
   0 -11  -7 1102.29 85.1146 161
   0 -11  -7 1191.14 88.4446 150
   0 -11  -7 1159.09 94.1351 157
   0 -11  -7 1508.51 100.195 156
   0  11   7 1265.27 89.8727 155
   0  11   7 1460.04 90.0974 135
   0 -11   7 2070.33 117.749  96
   0 -11  -7 2098.84 95.5324  50
   0 -11  -7 1286.13 80.9563  39
   0 -11  -7 1688.35 88.2118  38
   0  11   7 1555.40 93.6854  48
   0  12   0 3535.61 289.198  59
   0  12   0 3312.75 266.882  60
   0 -12   0 2919.47 171.427  19
   0 -12   0 3547.87 176.082  17
   0 -12   0 3695.70 187.603  33
   0 -12   0 3382.56 202.820 163
   0 -12   0 3135.89 195.054 156
   0 -12   0 3496.13 203.609 157
   0 -12   0 3166.18 181.711 150
   0  12   0 3728.90 272.951  62
   0  12   0 3062.35 245.721  80
   0  12   0 3431.97 191.090 135
   0 -12   0 3208.56 194.813 130
   0  12   0 3284.25 186.490 142
   0 -12   0 3310.07 249.392 117
   0 -12   0 3296.95 254.342 128
   0  12   0 3691.80 297.703 127
   0  12   0 3562.75 281.704 129
   0 -12   0 3556.34 196.603  91
   0 -12   0 3317.08 188.246  88
   0 -12   0 3324.67 192.871 110
   0 -12   0 3433.37 187.940 100
   0 -12   0 3008.02 229.835  98
   0  12  -1 37785.5 1780.06  60
   0 -12  -1 40176.9 1791.33  56
   0  12  -1 37717.4 1800.37  59
   0  12   1 39803.0 1794.17  60
   0 -12  -1 33711.7 1686.00  38
   0  12   1 39902.9 1809.46  59
   0 -12   1 37757.0 1696.96  33
   0 -12   1 34081.2 1686.05  17
   0 -12  -1 37270.8 1697.64  33
   0 -12  -1 40688.9 1709.69 163
   0 -12   1 41726.8 1712.33 161
   0 -12   1 36857.1 1689.45 150
   0 -12   1 40204.1 1708.61 157
   0 -12   1 39588.9 1703.08 156
   0 -12  -1 38976.5 1702.63 156
   0 -12  -1 37839.1 1691.32 150
   0  12   1 38512.6 1809.43  62
   0  12   1 36976.4 1785.32  70
   0  12  -1 36284.0 1777.96  62
   0 -12  -1 39407.8 1772.14  67
   0  12   1 38762.4 1798.69  65
   0  12   1 38771.0 1805.71  74
   0  12  -1 31519.0 1774.83  80
   0  12  -1 36767.1 1802.08  74
   0  12   1 39346.1 1697.72 142
   0  12   1 38865.7 1699.38 135
   0 -12  -1 38561.9 1702.22 130
   0 -12  -1 39747.7 1707.25 133
   0  12   1 38290.7 1806.24 129
   0  12   1 40220.4 1822.91 127
   0  12  -1 36725.1 1781.55 129
   0 -12  -1 39451.5 1775.39 128
   0 -12  -1 38651.4 1770.74 117
   0 -12   1 38179.7 1701.13 100
   0 -12   1 38340.4 1702.11  89
   0 -12  -1 36961.8 1695.43 100
   0 -12   1 37573.1 1702.80 110
   0 -12   1 33563.1 1755.48  98
   0 -12  -1 37313.2 1700.78  91
   0 -12   1 37355.5 1703.99  91
   0 -12   1 34869.0 1687.87 103
   0 -12  -1 37825.1 1698.09 110
   0 -12   1 37019.3 1701.34  88
   0 -12  -2 18278.0 887.979  38
   0  12  -2 16931.0 963.330  60
   0  12   2 19557.3 894.867  42
   0 -12  -2 20996.6 992.455  56
   0  12   2 20574.9 1004.54  59
   0  12   2 19659.9 990.099  60
   0 -12   2 19591.3 893.193  33
   0 -12   2 20193.5 898.036  15
   0 -12  -2 19001.5 893.664  33
   0 -12  -2 19882.6 903.655 161
   0 -12  -2 20108.0 902.833 163
   0  12   2 18970.3 893.744 166
   0 -12   2 19811.9 906.751 161
   0 -12   2 21450.0 912.181 163
   0 -12   2 19628.6 904.130 157
   0 -12  -2 18804.0 897.935 156
   0 -12  -2 19115.3 887.899 150
   0 -12   2 19381.3 897.543 156
   0 -12  -2 20775.8 974.035  67
   0  12  -2 17504.7 992.242  74
   0  12   2 18725.4 964.326  70
   0  12   2 19650.0 1013.62  62
   0  12   2 19929.6 993.973  74
   0 -12  -2 20676.7 1005.15  66
   0 -12  -2 20502.6 980.371  75
   0  12   2 20955.5 991.682  65
   0  12   2 20395.8 970.135  63
   0 -12  -2 19980.1 902.295 133
   0  12   2 19830.3 894.951 142
   0 -12  -2 19089.8 898.316 130
   0  12   2 19443.7 895.663 135
   0 -12  -2 19823.5 975.136 128
   0  12   2 20120.0 1006.96 129
   0  12   2 19442.0 889.313 118
   0 -12  -2 20137.5 970.340 117
   0 -12  -2 19360.2 964.878 112
   0  12   2 19993.7 895.035 119
   0  12   2 20953.7 997.377 120
   0 -12   2 19146.8 900.592  88
   0 -12   2 18104.4 892.690  94
   0 -12   2 17836.1 902.283  91
   0 -12   2 19492.8 898.381 100
   0 -12   2 18870.7 891.535 102
   0 -12   2 16043.6 962.394  98
   0 -12   2 19383.2 898.905  89
   0  12   3 358.946 79.7630  48
   0  12   3 312.122 120.432  62
   0  12   3 586.011 153.781  60
   0 -12  -3 367.895 61.1547  38
   0 -12  -3 398.822 49.6340  39
   0 -12  -3 398.445 76.2547  50
   0 -12  -3 280.558 133.976  56
   0 -12  -3 382.676 63.6235  33
   0 -12   3 493.774 90.7427  15
   0 -12   3 311.750 80.4070   5
   0  12   3 411.931 91.3775 166
   0 -12  -3 432.186 85.0124 163
   0 -12  -3 385.078 89.9651 161
   0  12   3 397.346 92.9975 170
   0 -12  -3 357.930 76.2179 150
   0 -12  -3 528.231 93.9213 156
   0 -12  -3 511.174 96.6306 157
   0  12   3 290.899 120.465  74
   0 -12  -3 483.958 127.944  67
   0  12  -3 347.832 151.614  77
   0  12  -3 392.348 132.413  74
   0 -12  -3 286.015 127.896  75
   0  12   3 487.862 129.921  65
   0  12   3 429.751 84.3091 135
   0  12   3 450.512 83.5774 142
   0 -12  -3 471.077 96.7339 133
   0  12   3 425.710 164.137 129
   0  12   3 336.197 63.2467 122
   0  12   3 602.104 162.540 127
   0 -12  -3 385.076 73.7427 114
   0  12   3 462.683 122.728 120
   0  12   3 436.109 79.7307 119
   0 -12  -3 416.972 136.304 128
   0 -12  -3 396.233 125.116 117
   0  12   3 388.785 66.6884 118
   0 -12   3 390.034 86.0922  94
   0 -12   3 264.208 128.669  98
   0 -12   3 447.503 79.7812 110
   0 -12   3 365.221 68.2080 102
   0 -12   3 354.009 89.4915  91
   0 -12   3 461.577 114.889  96
   0 -12  -3 415.505 130.057 112
   0 -12   3 335.383 77.5374  89
   0 -12  -4 818.634 160.080  56
   0  12   4 750.981 158.606  59
   0 -12  -4 806.577 79.9680  38
   0  12   4 755.661 163.367  60
   0 -12  -4 649.959 65.8875  39
   0  12   4 770.226 91.4351  48
   0 -12  -4 911.800 93.2278  50
   0 -12   4 896.927 107.356   9
   0 -12  -4 796.598 78.8294  33
   0 -12   4 786.936 97.2790   5
   0 -12   4 910.877 106.389  11
   0 -12   4 758.999 74.0814   4
   0 -12   4 968.721 95.4923  15
   0  12   4 699.449 76.7730  26
   0 -12  -4 788.684 104.416 161
   0 -12  -4 911.509 91.7339 163
   0  12   4 898.512 104.275 166
   0  12   4 807.369 102.277 170
   0  12   4 791.444 80.0902 154
   0 -12  -4 828.720 107.173 157
   0 -12  -4 761.587 89.3207 150
   0  12  -4 512.061 134.852  74
   0  12   4 1005.96 132.398  65
   0 -12  -4 863.867 149.574  75
   0 -12  -4 1022.44 169.983  66
   0  12   4 758.656 129.645  74
   0 -12  -4 1100.37 152.640  67
   0  12   4 943.670 95.9710 135
   0  12   4 961.446 96.7063 142
   0  12   4 828.259 86.4382 140
   0 -12  -4 847.316 98.3511 133
   0  12   4 719.861 151.846 127
   0  12   4 794.187 91.5270 119
   0 -12  -4 601.152 145.152 128
   0  12   4 883.644 175.666 129
   0 -12  -4 780.099 90.0672 114
   0  12   4 802.089 81.0645 122
   0 -12  -4 820.510 146.096 117
   0 -12   4 1069.50 104.301  87
   0 -12   4 902.293 104.965  94
   0 -12   4 822.229 80.2742 102
   0 -12  -4 752.360 139.850 112
   0 -12   4 767.850 105.583  91
   0 -12   4 754.833 82.0524 101
   0 -12   4 969.203 88.5390 100
   0 -12   4 974.766 125.984  96
   0 -12   4 853.849 88.4933 110
   0  12   5 890.695 155.485  60
   0  12   5 755.382 67.2333  47
   0  12   5 760.254 137.026  59
   0 -12  -5 635.376 63.3494  39
   0  12   5 860.157 87.3941  28
   0  12   5 856.174 77.8529  26
   0 -12   5 787.119 80.8758   8
   0 -12   5 702.351 65.6608   4
   0 -12   5 1040.38 100.894  11
   0 -12  -5 798.080 70.1149  33
   0 -12   5 839.758 82.5749  15
   0 -12   5 831.435 97.0248   5
   0 -12   5 943.870 99.6066   9
   0  12   5 916.452 98.7394 166
   0 -12  -5 886.776 97.2328 161
   0  12   5 806.153 96.9771 170
   0  12   5 714.436 80.7964 155
   0 -12  -5 986.402 100.114 157
   0 -12  -5 898.433 85.6192 150
   0  12   5 712.725 64.2353 154
   0 -12  -5 744.240 137.037  67
   0 -12  -5 885.638 149.531  66
   0  12   5 750.709 77.4003 140
   0  12   5 786.069 91.0676 142
   0 -12  -5 783.946 86.2819 114
   0 -12  -5 656.410 132.477 117
   0  12   5 756.872 87.3387 119
   0 -12  -5 755.176 142.711 128
   0  12   5 809.831 136.793 127
   0  12   5 688.067 79.9573 122
   0 -12   5 689.894 77.4478 100
   0 -12   5 737.238 99.6834  91
   0 -12   5 695.886 71.9679 102
   0 -12   5 718.349 105.844  94
   0 -12   5 763.888 92.5412  87
   0 -12   5 768.490 75.8259 101
   0 -12   5 864.924 100.655  90
   0 -12   5 1038.98 124.080  96
   0 -12   5 876.169 90.4921  93
   0 -12  -6 3043.81 151.119  38
   0 -12  -6 2444.28 136.826  39
   0  12   6 2981.74 157.531 166
   0 -12  -6 2748.42 154.788 161
   0  12   6 2934.31 156.764 170
   0 -12  -6 3077.67 160.202 157
   0 -12  -6 2603.19 145.926 150
   0  12   6 2454.16 145.429 155
   0 -12  -6 2033.64 132.452  33
   0  12   6 2689.54 141.042  26
   0 -12  -6 2465.73 144.381  19
   0 -12   6 3060.63 152.661  11
   0  12   6 2972.82 149.888  28
   0  12   6 2934.64 154.097 142
   0  12   6 2707.09 141.554 140
   0 -12  -6 3028.90 157.082 130
   0  12   6 3203.72 229.759 129
   0 -12  -6 3025.59 155.426 114
   0 -12   6 2109.71 138.606 101
   0 -12   6 2828.65 158.626  90
   0 -12   6 1787.10 160.393  91
   0 -12   6 2886.46 164.570  95
   0  12   7 2538.71 116.245 166
   0 -12  -7 1984.99 109.649 157
   0 -12  -7 2430.17 114.880 156
   0 -12  -7 2144.48 105.044  38
   0 -12  -7 1608.02 96.7291  39
   0 -12  -7 1613.11 98.0246  19
   0  13   0-8.59541 116.155  60
   0  13   0 71.8647 139.188  59
   0  13   0 37.7973 87.5986  62
   0 -13   0 39.6812 39.8743  17
   0 -13   0 2.53062 54.2508  33
   0 -13   0-1.76621 32.5810  19
   0 -13   0 54.3498 86.7604 163
   0 -13   0 12.6096 59.5005 150
   0 -13   0 9.17702 93.3375 157
   0 -13   0-16.2871 84.7165 156
   0  13   0-59.9290 132.752  70
   0  13   0-2.35478 66.6918 135
   0  13   0 49.2912 63.7369 142
   0  13   0 43.6340 138.982 127
   0 -13   0 8.14106 79.5533 130
   0  13   0-56.0382 131.465 129
   0 -13   0 36.9282 45.6531 101
   0 -13   0-43.3025 79.8515  91
   0 -13   0-15.3145 56.1901 100
   0 -13   0 78.8222 69.3878 110
   0 -13   0 18.8068 56.7673  88
   0  13  -1 16960.1 891.378  60
   0  13   1 17737.0 903.298  60
   0  13  -1 17192.5 918.104  59
   0  13   1 18827.7 930.234  59
   0 -13  -1 19553.1 915.998  56
   0 -13   1 16758.9 802.000  17
   0 -13   1 18124.5 814.595  33
   0 -13  -1 17019.7 804.589  17
   0 -13  -1 14786.1 802.920  19
   0 -13   1 19344.5 830.120 161
   0 -13  -1 18544.8 825.814 163
   0 -13  -1 17670.3 805.827 150
   0 -13   1 18796.8 820.574 156
   0 -13  -1 18321.8 820.629 156
   0 -13   1 18291.0 826.740 157
   0  13   1 17720.6 906.185  70
   0  13   1 18620.5 927.405  74
   0  13   1 18815.9 923.488  65
   0  13  -1 16811.5 919.758  74
   0  13   1 17802.7 920.923  62
   0  13   1 17353.7 811.522 142
   0 -13  -1 18486.5 821.132 130
   0  13  -1 16643.5 809.624 135
   0  13   1 18564.4 818.999 140
   0  13   1 18221.1 815.720 135
   0 -13  -1 17472.1 881.830 128
   0  13   1 17391.3 917.282 129
   0  13  -1 16651.6 917.140 127
   0 -13  -1 17752.6 880.412 117
   0  13  -1 15558.5 884.441 129
   0  13   1 19082.4 941.203 127
   0 -13   1 17463.5 819.687 110
   0 -13  -1 18134.7 819.154  91
   0 -13  -1 17257.9 810.490 100
   0 -13   1 17943.1 819.334  88
   0 -13   1 15954.4 809.593 101
   0 -13   1 17997.1 817.850 100
   0 -13   1 17727.1 822.279  91
   0 -13  -1 17752.2 814.822 110
   0 -13   1 17880.1 819.308  89
   0 -13  -2 1541.26 109.490  38
   0  13  -2 1535.65 199.440  59
   0 -13  -2 2023.42 208.688  56
   0  13   2 1921.05 223.303  59
   0  13   2 1756.86 200.568  60
   0 -13   2 1536.74 117.948   5
   0 -13   2 1983.86 140.794  15
   0 -13  -2 1853.27 122.879  33
   0 -13  -2 2239.73 145.489 163
   0 -13  -2 2082.10 144.133 161
   0 -13   2 1629.72 145.768 161
   0  13   2 1907.64 134.777 166
   0 -13   2 1807.46 137.324 156
   0 -13  -2 1838.48 121.112 150
   0 -13  -2 1875.71 139.337 156
   0 -13   2 1674.55 144.394 157
   0 -13  -2 1712.07 177.704  67
   0  13  -2 1424.08 201.918  74
   0  13   2 1750.26 206.602  62
   0  13   2 1725.22 179.183  63
   0  13   2 1698.88 200.698  65
   0  13   2 1656.67 181.524  70
   0  13   2 1685.43 195.804  74
   0  13   2 1995.84 132.881 135
   0 -13  -2 2025.37 137.378 130
   0  13  -2 1720.95 116.768 135
   0  13   2 1867.79 129.557 142
   0  13   2 2094.83 136.862 140
   0 -13  -2 1924.31 145.777 133
   0  13   2 2013.95 128.969 119
   0  13   2 1704.85 114.397 118
   0  13   2 1671.22 218.169 129
   0 -13  -2 1521.36 182.201 128
   0  13   2 2144.51 210.992 120
   0 -13  -2 1793.53 184.757 117
   0 -13   2 1639.26 129.811  89
   0 -13  -2 1832.15 118.387 110
   0 -13   2 1643.46 141.088  91
   0 -13   2 1701.82 125.157  94
   0 -13   2 1751.96 124.767 102
   0 -13   2 1580.60 128.264  88
   0 -13   2 1249.03 174.495  98
   0 -13   2 1855.64 127.667 100
   0 -13   2 1689.97 120.316 101
   0 -13  -2 1755.35 132.324  91
   0  13   3 300.125 78.7127  48
   0 -13  -3 367.833 128.418  56
   0  13   3 283.964 127.180  60
   0  13   3 319.530 128.694  62
   0 -13  -3 223.203 55.3302  38
   0 -13  -3 284.957 60.6984  33
   0 -13   3 361.623 90.8381  15
   0 -13   3 226.638 77.4608   5
   0  13   3 493.484 92.2379 170
   0 -13  -3 406.973 94.7849 161
   0  13   3 400.191 88.1899 166
   0 -13  -3 462.125 85.8676 163
   0 -13  -3 383.381 71.0198 150
   0 -13  -3 468.611 92.6975 156
   0 -13  -3 494.866 99.0837 157
   0 -13  -3 434.246 121.923  75
   0 -13  -3 150.412 111.507  67
   0  13  -3 231.839 119.010  74
   0  13   3 384.765 124.511  65
   0  13   3 335.996 126.838  74
   0 -13  -3 476.441 95.0813 133
   0  13   3 441.381 81.7686 142
   0  13   3 364.014 79.9661 135
   0 -13  -3 370.009 85.4104 130
   0  13   3 455.545 155.041 127
   0  13   3 380.911 76.2920 119
   0 -13  -3 413.434 131.310 128
   0 -13  -3 280.452 112.185 117
   0  13   3 492.168 156.796 129
   0  13   3 339.345 110.952 120
   0 -13   3 272.223 88.8304  91
   0 -13   3 333.256 66.6498 102
   0 -13   3 467.145 81.8196 110
   0 -13   3 277.665 118.661  98
   0 -13   3 392.538 82.8508  94
   0 -13   3 293.916 65.9020 101
   0  13   4 926.367 165.452  60
   0  13   4 931.440 95.1200  48
   0  13   4 1164.39 160.914  59
   0 -13  -4 1056.71 85.6538  38
   0 -13  -4 803.560 66.9440  39
   0 -13  -4 1080.14 158.058  56
   0  13   4 1089.18 85.6381  47
   0 -13   4 1159.92 109.496  11
   0 -13   4 1122.42 98.8891  15
   0 -13   4 837.305 76.7501   4
   0 -13   4 823.383 95.3344   5
   0 -13  -4 1032.14 83.7635  33
   0 -13  -4 1154.02 95.9182 163
   0  13   4 1129.74 105.611 170
   0 -13  -4 1043.27 107.859 161
   0  13   4 1088.15 104.053 166
   0 -13  -4 1189.88 113.203 157
   0 -13  -4 1065.24 107.108 156
   0 -13  -4 1044.50 88.6775 150
   0  13   4 1034.58 84.9309 154
   0 -13  -4 930.034 141.195  67
   0  13   4 1150.28 97.9116 135
   0  13   4 1128.74 92.2904 140
   0  13   4 1067.61 97.8199 142
   0 -13  -4 1067.94 101.959 133
   0  13   4 1023.15 95.2382 119
   0  13   4 983.511 153.440 127
   0 -13  -4 865.188 134.853 117
   0  13   4 895.966 80.9084 122
   0 -13  -4 1264.85 157.488 128
   0  13   4 1094.81 173.939 129
   0 -13   4 943.323 89.5268 100
   0 -13   4 911.772 84.6546 102
   0 -13   4 870.092 106.985  91
   0 -13   4 1098.00 106.313  94
   0 -13  -5 296.846 53.7219  38
   0  13   5 335.945 67.6969  48
   0  13   5 178.668 105.894  59
   0 -13  -5 271.437 42.1711  39
   0 -13  -5 315.389 48.2371  33
   0 -13   5 344.370 76.3786  11
   0  13   5 381.292 66.3821  28
   0 -13  -5 308.975 51.4160  19
   0 -13  -5 296.429 57.1210 150
   0 -13  -5 369.781 77.7916 157
   0 -13  -5 321.231 73.3203 161
   0  13   5 317.990 75.4937 166
   0  13   5 251.930 75.5992 170
   0  13   5 248.681 65.1128 135
   0  13   5 344.732 66.2183 142
   0  13   5 300.082 54.6405 140
   0  13   5 311.802 99.5403 127
   0 -13  -5 254.354 100.900 128
   0 -13   5 320.914 78.7140  90
   0 -13   5 323.050 79.2153  94
   0 -13   5 280.842 53.1768 101
   0 -13   5 271.496 56.9121 100
   0 -13   5 215.442 76.4305  91
   0 -13   5 190.831 50.2724 102
   0  13   6-18.4852 55.3867 166
   0 -13  -6 50.9884 47.8840 161
   0  13   6 45.3961 54.9604 170
   0  13   6-23.6826 46.9556 142
   0 -13  -6 62.3203 31.1470  19
   0  13   6 51.1634 47.6622  28
   0 -13   6-3.42484 59.6941  91
   0 -13   6-21.2635 33.2831 101
   0 -13   6-7.42301 59.3536  90
   0 -13  -6-6.35734 51.6879 157
   0  13   7 549.520 42.8700 170
   0 -13  -7 243.584 27.5278  17
   0  14   0 5147.43 358.765  59
   0  14   0 4545.57 325.744  60
   0 -14   0 4468.96 245.377  17
   0 -14   0 4953.90 259.485  33
   0 -14   0 5683.37 280.429 163
   0 -14   0 5597.16 271.279 156
   0 -14   0 5970.59 280.882 157
   0  14   0 4989.43 350.274  70
   0  14   0 4792.58 256.461 135
   0  14   0 4723.21 251.578 142
   0  14   0 5158.05 365.007 127
   0  14   0 5032.41 342.334 129
   0 -14   0 5307.05 269.481  91
   0 -14   0 5214.93 259.180 100
   0 -14   0 5284.21 265.437 110
   0 -14   0 5443.11 265.525  89
   0 -14   0 4130.15 246.998 101
   0 -14   0 4719.73 258.793  88
   0  14   1 136.396 117.827  60
   0  14   1 30.8585 128.149  59
   0  14  -1 9.74102 122.289  59
   0  14   1 90.2014 100.380  62
   0 -14   1 25.2556 36.9539  17
   0 -14  -1 2.00135 35.6690  19
   0 -14   1 61.8890 52.9107  33
   0 -14  -1 68.7753 43.2414  17
   0 -14  -1 52.6687 88.3582 163
   0  14   1 93.0535 75.0596 166
   0 -14   1 28.7053 91.0273 161
   0 -14  -1 62.1191 86.8622 156
   0 -14   1 39.7114 91.1193 157
   0 -14   1 65.0463 81.1319 156
   0  14   1 41.2598 108.699  74
   0  14   1-68.7908 139.590  65
   0  14   1 142.519 123.114  63
   0  14  -1 93.2803 122.500  74
   0  14   1-9.10144 112.079  70
   0  14  -1 60.7039 58.1989 135
   0  14   1 104.146 64.0865 142
   0  14   1 109.661 69.7288 135
   0  14   1 62.4151 74.0707 140
   0  14   1 32.7131 136.889 127
   0  14   1 45.5010 61.3805 119
   0 -14  -1 46.2224 79.0728 130
   0  14  -1 79.0890 118.829 127
   0  14   1 235.778 149.959 120
   0  14   1-67.1773 133.876 129
   0 -14   1 39.8734 59.4199 100
   0 -14  -1 92.1029 78.9594  91
   0 -14   1 11.0378 68.6523  89
   0 -14   1 19.0519 52.0872 101
   0 -14  -1 82.8493 62.7022 110
   0 -14  -1 57.9481 51.7048 100
   0 -14   1 50.3850 79.1491  91
   0 -14   1 47.8600 74.1089 110
   0 -14   1 63.8938 61.5716  88
   0 -14  -1 141.227 58.4163  88
   0  14  -2 19043.3 1042.66  59
   0  14   2 20574.4 1040.42  60
   0 -14  -2 18191.9 942.045  38
   0 -14  -2 22789.5 1055.56  56
   0  14   2 21441.1 1060.92  59
   0 -14  -2 17376.2 946.145  19
   0 -14  -2 20499.9 946.241  17
   0 -14   2 19091.7 939.109   5
   0 -14  -2 22182.0 956.848  33
   0 -14   2 21673.6 968.666 161
   0  14   2 20784.9 951.894 166
   0 -14  -2 22763.9 967.649 161
   0 -14  -2 23520.7 966.943 163
   0 -14   2 21475.3 965.874 157
   0 -14  -2 21499.5 959.785 156
   0 -14  -2 20637.2 943.967 150
   0  14  -2 19431.5 1056.05  74
   0  14  -2 19635.4 1055.72  70
   0  14   2 20041.4 1062.87  62
   0  14   2 21345.4 1055.62  74
   0  14   2 22816.8 1053.11  65
   0  14   2 21474.8 952.783 142
   0  14   2 20919.3 956.490 140
   0  14   2 21690.9 955.706 135
   0 -14  -2 21373.6 959.844 130
   0  14  -2 19110.5 1034.49 127
   0  14   2 22176.2 1046.61 125
   0  14   2 21163.8 1068.70 127
   0  14   2 21994.7 1054.68 120
   0  14   2 22053.9 954.731 119
   0  14   2 20925.2 1058.99 129
   0 -14  -2 20826.3 957.185  91
   0 -14   2 19819.0 947.967  94
   0 -14   2 21245.1 966.003  91
   0 -14   2 20248.4 959.671  89
   0 -14   2 20299.5 954.663 101
   0 -14   2 22464.0 956.473 102
   0 -14   2 21925.3 959.971 100
   0  14   3 3326.30 185.044  48
   0 -14  -3 3176.35 175.785  38
   0  14   3 3209.69 257.922  60
   0 -14  -3 3816.46 268.179  56
   0  14  -3 2524.45 238.591  59
   0 -14  -3 2988.81 177.062  19
   0 -14  -3 3499.60 183.832  33
   0 -14   3 2953.02 176.029   5
   0 -14  -3 3492.05 198.658 161
   0  14   3 3257.20 190.676 170
   0 -14  -3 3763.46 194.483 163
   0  14   3 3405.70 189.489 166
   0 -14  -3 3462.98 194.756 156
   0 -14  -3 3596.13 199.335 157
   0 -14  -3 3280.60 174.939 150
   0 -14  -3 2878.57 235.012  67
   0  14   3 3454.69 251.683  65
   0  14   3 3308.63 185.350 142
   0 -14  -3 3296.87 189.889 130
   0  14   3 3213.09 185.189 135
   0  14   3 3238.05 273.121 129
   0  14   3 3378.21 186.182 119
   0 -14   3 3109.56 182.152 102
   0 -14   3 3178.04 184.044 101
   0 -14   3 2936.80 196.125  91
   0 -14   3 3640.47 193.856 110
   0 -14  -3 3469.15 189.077  91
   0 -14   3 3204.00 186.964  94
   0 -14  -4 778.967 72.6373  38
   0  14   4 861.291 86.2791  48
   0 -14  -4 971.871 139.652  56
   0  14   4 765.854 137.182  59
   0  14   4 957.725 77.1250  47
   0  14   4 1130.42 98.6858 170
   0 -14  -4 1253.86 101.873 161
   0  14   4 1118.12 95.8408 166
   0 -14  -4 1153.41 87.0445 163
   0 -14  -4 1122.55 99.8826 157
   0  14   4 1077.53 79.0244 154
   0 -14  -4 1148.58 98.4485 156
   0 -14  -4 892.324 75.7214  33
   0 -14   4 724.885 84.6465   5
   0 -14  -4 689.438 72.9100  19
   0  14   4 1097.12 85.0877 140
   0 -14  -4 1011.14 92.7882 130
   0  14   4 1006.97 87.4584 135
   0  14   4 955.572 87.6570 142
   0  14   4 974.995 151.626 129
   0  14  -4 733.448 132.153 120
   0  14   4 911.096 86.6048 119
   0  14   4 923.279 140.829 127
   0 -14   4 805.303 98.5333  91
   0 -14   4 907.553 83.6414 100
   0 -14   4 883.987 102.510  95
   0 -14   4 894.525 79.3957 102
   0 -14  -4 1045.40 87.5410  91
   0 -14   4 926.733 96.5195  94
   0 -14  -5 674.869 59.0621  38
   0  14   5 660.902 68.0275  48
   0  14   5 616.445 74.5734 170
   0  14   5 586.239 74.5135 166
   0 -14  -5 659.311 72.9671 161
   0 -14  -5 624.243 76.2255 157
   0  14   5 654.540 66.5321  28
   0 -14  -5 580.706 52.2828  33
   0  14   5 645.887 65.7689 135
   0  14   5 559.113 57.5234 140
   0  14   5 616.444 65.1510 142
   0  14   5 853.923 123.891 129
   0 -14   5 676.828 78.9418  94
   0 -14   5 487.300 74.8303  91
   0 -14   5 562.067 75.8860  90
   0 -14   5 566.929 60.9167 100
   0 -14   5 432.252 52.3696 102
   0 -14  -5 592.631 65.7348  91
   0 -14   5 574.004 58.4662 101
   0  14   6 910.615 57.9472  28
   0 -14  -6 670.794 50.3815  19
   0  14   6 755.506 61.2811 166
   0 -14  -6 736.896 55.8655 161
   0  14   6 855.644 64.6365 170
   0 -14  -6 688.747 62.2411 157
   0 -14   6 760.290 66.7743  90
   0 -14  -6 508.127 53.5933  91
   0 -14  -6 740.198 53.8378  38
   0  15   0-74.8923 114.803  59
   0 -15   0 52.7925 53.0193  33
   0 -15   0-24.3811 35.4267  17
   0 -15   0-48.4574 86.0903 163
   0 -15   0-2.89546 86.2248 157
   0 -15   0 42.0757 76.4801 156
   0  15   0 104.102 124.500  65
   0  15   0-25.5472 54.8630 135
   0  15   0-2.34064 62.8457 140
   0  15   0-11.1455 51.8992 119
   0  15   0-62.5508 125.283 120
   0  15   0-28.8606 125.682 127
   0  15   0 15.1272 98.4676 129
   0 -15   0 2.34259 60.9411 102
   0 -15   0 18.1608 49.9726 100
   0 -15   0 47.6336 64.6411 110
   0 -15   0 17.7258 60.7370  89
   0 -15   0-14.9532 41.0958 101
   0 -15   0 65.2278 54.6026  88
   0 -15   0 65.3050 74.4371  91
   0  15  -1 5836.09 381.253  59
   0  15   1 6772.49 398.857  59
   0 -15  -1 4873.71 281.197  19
   0 -15  -1 5860.32 285.853  17
   0 -15   1 6660.03 314.955 161
   0 -15  -1 6345.27 310.127 163
   0  15   1 5633.65 290.616 166
   0 -15  -1 6417.47 312.714 157
   0 -15  -1 5992.05 303.682 156
   0 -15   1 6351.09 311.754 157
   0 -15   1 5952.24 301.681 156
   0  15   1 5658.77 364.870  63
   0  15   1 6323.10 387.001  65
   0  15  -1 5779.83 389.241  65
   0  15   1 5838.14 288.990 142
   0 -15  -1 6225.34 303.533 130
   0  15   1 5823.55 293.420 135
   0  15   1 6017.94 299.491 140
   0  15   1 5671.01 370.017 129
   0  15   1 6018.12 390.225 120
   0  15   1 5958.17 393.714 127
   0  15   1 5654.69 291.326 119
   0  15  -1 5929.57 380.646 127
   0 -15  -1 6176.78 303.545  91
   0 -15  -1 5886.09 289.764 100
   0 -15  -1 5737.84 293.250  88
   0 -15   1 5469.82 299.061  88
   0 -15   1 6102.33 298.348 100
   0 -15   1 5542.82 291.535 101
   0 -15   1 6161.23 307.345  91
   0 -15   1 6175.92 304.794 110
   0 -15   1 5989.48 300.876  89
   0  15   2 851.352 146.857  59
   0  15   2 973.002 87.9133  48
   0  15  -2 639.343 126.879  59
   0 -15  -2 948.188 81.0110  33
   0 -15  -2 643.781 63.9818  19
   0 -15  -2 884.515 66.6441  17
   0  15   2 865.217 94.0610 170
   0 -15  -2 986.951 104.616 161
   0  15   2 743.175 83.5405 166
   0 -15  -2 974.600 99.3319 163
   0 -15  -2 886.515 95.3860 156
   0  15   2 701.495 128.629  65
   0  15   2 833.155 79.7636 142
   0  15   2 700.594 79.6869 135
   0  15   2 896.808 87.1343 140
   0  15   2 864.851 156.112 127
   0  15  -2 720.170 128.293 127
   0  15   2 859.014 139.980 120
   0  15   2 748.593 127.989 125
   0  15   2 851.321 155.150 129
   0  15   2 886.621 81.5455 119
   0 -15  -2 840.595 90.1301 130
   0 -15   2 872.502 83.7311 100
   0 -15   2 786.253 95.4645  91
   0 -15  -2 970.735 90.7740  91
   0 -15   2 805.311 85.2177  89
   0 -15   2 773.540 93.3651 110
   0 -15   2 665.405 74.6235 101
   0 -15   2 857.593 82.9169 102
   0 -15  -2 697.158 69.6767  88
   0 -15  -3 2547.72 190.676  56
   0  15   3 2469.32 116.311  48
   0 -15  -3 2074.47 100.039  38
   0  15   3 2282.03 121.039 170
   0 -15  -3 2560.92 124.277 163
   0  15   3 2193.44 114.439 166
   0 -15  -3 2390.98 130.371 161
   0 -15  -3 2390.33 125.484 156
   0  15   3 2163.59 113.067 154
   0 -15  -3 2109.75 105.227  19
   0 -15  -3 2124.00 102.722  17
   0 -15  -3 2574.42 115.022  33
   0  15   3 2173.29 112.065 142
   0 -15  -3 2212.90 121.590 130
   0  15   3 2263.72 116.402 135
   0  15   3 2164.26 113.161 119
   0  15  -3 1644.64 182.781 120
   0  15   3 2019.48 188.860 129
   0 -15  -3 2560.69 122.157  91
   0 -15   3 2003.83 112.105 101
   0 -15   3 2367.14 130.232  91
   0 -15   3 2099.62 112.569 102
   0 -15   3 2365.25 129.369  95
   0 -15   3 2474.48 122.683 100
   0 -15  -4 936.882 68.6336  38
   0  15   4 1063.04 81.3158  48
   0  15   4 1048.82 70.5666  47
   0 -15  -4 1058.38 90.3314 161
   0  15   4 1018.04 82.7278 166
   0  15   4 1034.31 87.3440 170
   0 -15  -4 1094.78 87.9761 156
   0  15   4 928.531 71.4216 154
   0 -15  -4 1055.94 90.1195 157
   0 -15  -4 841.975 66.7474  17
   0  15   4 979.150 76.4825  28
   0 -15  -4 1061.38 73.4076  33
   0 -15  -4 834.237 69.6095  19
   0  15   4 1126.00 78.2400 140
   0  15   4 992.012 78.6939 135
   0 -15  -4 934.162 82.7787 130
   0  15   4 991.179 77.8207 142
   0  15   4 997.249 78.6430 119
   0  15   4 1066.56 140.714 129
   0  15   4 993.980 129.466 127
   0 -15   4 1028.79 80.6847 100
   0 -15   4 883.848 73.3082 102
   0 -15   4 906.332 89.3660  91
   0 -15  -4 994.680 80.5732  91
   0 -15   4 1031.83 89.4301  90
   0 -15   4 836.541 82.9957  94
   0 -15   4 1026.47 94.0382  95
   0  15   5 1084.47 67.2396  28
   0 -15  -5 913.971 57.7831  33
   0 -15  -5 792.768 59.6744  17
   0  15   5 1050.71 73.7965 170
   0  15   5 991.403 70.1806 166
   0 -15  -5 992.911 74.0304 161
   0 -15  -5 1050.44 75.3005 156
   0 -15  -5 1074.51 76.5065 157
   0 -15   5 720.041 77.0823  91
   0 -15   5 936.693 75.7443  90
   0 -15  -5 879.298 67.7678  91
   0 -15   5 931.936 66.8414 100
   0 -15   5 774.396 64.5518 101
   0  15   5 1069.47 69.9253  48
   0 -15  -5 924.077 62.2759  38
   0  16   0 86.9260 100.009  59
   0 -16   0 122.542 48.7077  33
   0 -16   0 104.258 81.0301 161
   0 -16   0 87.1994 74.6367 157
   0 -16   0 34.6342 66.2092 156
   0  16   0 225.291 107.006  65
   0  16   0 111.055 56.5227 140
   0  16   0 54.8998 46.2054 135
   0  16   0 167.022 101.773 127
   0  16   0 88.7869 42.2533 119
   0  16   0 43.9055 107.751 120
   0 -16   0 59.6846 54.8931  89
   0 -16   0 101.095 46.9014  88
   0 -16   0 81.3852 57.7460 102
   0 -16   0 33.5883 36.5426 101
   0 -16   0 179.419 66.8300  91
   0 -16   0 101.939 45.7156 100
   0  16  -1 132.022 95.9921  59
   0  16   1 170.343 57.7495  48
   0  16   1 39.9020 107.288  59
   0 -16  -1 103.384 33.1019  17
   0 -16  -1 183.253 75.1942 163
   0 -16   1 105.852 75.6220 161
   0 -16   1 61.8507 73.0409 157
   0 -16  -1 246.788 69.3054 156
   0 -16  -1 162.846 76.6222 157
   0  16   1 113.644 99.1443  65
   0  16   1 76.6383 49.8439 135
   0  16   1 134.624 57.3885 140
   0  16  -1 90.3709 52.5105 140
   0  16   1 86.6213 45.9772 119
   0  16  -1 147.187 108.000 120
   0  16   1 275.315 104.080 120
   0  16   1 146.625 96.2977 125
   0  16   1 157.024 90.8765 129
   0  16  -1 154.777 91.7689 127
   0  16   1 254.985 116.268 127
   0 -16  -1 192.940 56.5541  89
   0 -16   1 106.093 41.3324 101
   0 -16  -1 251.639 65.4962  91
   0 -16   1 128.386 49.7145 100
   0 -16  -1 164.726 53.2814 102
   0 -16   1 99.3190 56.6042  89
   0 -16   1 243.727 71.0553  91
   0 -16  -1 100.593 40.3371 100
   0 -16  -1 94.1121 43.7983  88
   0  16   2 1525.40 96.9898  48
   0  16   2 1232.30 150.445  59
   0 -16  -2 1078.39 81.2715  19
   0 -16  -2 1622.77 97.2446  33
   0 -16  -2 1364.02 83.3622  17
   0  16   2 1313.22 91.4189 166
   0 -16  -2 1597.59 113.869 161
   0 -16  -2 1662.06 110.203 163
   0  16   2 1252.20 100.438 170
   0 -16  -2 1532.17 105.356 156
   0  16  -2 1393.71 157.191  65
   0  16  -2 1080.62 87.7824 140
   0  16   2 1356.89 88.0788 142
   0  16   2 1525.39 99.3005 140
   0  16   2 1419.10 95.1268 135
   0  16   2 1254.10 157.604 127
   0  16   2 1375.01 91.8140 119
   0  16  -2 1316.09 156.973 120
   0  16   2 1414.26 151.955 129
   0 -16   2 1616.08 100.433 100
   0 -16   2 1503.78 98.0136 102
   0 -16   2 1519.65 108.594  91
   0 -16  -2 1518.61 102.852  91
   0 -16  -2 1515.92 96.8615  89
   0 -16   2 1316.28 92.3767 101
   0 -16  -2 1342.15 85.8668  88
   0  16   3 1172.90 78.2224  47
   0  16   3 1096.27 81.4882  48
   0 -16  -3 1310.23 86.1166 163
   0 -16  -3 1204.08 94.3936 161
   0  16   3 1150.36 86.4376 170
   0  16   3 1182.01 80.5689 166
   0 -16  -3 1237.54 89.3674 156
   0  16   3 1216.13 80.6711 154
   0 -16  -3 932.005 68.5499  17
   0 -16  -3 1243.58 80.3307  33
   0  16   3 1032.13 75.3968  28
   0 -16  -3 914.353 69.9331  19
   0 -16  -3 1231.15 87.3531 130
   0  16   3 1297.19 81.4025 135
   0  16   3 1062.90 76.5039 142
   0  16   3 1136.20 78.8404 119
   0 -16  -3 1197.63 84.7137  91
   0 -16   3 1061.66 91.2990  91
   0 -16   3 1082.86 80.0370 102
   0 -16   3 1019.52 90.9272  95
   0 -16   3 1086.40 80.3885 101
   0 -16   3 1098.50 83.6054 100
   0  16   4 3679.94 170.327 166
   0 -16  -4 4261.61 182.595 161
   0  16   4 3714.36 175.426 170
   0  16   4 2452.61 163.825 154
   0 -16  -4 4051.63 182.215 157
   0 -16  -4 4026.93 179.099 156
   0  16   4 3690.77 172.952 140
   0  16   4 3717.42 173.863  48
   0 -16  -4 3413.23 173.511  91
   0 -16   4 3302.99 169.626 102
   0 -16   4 3792.00 177.302 100
   0 -16   4 3300.09 174.090 101
   0 -16   4 3683.25 180.327  95
   0 -16   4 3572.25 176.379  90
   0 -16   4 3036.50 179.608  91
   0 -16  -4 3387.17 166.445 102
   0 -16  -4 3027.81 166.626  17
   0  16   4 3423.81 168.594  28
   0 -16  -4 3295.80 170.480  19
   0 -16  -4 3933.87 172.450  33
   0 -16  -5 108.127 20.4351  19
   0  16   5 130.095 29.1522  48
   0  16   5 142.531 31.5338 170
   0 -17   0 14.2347 64.3147 161
   0  17   0-29.6163 47.6448 170
   0  17   0-45.0903 45.9771 140
   0 -17   0 35.5256 32.1610 156
   0 -17   0-30.6679 64.5792 157
   0  17   0 30.3787 40.5920  48
   0 -17   0 31.6784 44.3922  89
   0 -17   0 58.7810 53.0833  91
   0 -17   0-12.2941 36.4994 100
   0 -17   0 65.8234 45.2001 102
   0  17   1 227.165 52.7314 170
   0 -17  -1 241.787 56.8984 156
   0 -17  -1 178.932 64.7482 157
   0  17  -1 192.390 43.2506 140
   0  17   1 256.195 50.2345 140
   0 -17  -1 306.859 56.5968  91
   0 -17   1 181.600 37.2763 101
   0 -17   1 325.650 47.7913 100
   0 -17  -1 254.301 46.5558  89
   0 -17  -1 323.859 48.6504 102
   0 -17   1 273.963 59.2086  91
   0  17   1 252.038 48.1134  48
   0  17   2 62.7952 40.7004  48
   0  17   2 65.9659 48.2215 170
   0 -17  -2 45.7488 56.4109 161
   0 -17  -2 25.9237 48.4135 156
   0  17   2 32.5285 30.5729  28
   0 -17  -2 28.6842 35.0964  33
   0  17   2 24.9736 34.5544 141
   0  17   2 45.3356 41.1818 140
   0  17   2 33.7320 32.0136 119
   0 -17   2 92.1501 50.6767  91
   0 -17   2 54.4406 33.6160 101
   0 -17   2 40.4946 39.6873 102
   0 -17  -2 53.6051 44.5347  91
   0 -17   2 41.8877 38.5577 100
   0 -17  -2 75.6122 37.6508 102
   0 -17  -2 57.1286 36.6740  89
   0 -17   2 50.9516 46.7548  95
   0 -17  -3 152.398 44.9879 156
   0  17   3 212.120 38.0889 154
   0 -17  -3 247.841 52.2199 161
   0  17   3 188.721 43.3056 170
   0  17   3 260.269 36.6281  47
   0  17   3 242.206 40.9328  48
   0 -17   3 242.550 49.6175  90
   0 -17  -3 251.115 33.7281 102
   0 -17   3 254.032 49.3258  91
   0 -17   3 229.598 47.8267  95
   0 -17   3 281.671 42.3058 100
   0 -17  -3 231.491 43.0137  91
   0 -17   3 157.008 35.8309 101
   0 -17   3 219.346 37.9165 102
   0 -17  -3 352.406 38.4832  33
   0  17   3 220.915 31.5047  28
   0  17   4 25.6373 25.6807  48
   0 -17   4 7.53901 22.7696 101
   0 -17   4-0.79043 28.8101  91
   0 -17  -4-22.5439 30.1501 161
   0 -18   0 3133.40 173.140 100
   0 -18   0 4397.35 185.398  91
   0 -18   0 4559.58 184.823 102
   0  18   0 3590.58 174.190  48
   0  18   0 3687.30 180.324 154
   0 -18   1 2114.68 116.051 100
   0 -18   1 2402.54 122.389  91
   0 -18  -1 2727.97 120.308 102
   0 -18  -1 2438.26 120.553  91
   0  18   1 2205.45 113.089  48
   0 -18  -1 2542.79 126.556 157
   0  18  -1 1892.32 114.063 154
   0  18   1 2305.71 119.064 154
   0 -18   2 2954.79 152.764  91
   0 -18  -2 3095.96 150.076  91
   0 -18   2 2917.63 151.265 100
   0 -18   2 2932.91 150.934 102
   0 -18  -2 3333.74 149.638 102
   0  18   2 3292.29 148.566  47
   0  18   2 2979.49 146.797  48
   0 -18  -2 3092.56 155.511 157
   0 -18   3 224.166 26.4579 100
  -1   0   9 17.5812 52.5861  10
  -1   0   9 1.09772 61.9849  13
   1   0  -9 18.7440 45.5927 156
   1   0  -9 30.2455 51.1384 150
  -1   0   8 492.983 68.9731  25
  -1   0   8 548.315 91.0789  14
  -1   0   8 596.106 94.9601  22
  -1   0   8 595.066 100.694  30
  -1   0   8 639.353 86.9791 170
  -1   0   8 471.363 87.1795 166
   1   0  -8 361.222 77.3013 130
   1   0  -8 167.675 160.880 128
   1   0  -8 281.391 166.423 117
   1   0  -8 105.695 147.008 112
  -1   0   8 498.178 84.7708  86
  -1   0   7 97.8404 59.5228   7
  -1   0   7 17.4386 96.4079  22
  -1   0   7 95.9803 101.634  30
  -1   0   7 6.91539 69.9670  25
  -1   0   7-32.5748 70.5880  27
  -1   0   7-38.9755 85.1248 166
  -1   0   7 31.7160 78.6674 170
  -1   0   7 25.2680 77.4971 155
  -1   0   7 16.7452 96.6154 158
   1   0  -7 61.4693 113.516  75
   1   0  -7-44.8988 114.831  67
   1   0  -7 5.50134 81.2543 130
  -1   0   7-6.11475 61.9181 142
   1   0  -7 11.1892 162.173 112
  -1   0   7-17.1504 73.5078  86
  -1   0   7 105.447 113.773  85
  -1   0   7 10.6277 89.3391  96
  -1   0   7 80.3367 75.8757 108
  -1   0   7 18.8707 67.0328  92
   1   0  -6 22252.1 1248.98  56
  -1   0   6 23426.1 1175.11  25
  -1   0   6 24900.1 1179.14  22
  -1   0   6 26997.8 1184.58   2
  -1   0   6 26237.2 1180.27  27
  -1   0   6 27746.9 1188.48  30
  -1   0   6 26546.5 1177.81   7
  -1   0   6 27122.2 1193.84 160
  -1   0   6 29647.7 1190.05 166
  -1   0   6 28997.8 1189.50 170
  -1   0   6 26355.7 1194.57 158
  -1   0   6 28668.2 1195.41 146
  -1   0   6 27689.4 1190.59 155
   1   0  -6 23618.4 1270.18  67
   1   0  -6 24412.5 1266.75  75
  -1   0   6 26306.3 1184.67 142
  -1   0   6 24665.8 1177.73 135
   1   0  -6 23268.7 1299.89 112
  -1   0   6 24055.7 1289.94  85
  -1   0   6 25166.2 1179.42  92
  -1   0   6 24277.8 1182.93  96
   1   0  -6 27180.6 1297.31  82
  -1   0   6 24696.6 1189.33  86
  -1   0   6 26199.1 1181.61 106
   1   0  -5 66.4892 95.6948  56
  -1   0   5-14.5492 47.8441  28
  -1   0   5 3.16551 59.9997   3
  -1   0   5 52.8266 44.7976   7
  -1   0   5 3.35757 47.3679   2
  -1   0   5-26.7678 57.7406 170
  -1   0   5-58.8728 61.2529 166
  -1   0   5 24.6800 66.9941 160
  -1   0   5 7.86928 58.8219 146
  -1   0   5-39.1857 57.5286 155
  -1   0   5-10.7457 57.3687 152
   1   0  -5 65.9101 107.045  75
   1   0  -5 20.6086 87.0179  66
   1   0  -5 13.4706 101.959  67
   1   0  -5 6.46488 56.7235 133
  -1   0   5 29.6630 49.4141 142
  -1   0   5 5.22381 42.0354 135
  -1   0   5 9.56948 73.7406 129
   1   0  -5 56.6871 103.217 115
  -1   0   5 10.2899 73.4786  96
  -1   0   5 47.8317 60.1203 106
  -1   0   5-16.7511 103.118  85
  -1   0   5-10.5446 54.9593  86
  -1   0   4 83.4414 103.926   1
  -1   0   4 31.2595 108.928  85
  -1   0   4 96.5719 54.6050 146
  -1   0   4 80.6132 54.5363 143
  -1   0   4 112.691 39.5525 135
  -1   0   4 89.8051 44.3607 142
   1   0  -4 118.375 107.305 115
  -1   0   4 72.8950 96.3601 123
  -1   0   4 104.717 91.2013  59
   1   0  -4 74.7282 89.5476  56
  -1   0   4 39.6470 82.7351  65
   1   0  -4 107.497 87.4699  66
   1   0  -4 138.270 110.079  75
   1   0  -4 34.1498 94.3784  67
  -1   0   3 47.8768 85.3068   1
  -1   0   3 17.7189 85.3488  85
  -1   0   3 7.79222 74.2191 123
   1   0  -3-53.5510 85.7216 115
  -1   0   3 105.275 65.5048  65
   1   0  -3 31.8944 78.3853  75
   1   0  -3 33.5655 67.1138  66
   1   0  -3 2.88947 45.6988  76
  -1   0   3 6.45587 57.9765  63
   1   0  -3 42.6804 72.8969  67
   1   0  -3 2.93922 66.7465  56
  -1   0   3-3.26204 71.5469  59
   1   0  -2 64281.9 2854.05  75
  -1   0   2 65570.6 2850.22  63
  -1   0   2 64671.6 2854.33  65
  -1   0   2 62034.6 2854.49  74
   1   0  -2 60683.8 2846.86  66
  -1   0   2 65444.8 2850.73  70
   1   0  -2 60475.3 2836.99  76
  -1   0   2 74763.5 2870.64   1
  -1   0   2 64744.7 2863.42  60
   1   0  -2 64505.4 2865.18  82
  -1   0   2 62527.8 2859.83  84
  -1   0   2 69614.5 2871.57  85
   1   0  -1-20.0030 37.0288  69
   1   0  -1 3.55503 33.1981  75
  -1   0   1 6.12855 43.7130  85
   1   0  -1-6.68143 26.1053  83
   1   0  -1 10.3224 45.0429  82
  -1   0   0 110922. 4718.38  79
  -1   0   0 107359. 4719.09  74
   1   0   0 107386. 4721.45  69
   1   0   0 101686. 4722.12  68
  -1   0   0 105743. 4721.08  70
  -1   0   0 101484. 4722.65  97
  -1   0  -1 4.78452 31.6100  81
  -1   0  -1 12.3349 30.2572  80
  -1   0  -1 13.1095 14.6972  70
   1   0   1 16.8766 27.4635  80
   1   0   1 2.69348 43.0013   1
   1   0   1 23.2961 23.5853  62
   1   0   1 8.80516 54.2988  61
   1   0   1 36.3502 37.7853  98
   1   0   1 4.49170 43.3744  85
  -1   0  -2 559203. 25322.1  81
  -1   0  -2 598764. 25323.6  80
   1   0   2 557499. 25324.1  62
  -1   0  -2 525478. 25330.8  76
   1   0   2 592541. 25335.2  98
   1   0   2 602475. 25348.1  85
   1   0   2 569560. 25336.2  60
   1   0   2 590560. 25343.1   1
   1   0   3-27.5510 80.5587   1
  -1   0  -3-10.8782 51.7174  84
   1   0   3-13.8134 56.2131  83
   1   0   3-39.7755 82.9284  85
  -1   0  -3 17.1281 47.6308  81
  -1   0  -3-18.0398 40.4969  80
  -1   0  -3 2.78522 70.8401  76
   1   0   3 17.9979 36.6658 135
   1   0   3 51.4097 73.2972 129
   1   0   3 8.38770 58.1962 127
   1   0   3 22.2184 44.0785  62
   1   0   3-12.2810 60.4210  59
   1   0   3 3.51374 81.7931  60
   1   0   4 35494.6 1614.53   1
   1   0   4 33097.7 1619.74  85
  -1   0  -4 33895.0 1612.23  82
   1   0   4 34541.1 1553.84 146
  -1   0  -4 35462.8 1605.89  66
  -1   0  -4 34751.1 1611.48  75
  -1   0  -4 32389.4 1584.79  76
   1   0   4 33460.1 1546.92 140
   1   0   4 35218.0 1550.04 142
   1   0   4 35654.4 1549.27 135
   1   0   4 34349.6 1586.80 127
   1   0   4 35784.8 1601.13 129
   1   0   4 34486.0 1611.06  60
   1   0   4 35304.7 1586.51  59
  -1   0  -5 28.1372 107.590  56
   1   0   5-1.54135 57.9438   3
   1   0   5 90.6395 106.319   1
   1   0   5-3.44083 48.6888   2
   1   0   5 32.3237 49.4649  24
   1   0   5 44.9622 65.4453   6
   1   0   5-26.0069 45.6957   7
   1   0   5 1.56750 58.9267  26
   1   0   5 16.7479 65.2340  30
   1   0   5-16.6618 61.0473 170
   1   0   5-10.9735 63.5956 166
   1   0   5 75.5640 71.2297 164
   1   0   5 9.99060 68.0234 158
   1   0   5 59.8411 58.7177 155
  -1   0  -5-14.7031 119.668  75
  -1   0  -5-19.9254 112.178  66
  -1   0  -5 122.605 86.2265  76
   1   0   5-11.9805 55.5317 142
   1   0   5 35.3779 49.7542 135
   1   0   5-18.9194 46.6012 140
   1   0   5 30.0071 71.4490 127
   1   0   5-24.7641 95.1740 129
  -1   0  -5-95.8955 143.987 112
   1   0   5 8.56240 111.078  85
  -1   0  -5 23.1293 109.498  82
   1   0   5 21.3949 54.1663  86
   1   0   5-48.6621 66.2255 106
   1   0   5 22.8838 64.1881  92
  -1   0  -6 2590.75 249.754  56
   1   0   6 2726.66 163.240  26
   1   0   6 2803.02 157.715   2
   1   0   6 2824.22 161.714   3
   1   0   6 2775.23 151.099   7
   1   0   6 2791.75 253.872   1
   1   0   6 2724.71 161.067  25
   1   0   6 2812.77 165.433  30
   1   0   6 2782.11 158.200  22
   1   0   6 2610.33 178.694 164
   1   0   6 2869.96 172.922 170
   1   0   6 3015.10 174.183 166
   1   0   6 2825.31 179.853 158
   1   0   6 2870.75 170.950 155
  -1   0  -6 2365.70 228.832  66
  -1   0  -6 2667.32 256.128  67
  -1   0  -6 2624.20 256.482  75
   1   0   6 2303.50 151.113 140
   1   0   6 2346.62 160.391 135
   1   0   6 2594.22 167.970 142
  -1   0  -6 1979.84 162.883 130
  -1   0  -6 2254.62 279.161 112
   1   0   6 2828.70 168.691  92
   1   0   6 2638.78 165.302 106
   1   0   6 2790.85 167.899  86
   1   0   6 2571.15 252.083  85
  -1   0  -6 2699.81 250.119  82
   1   0   6 2749.19 161.839  87
  -1   0  -7 9.19154 119.241  56
   1   0   7 33.2003 87.6260  30
   1   0   7-2.33003 66.6277   2
   1   0   7-66.0059 84.9921  22
   1   0   7 3.69910 57.2997   7
   1   0   7 64.1805 82.4892  26
   1   0   7 94.0913 83.4670  25
   1   0   7 25.1027 98.9305 164
   1   0   7 23.8465 88.5637 166
   1   0   7 67.4746 88.6584 170
   1   0   7 23.6799 80.1284 155
  -1   0  -7-100.499 125.188  67
  -1   0  -7 139.955 132.867  75
  -1   0  -7 91.1743 107.306  69
   1   0   7-19.3175 70.1478 142
  -1   0  -7 31.1907 69.9957 130
  -1   0  -7-46.5240 185.451 117
  -1   0  -7-101.548 171.250 128
   1   0   7 66.9469 83.0588  92
   1   0   7-11.6124 74.3172  86
   1   0   7 56.0671 85.4068 106
   1   0   7-17.7116 63.9065  87
  -1   0  -7 99.3303 160.869 112
   1   0   8 1663.42 135.042 164
   1   0   8 1486.60 126.087 170
   1   0   8 1640.66 128.664 166
  -1   0  -8 706.961 105.707 156
   1   0   8 1628.84 113.717  30
   1   0   8 1552.32 110.994  25
   1   0   8 1481.38 97.1963   7
   1   0   8 1816.62 121.044  13
  -1   0  -8 1066.73 163.454  67
  -1   0  -8 692.323 188.175 117
  -1   0  -8 863.548 198.170 128
   1   0   8 1526.44 112.458  92
   1   0   8 1650.62 118.999  86
   1   0   8 1595.40 129.440 107
  -1   0  -8 938.381 189.994 112
   1   0   9-30.0184 51.6145 170
   1   0   9-34.8867 44.1577  25
   1   0   9 12.4956 62.2195 107
  -1   0  -9-7.50705 47.9658 150
  -1  -1   9 701.891 77.1020 107
   1  -1  -9 246.124 61.3646 150
   1  -1  -9 131.427 53.1602 156
   1   1  -9 185.974 51.0738 156
   1  -1  -9 216.951 32.6773  39
  -1  -1   9 620.006 61.5784  10
  -1   1   9 653.886 70.4720  13
  -1   1   9 549.494 58.2729  10
  -1  -1   9 699.310 70.8856  13
   1  -1  -8 3737.41 298.860  54
   1   1  -8 3681.11 302.631  54
  -1  -1   8 5915.28 246.906  30
  -1   1   8 5965.09 237.441  22
  -1  -1   8 5912.79 244.556  13
  -1  -1   8 5588.27 226.133   7
  -1  -1   8 5889.56 232.705  14
  -1   1   8 5892.77 243.470  30
  -1  -1   8 5320.71 232.728  22
  -1  -1   8 4677.63 219.601  25
  -1  -1   8 4461.76 232.413 166
  -1   1   8 5290.55 240.532 166
  -1   1   8 4875.28 236.575 170
  -1   1   8 6231.54 257.783 164
  -1  -1   8 3866.59 226.958 170
  -1   1   8 5316.95 254.391 158
   1  -1  -8 1873.59 218.755 161
  -1   1   8 4737.13 243.182 155
   1  -1  -8 2583.24 230.780 157
   1  -1  -8 3028.85 284.660  67
   1  -1  -8 2958.81 229.570 130
   1   1  -8 2023.17 221.146 130
   1   1  -8 2483.82 316.402 128
   1  -1  -8 2569.53 331.427 117
   1  -1  -8 2690.48 329.771 128
   1  -1  -8 2747.16 325.529 112
  -1  -1   8 4306.94 228.984  96
   1   1  -8 2560.35 316.979 112
  -1   1   8 5076.89 239.562  86
   1  -1  -7 441.669 127.575  56
  -1  -1   7 560.511 89.7316  27
  -1  -1   7 562.700 83.9582  25
  -1   1   7 588.702 98.7327  26
  -1   1   7 491.279 77.4222  25
  -1  -1   7 704.306 105.489  22
  -1   1   7 595.590 68.8623   7
  -1   1   7 647.602 107.674  22
  -1   1   7 836.725 112.550  30
  -1  -1   7 686.062 112.570  30
  -1  -1   7 700.238 77.0333   7
  -1   1   7 383.275 94.4421 170
  -1   1   7 512.700 113.194 164
  -1  -1   7 396.090 93.6499 166
  -1  -1   7 320.315 89.8225 170
  -1   1   7 438.488 98.8639 166
  -1  -1   7 484.966 88.8856 155
  -1   1   7 577.380 96.7050 155
  -1   1   7 552.774 111.508 158
   1   1  -7 286.317 128.579  75
   1  -1  -7 441.330 133.250  69
   1  -1  -7 463.692 141.196  67
   1   1  -7 525.486 136.290  69
   1  -1  -7 342.554 140.498  75
   1   1  -7 310.467 132.252  67
  -1   1   7 475.661 78.7589 142
   1   1  -7 413.028 89.9738 130
   1  -1  -7 595.063 97.5024 130
   1   1  -7 594.205 188.822 112
  -1  -1   7 496.996 91.6688 108
  -1   1   7 680.271 90.7348 108
  -1   1   7 446.979 137.353  85
  -1  -1   7 468.117 82.4252  92
  -1  -1   7 515.592 104.604  96
  -1   1   7 460.429 72.7657  92
  -1   1   7 493.980 95.4042  96
   1  -1  -7 509.033 195.207 112
  -1   1   7 613.976 89.5658  86
   1   1  -6 3836.50 294.698  56
   1  -1  -6 4155.51 311.103  56
  -1  -1   6 4160.71 237.292  22
  -1   1   6 4001.02 228.267  25
  -1  -1   6 4153.09 230.814  25
  -1  -1   6 4749.99 248.310  30
  -1   1   6 4657.01 227.950   7
  -1   1   6 4530.64 235.694   2
  -1   1   6 4923.15 240.308  26
  -1  -1   6 4580.34 239.089  27
  -1  -1   6 4535.82 230.227   7
  -1   1   6 4345.38 235.408  28
  -1  -1   6 5194.27 244.752 166
  -1  -1   6 4728.62 250.770 160
  -1   1   6 5403.31 247.562 166
  -1   1   6 4933.58 245.379 170
  -1  -1   6 5068.51 243.621 170
  -1   1   6 4446.51 254.004 164
  -1   1   6 4712.65 251.377 158
  -1   1   6 4714.88 251.030 160
  -1  -1   6 4825.53 248.846 146
  -1   1   6 4716.64 245.788 155
  -1  -1   6 4863.15 243.276 155
   1   1  -6 4752.31 330.957  69
   1  -1  -6 4308.19 322.879  75
   1  -1  -6 4130.16 324.535  67
   1   1  -6 3901.17 308.579  67
   1   1  -6 3770.77 307.456  75
   1  -1  -6 4660.08 325.473  69
   1  -1  -6 3965.37 249.586 130
  -1   1   6 4783.43 232.296 135
  -1  -1   6 4455.70 232.798 142
  -1   1   6 4894.13 239.448 142
   1  -1  -6 4659.38 364.363 112
  -1   1   6 3545.63 291.122 129
  -1   1   6 4048.82 239.416  96
  -1  -1   6 4577.03 239.038 106
  -1   1   6 4269.54 231.820  92
   1  -1  -6 4669.10 336.909  82
  -1  -1   6 4272.26 244.905  96
  -1   1   6 4261.68 242.496  86
  -1  -1   6 4308.64 234.286  92
  -1   1   6 4538.68 236.028 106
  -1   1   6 4314.46 330.753  85
  -1   1   5 5018.84 244.913  48
  -1   1   5 5147.09 317.027  59
   1  -1  -5 4596.98 310.800  56
   1   1  -5 4453.13 295.300  56
  -1   1   5 4602.56 239.865  28
  -1  -1   5 5110.54 249.814  30
  -1  -1   5 5065.63 240.032   7
  -1  -1   5 5310.66 246.758   3
  -1   1   5 4796.47 243.297  26
  -1   1   5 5383.71 244.942   2
  -1  -1   5 4480.98 242.107  22
  -1  -1   5 5076.84 245.450 170
  -1  -1   5 4701.12 252.745 160
  -1  -1   5 4791.10 251.409 164
  -1   1   5 4752.55 245.253 170
  -1   1   5 4502.28 250.966 164
  -1   1   5 4675.35 250.690 160
  -1   1   5 5129.35 247.046 166
  -1   1   5 4373.23 250.427 158
  -1  -1   5 5012.36 245.645 166
  -1  -1   5 5209.05 245.952 155
  -1  -1   5 5000.57 250.686 146
  -1   1   5 4923.02 246.899 155
  -1   1   5 4495.16 288.971  65
   1   1  -5 4352.03 305.615  67
   1   1  -5 4348.92 305.199  75
   1  -1  -5 5187.17 324.282  67
   1  -1  -5 4297.81 291.027  66
   1  -1  -5 5386.58 326.421  75
   1   1  -5 4232.86 280.933  66
  -1  -1   5 5042.48 251.178 137
  -1   1   5 4896.26 250.905 137
  -1   1   5 5186.05 243.114 142
  -1   1   5 5072.31 240.490 135
  -1  -1   5 4600.94 236.762 135
  -1  -1   5 5231.58 241.298 142
  -1   1   5 5127.22 297.916 129
  -1   1   5 4652.69 330.266 123
   1  -1  -5 4803.20 313.593 115
   1   1  -5 4117.12 304.144 115
  -1   1   5 4826.35 246.767 122
  -1   1   5 4589.21 241.054 106
  -1  -1   5 4534.85 249.992  96
  -1   1   5 4616.61 326.804  85
  -1   1   5 4942.70 250.300  86
  -1  -1   5 5316.03 252.919  90
   1  -1  -5 5056.02 324.427  82
  -1  -1   5 4578.66 244.032 106
  -1   1   4 668.949 124.593   1
   1  -1  -4 727.323 125.461  82
   1   1  -4 648.575 127.050  82
  -1   1   4 601.635 127.281  85
  -1  -1   4 653.803 67.7626 146
   1  -1  -4 549.495 70.7425 133
  -1   1   4 656.371 59.9697 142
  -1   1   4 557.820 66.9930 137
  -1  -1   4 561.931 66.5247 137
  -1  -1   4 659.407 52.4276 135
  -1   1   4 673.402 57.4586 135
  -1   1   4 600.836 68.4948 138
  -1  -1   4 648.506 56.8049 142
  -1   1   4 613.658 68.8598 143
   1  -1  -4 622.609 122.931 115
  -1  -1   4 475.041 111.934 123
   1   1  -4 571.271 120.142 115
  -1  -1   4 682.025 90.1424 129
  -1   1   4 609.597 95.7067 129
   1   1  -4 559.641 103.574  56
  -1   1   4 662.914 113.389  59
   1  -1  -4 677.043 117.805  56
   1  -1  -4 546.739 121.624  75
   1   1  -4 537.931 113.546  75
  -1   1   4 577.772 101.155  65
   1   1  -4 413.287 95.2438  66
   1  -1  -4 512.656 113.620  67
   1  -1  -4 582.621 107.847  66
  -1   1   3 12892.1 579.410   1
   1   1  -3 12344.0 578.804  82
  -1   1   3 12890.6 584.171  85
  -1   1   3 12659.0 582.099 121
  -1   1   3 11856.6 553.746 129
  -1  -1   3 11721.3 569.257 123
   1  -1  -3 11754.0 571.172 115
  -1   1   3 11307.9 561.364  59
  -1  -1   3 11427.0 563.792  59
   1  -1  -3 10918.1 557.743  56
  -1   1   3 11424.7 572.270  60
   1   1  -3 10832.6 545.286  66
  -1  -1   3 11208.7 559.705  65
   1   1  -3 11916.6 560.102  75
   1  -1  -3 10940.4 554.305  66
  -1   1   3 11674.9 555.141  65
  -1   1   3 11963.8 544.477  70
  -1   1   3 11289.0 557.864  74
  -1   1   3 12237.0 561.644  62
   1  -1  -3 12015.5 568.149  75
   1  -1  -3 11541.5 566.220  67
   1   1  -3 10695.6 532.743  76
  -1   1   3 11554.9 542.253  63
  -1   1   2 8575.86 353.728   1
  -1   1   2 7582.49 353.328  85
   1   1  -2 7551.86 347.957  82
   1   1  -2 7278.47 333.851  83
  -1   1   2 6945.85 323.700  83
  -1   1   2 7005.08 334.726  84
  -1   1   2 6814.63 348.074 121
  -1  -1   2 6437.32 341.257 121
   1  -1  -2 6755.18 344.893 115
   1  -1  -2 6345.11 335.037  56
  -1   1   2 6884.09 342.191  60
   1  -1  -2 5759.83 319.286  76
  -1   1   2 6992.24 335.865  74
  -1   1   2 7035.79 339.219  62
  -1  -1   2 6773.32 334.861  63
  -1  -1   2 6859.65 337.333  65
   1  -1  -2 6441.16 332.358  66
  -1   1   2 6884.22 327.704  70
   1  -1  -2 6905.14 340.075  67
   1  -1  -2 7280.66 341.135  75
  -1   1   2 6737.84 332.965  65
  -1   1   2 7315.32 327.447  63
   1  -1  -1 87.2729 59.3872 115
  -1   1   1 69.9964 45.9049  82
  -1   1   1 73.0708 19.7358  83
   1   1  -1 42.5232 44.6959  82
  -1   1   1 53.4989 48.4533  85
  -1  -1   1 39.3521 43.8344  84
  -1   1   1 130.318 39.8428  63
  -1   1   1 62.7215 41.4433  70
   1  -1  -1 81.4542 45.9145  75
   1  -1  -1 70.9410 30.8647  76
  -1   1   0 6347.74 290.150  97
   1   1   0 6909.67 298.036  61
  -1   1   0 6450.61 291.638  74
   1  -1   0 6807.30 285.826  73
  -1  -1   0 6660.95 294.457  79
   1   1   0 6230.91 293.605  73
   1   1   0 6283.16 289.243  68
   1   1   0 6390.69 286.282  69
   1  -1   0 6590.44 292.511  75
  -1   1   0 7032.72 290.948  62
  -1   1   0 6523.96 293.237  70
   1  -1   0 5217.34 284.913  77
   1  -1   0 6439.95 292.481  80
   1   1   1 41196.8 1777.43   1
   1  -1   1 39013.9 1777.42  83
   1  -1   1 42238.9 1778.24  98
  -1   1  -1 43876.2 1778.39  83
   1   1   1 38664.3 1778.82  85
  -1  -1  -1 42674.2 1780.22 112
   1  -1   1 35096.6 1767.95  61
   1   1   1 32209.8 1771.93  62
  -1  -1  -1 41788.8 1777.06  76
  -1   1  -1 39096.2 1774.53  80
   1   1   1 41684.6 1781.02  71
   1  -1   1 39856.3 1775.65  71
   1   1   1 41870.0 1766.69  74
   1   1   1 42084.2 1780.09  73
   1   1   2 215366. 9302.16   1
   1   1   2 200654. 9281.43  74
  -1  -1  -2 211563. 9299.93  66
   1   1   2 199179. 9290.60  62
  -1  -1  -2 216300. 9295.06  76
   1   1   2 194803. 9303.39  71
  -1   1  -2 207759. 9290.75  80
   1  -1   2 213278. 9300.30  72
  -1  -1  -2 218800. 9281.35  84
   1   1   2 215101. 9306.36  85
   1  -1   2 214410. 9299.24  98
  -1  -1  -2 220639. 9302.65 112
   1  -1   2 202835. 9291.93 120
   1   1   2 206919. 9299.11  60
   1  -1   2 207063. 9294.39  60
   1   1   3 4939.37 286.144   1
   1   1   3 5010.07 291.488  85
   1  -1   3 4645.33 276.321  83
   1   1   3 4846.76 272.135  83
   1  -1   3 4992.57 283.143  98
  -1  -1  -3 5195.12 286.929  82
  -1   1  -3 5328.30 275.864  84
  -1  -1  -3 5315.30 275.713  76
  -1   1  -3 5061.50 261.697  80
   1   1   3 4682.25 262.327  62
  -1  -1  -3 4987.50 289.970  75
  -1   1  -3 4973.08 256.699  81
   1   1   3 4926.55 255.390  74
  -1  -1  -3 5353.50 287.567  66
  -1   1  -3 4460.37 266.265  76
   1   1   3 5224.94 238.533 135
   1  -1   3 5016.21 267.961 127
   1   1   3 5379.49 292.226 123
   1   1   3 5035.67 269.681 127
   1  -1   3 5698.10 281.888 129
  -1  -1  -3 5285.27 296.360 112
   1   1   3 5129.65 257.192 120
   1   1   3 5319.08 279.292 129
   1   1   3 5016.72 263.805  59
   1   1   3 4561.89 281.549  60
   1   1   4 945.464 139.021   1
  -1   1  -4 1069.02 109.522  84
   1   1   4 999.731 147.373  85
   1   1   4 908.485 110.028  83
  -1  -1  -4 1072.58 139.444  82
   1   1   4 1189.54 85.9309 146
  -1   1  -4 942.127 132.585  66
   1   1   4 979.748 98.3716  62
  -1  -1  -4 1051.28 148.535  75
  -1  -1  -4 976.692 143.545  66
  -1   1  -4 1070.91 92.7449  80
  -1   1  -4 710.346 88.0433  81
  -1   1  -4 840.488 113.984  76
  -1  -1  -4 919.672 121.441  76
   1  -1   4 1006.07 71.7877 140
   1   1   4 1105.58 72.2842 140
   1  -1   4 1106.75 78.3063 142
   1   1   4 1084.23 80.0480 142
   1   1   4 1085.38 76.4457 135
   1  -1   4 1057.07 75.9965 135
   1   1   4 1205.22 85.2246 137
   1   1   4 1055.51 130.200 129
   1   1   4 1091.00 113.424 127
  -1  -1  -4 1112.01 163.972 112
   1  -1   4 1083.62 123.834 129
   1  -1   4 901.002 106.198 127
   1   1   4 1144.74 144.605  60
  -1  -1  -4 916.052 138.554  56
   1   1   4 1012.66 113.135  59
   1   1   5 424.113 60.6423  48
   1   1   5 389.340 104.988  59
  -1  -1  -5 602.203 135.496  56
   1  -1   5 518.748 67.9236  26
   1  -1   5 372.300 67.2978   4
   1  -1   5 418.821 75.7671  30
   1  -1   5 537.406 70.4795   3
   1   1   5 478.938 54.7630   7
   1  -1   5 548.700 59.7195   7
   1   1   5 515.805 62.6514   2
   1   1   5 395.983 62.7141  24
   1   1   5 547.749 68.4946   3
   1   1   5 524.923 124.312   1
   1  -1   5 487.010 78.5856   6
   1  -1   5 686.392 76.9636 170
   1   1   5 503.794 76.7669 166
   1  -1   5 497.770 76.6291 166
   1   1   5 501.714 75.7691 170
   1  -1   5 356.568 79.0834 164
   1   1   5 473.376 80.2684 164
   1  -1   5 450.575 71.6099 155
   1   1   5 353.202 81.5582 158
   1   1   5 445.768 74.0706 146
   1  -1   5 463.967 80.8715 158
  -1   1  -5 325.961 94.8317  76
  -1  -1  -5 466.381 135.626  67
  -1   1  -5 387.728 132.319  75
  -1   1  -5 418.709 116.318  66
  -1  -1  -5 475.728 103.779  76
  -1  -1  -5 494.645 141.508  75
  -1  -1  -5 550.134 136.732  66
   1  -1   5 394.486 54.9499 140
   1  -1   5 441.777 63.8330 135
   1  -1   5 518.266 67.9448 142
  -1  -1  -5 466.298 76.2681 130
   1   1   5 585.177 69.2121 142
   1   1   5 482.617 60.1754 140
   1   1   5 609.074 66.7447 135
   1   1   5 487.381 122.846 129
   1   1   5 655.564 102.999 127
  -1  -1  -5 495.654 156.267 112
  -1   1  -5 363.458 152.528 112
   1   1   5 426.835 70.9983 105
   1   1   5 554.349 69.8935  86
   1   1   5 566.025 74.6837  92
   1   1   5 442.291 122.132  85
   1   1   5 475.881 73.7639 106
  -1  -1  -5 606.639 125.410  82
   1  -1   5 488.663 74.2972 106
  -1   1  -5 423.868 121.405  82
   1  -1   5 644.013 75.7720 105
   1  -1   5 490.159 68.5843  87
   1  -1   5 535.315 76.9854  92
  -1  -1  -6 1330.83 195.444  56
  -1   1  -6 1206.00 178.451  56
   1   1   6 1683.35 198.020   1
   1   1   6 1703.42 117.601  24
   1  -1   6 1649.28 120.994  25
   1  -1   6 1751.01 120.229   3
   1   1   6 1799.70 112.834   2
   1   1   6 1622.03 105.894  28
   1  -1   6 1713.22 107.101   7
   1   1   6 1780.31 103.280   7
   1  -1   6 1642.16 114.747  22
   1  -1   6 1680.60 122.940  30
   1   1   6 1908.90 117.167   3
   1   1   6 1818.12 121.409  30
   1  -1   6 1718.05 118.420  26
   1  -1   6 1337.00 124.786 170
   1   1   6 1484.85 125.053 170
   1   1   6 1543.26 128.015 166
   1  -1   6 1513.25 132.169 158
   1   1   6 1337.09 130.899 164
   1   1   6 1304.34 130.606 158
   1  -1   6 1492.69 125.270 166
   1  -1   6 1260.05 132.927 164
   1   1   6 1296.27 122.956 155
   1  -1   6 1397.65 119.492 155
  -1  -1  -6 1375.15 185.990  66
  -1   1  -6 1602.67 200.735  75
  -1   1  -6 1666.68 180.012  66
  -1  -1  -6 1344.41 201.476  67
  -1   1  -6 1329.91 199.340  67
  -1  -1  -6 1489.99 210.057  75
   1   1   6 1486.69 114.737 135
  -1  -1  -6 1061.54 119.418 130
  -1   1  -6 860.306 113.247 130
   1   1   6 1511.70 120.088 142
   1   1   6 1316.27 103.079 140
   1  -1   6 1212.08 116.347 142
   1  -1   6 1117.50 98.9292 140
   1   1   6 1345.94 191.998 129
  -1   1  -6 1598.75 226.279 112
   1  -1   6 1632.77 125.552  92
   1   1   6 1686.52 123.560  92
   1  -1   6 1530.34 123.460 106
   1   1   6 1680.66 202.275  85
   1  -1   6 1351.40 118.721  96
  -1  -1  -6 1452.37 188.428  82
  -1  -1  -6 1356.12 243.421 112
   1  -1   6 1521.46 114.999  87
  -1   1  -6 1381.26 189.652  82
   1   1   6 1562.21 120.108  86
   1   1   6 1446.30 117.207 106
  -1  -1  -7 123.447 129.272  56
  -1   1  -7 88.7417 116.061  56
   1  -1   7 146.154 87.6452  25
   1  -1   7 103.359 83.0223  26
   1   1   7 82.0460 80.8528  25
   1  -1   7 150.642 81.2302  22
   1   1   7 102.764 85.5150  30
   1  -1   7 160.017 91.1259  30
   1   1   7 137.202 69.7400   2
   1  -1   7 133.757 63.8346   7
   1   1   7 100.456 56.7086   7
   1   1   7 125.390 84.9269  22
   1   1   7 63.8815 92.7562 166
   1  -1   7 117.737 102.406 164
   1   1   7 143.496 94.8533 170
   1  -1   7 200.663 91.9891 170
   1   1   7 35.8060 101.964 164
   1  -1   7 78.2147 92.5858 166
   1   1   7 90.5981 84.5957 155
  -1  -1  -7 108.895 112.525  69
  -1  -1  -7 30.5301 131.661  75
  -1   1  -7-9.76079 129.403  67
  -1  -1  -7 61.7021 138.618  67
  -1   1  -7 29.0938 135.375  75
   1   1   7 160.125 76.6927 142
   1   1   7 148.647 65.8324 135
  -1   1  -7-11.0160 179.398 128
  -1   1  -7 55.2672 70.3808 130
  -1  -1  -7 22.8656 178.479 128
  -1  -1  -7 352.383 191.277 117
  -1  -1  -7 75.9988 74.8059 130
   1  -1   7 146.374 86.3680  92
  -1  -1  -7 22.3644 163.078 112
   1   1   7 182.062 86.5239 106
   1   1   7 178.081 79.2148  86
   1  -1   7 116.810 67.3369  87
   1   1   7 183.161 65.6792  87
   1  -1   7 259.586 106.466 107
   1   1   7 128.050 84.0725  92
  -1   1  -7 141.459 164.384 112
   1  -1   7 209.073 94.2724 106
  -1  -1  -8 240.632 100.141  56
   1   1   8 9.39384 82.4292 170
   1   1   8 2.30757 83.3913 166
   1  -1   8 105.571 81.9083 170
   1   1   8 19.2035 88.3957 164
   1  -1   8 31.1760 79.9955 166
  -1  -1  -8-34.9071 68.6768 156
   1  -1   8 22.4780 52.0756   7
   1  -1   8 47.0495 72.7008  25
   1   1   8-4.07545 46.0215   7
   1  -1   8 53.8697 79.8034  13
   1   1   8 18.2000 68.3633  25
   1   1   8-12.7309 70.8851  30
  -1   1  -8 15.8164 95.8245  67
  -1  -1  -8 8.38206 101.152  67
  -1   1  -8-8.96395 127.315 128
  -1  -1  -8-226.140 165.717 117
  -1   1  -8 19.1187 140.508 117
  -1  -1  -8 56.7243 145.339 128
   1   1   8-12.5518 65.3637  92
   1   1   8-3.43298 97.8254 107
   1  -1   8 77.8734 70.1966  92
  -1  -1  -8 158.459 124.308 112
   1   1   8 93.0276 68.0723  86
   1  -1   8 9.79798 91.5854 107
   1   1   9 188.455 42.4517  25
   1  -1   9 279.148 61.2203  10
   1  -1   9 223.995 48.2629  25
   1   1   9 143.521 57.7488 170
   1   1   9 66.9114 56.2251 166
   1  -1   9 34.6603 52.7991 170
  -1  -1  -9 45.0521 50.8892 150
  -1   1  -9 112.412 48.2408 150
   1  -1   9 215.431 63.7372 107
   1   1   9 214.450 67.5328 107
  -1  -2   9 798.133 75.6833 107
   1  -2  -9 262.779 57.8502 156
   1  -2  -9 271.833 62.0598 150
   1   2  -9 216.630 50.6162 156
  -1   2   9 934.988 72.3619  13
  -1  -2   9 848.334 71.4453  13
  -1  -2   9 698.436 62.8660  10
   1  -2  -9 252.868 41.6333 114
   1  -2  -9 360.638 37.8809  39
   1  -2  -8 84.7074 94.0657  54
   1  -2  -8 33.2093 49.3934  50
   1   2  -8 149.195 91.9073  54
  -1  -2   8 45.0039 55.0333   7
  -1  -2   8 51.5064 92.4742  13
  -1   2   8 117.038 85.7152  22
  -1   2   8-53.5940 82.8109  30
  -1  -2   8-25.8469 62.7007  25
  -1  -2   8 152.465 90.8756  30
  -1  -2   8 96.9917 78.3099  14
  -1   2   8 14.6435 92.4857 164
  -1  -2   8-9.04825 62.3722 170
  -1  -2   8 17.3165 93.9775 164
  -1   2   8-27.8939 78.4926 166
   1  -2  -8 11.9793 59.5854 161
  -1  -2   8-41.8730 62.5045 166
  -1   2   8 40.0495 73.8424 170
  -1   2   8 97.8824 72.7254 155
  -1   2   8 42.8168 86.8603 158
   1  -2  -8 22.6643 71.6431 157
   1  -2  -8-30.1798 92.5318  67
   1  -2  -8-118.499 161.468 128
   1  -2  -8 56.5477 65.2484 130
   1   2  -8 138.970 140.253 128
   1   2  -8 100.927 61.0436 130
  -1  -2   8-45.2868 84.7821  96
   1  -2  -8 95.9059 129.606 112
  -1  -2   8 52.9616 63.1843  86
  -1  -2   8 1.50840 33.8299  92
  -1   2   8 2.45881 64.4228  86
   1   2  -8-64.0570 128.034 112
  -1  -2   8-34.2504 97.5453 107
   1  -2  -7 11160.1 649.696  54
   1  -2  -7 8751.36 614.549  56
  -1  -2   7 12674.3 552.553  27
  -1  -2   7 13302.3 564.628  30
  -1   2   7 10890.8 540.230  25
  -1  -2   7 12238.9 548.400   7
  -1   2   7 12386.5 554.186  22
  -1   2   7 13612.6 561.187  30
  -1  -2   7 12289.3 551.603  22
  -1  -2   7 11787.4 546.566  25
  -1   2   7 11116.2 539.399   7
  -1  -2   7 13531.3 553.293  14
  -1   2   7 13072.0 558.892  26
  -1   2   7 12509.2 564.749 166
  -1  -2   7 13220.9 571.917 158
  -1  -2   7 13873.6 575.069 164
  -1   2   7 13242.3 562.857 170
  -1  -2   7 10917.5 554.543 166
  -1   2   7 12222.4 567.664 158
  -1   2   7 12087.0 570.464 164
  -1  -2   7 9973.81 553.679 170
  -1   2   7 12327.1 565.272 155
   1   2  -7 11184.9 659.661  68
   1  -2  -7 9304.50 635.553  67
   1   2  -7 10146.6 645.995  69
   1  -2  -7 9256.83 631.929  75
   1  -2  -7 11481.2 658.333  68
   1   2  -7 7577.13 606.284  67
   1  -2  -7 8928.01 632.068  69
  -1   2   7 11687.2 555.885 142
   1  -2  -7 10094.9 563.035 130
  -1   2   7 9971.70 545.442 135
   1  -2  -7 9133.48 687.082 128
   1   2  -7 8745.58 658.091 112
  -1  -2   7 11737.4 555.163 107
  -1  -2   7 12395.1 555.275 108
  -1  -2   7 12359.2 561.207  86
  -1  -2   7 9866.69 653.411  85
  -1  -2   7 11883.0 558.390  96
  -1   2   7 10542.8 669.400  85
  -1  -2   7 10611.8 547.244  92
  -1   2   7 11917.9 561.507  86
   1  -2  -6 1530.87 183.631  56
   1   2  -6 1150.99 156.426  56
  -1   2   6 1478.79 195.181  59
  -1   2   6 1550.55 112.763  28
  -1   2   6 1527.40 98.1943   7
  -1  -2   6 1573.41 123.318  22
  -1   2   6 1371.61 104.758  25
  -1   2   6 1628.18 118.245  26
  -1  -2   6 1466.49 111.193  25
  -1  -2   6 1670.22 134.460  30
  -1  -2   6 1637.58 122.589  27
  -1  -2   6 1601.70 105.946   7
  -1  -2   6 1526.98 119.266 166
  -1   2   6 1622.58 124.112 170
  -1   2   6 1458.26 124.842 160
  -1  -2   6 1767.05 132.225 158
  -1  -2   6 1414.18 116.463 170
  -1  -2   6 1646.03 132.191 160
  -1   2   6 1424.11 131.773 164
  -1  -2   6 1445.30 130.656 164
  -1   2   6 1450.24 130.875 158
  -1   2   6 1840.75 126.604 166
  -1   2   6 1597.21 122.597 155
  -1   2   6 1454.76 126.809 146
  -1  -2   6 1760.85 117.351 155
   1  -2  -6 1735.95 188.835  69
   1   2  -6 1505.31 191.647  69
   1  -2  -6 1104.96 160.177  66
   1   2  -6 1223.07 169.380  75
   1  -2  -6 1402.29 190.073  75
   1   2  -6 1179.62 167.582  67
   1  -2  -6 1299.63 188.042  67
  -1   2   6 1543.76 115.400 142
   1  -2  -6 1461.88 133.225 130
  -1   2   6 1326.74 121.090 137
  -1   2   6 1241.24 106.080 135
  -1   2   6 1431.70 175.725 129
  -1   2   6 1481.01 116.595  86
  -1  -2   6 1367.26 112.097  92
  -1  -2   6 1498.18 132.674  96
  -1  -2   6 1762.92 124.090 108
  -1   2   6 1657.04 199.776  85
  -1  -2   6 1545.76 116.386  86
   1   2  -6 1578.25 196.285  82
  -1  -2   6 1363.01 187.047  85
  -1   2   6 1489.46 110.056 106
   1   2  -5 7894.36 476.471  56
   1  -2  -5 7930.00 493.299  56
  -1   2   5 9399.28 507.023  59
  -1   2   5 9125.32 430.472  48
  -1   2   5 8670.85 426.416  28
  -1   2   5 9153.95 429.376   2
  -1  -2   5 8675.61 425.315   7
  -1  -2   5 7856.28 424.662  22
  -1  -2   5 8762.62 427.555   2
  -1   2   5 8355.00 427.066  26
  -1  -2   5 7804.35 423.441  25
  -1  -2   5 8623.51 429.396   3
  -1  -2   5 8821.90 431.384  27
  -1   2   5 9955.96 437.975 160
  -1  -2   5 9842.75 438.506 158
  -1  -2   5 9271.51 430.738 170
  -1   2   5 9843.07 433.545 170
  -1   2   5 9738.34 434.240 166
  -1   2   5 9444.12 438.832 164
  -1  -2   5 9390.86 439.837 160
  -1  -2   5 10094.8 439.065 164
  -1  -2   5 9867.68 431.457 166
  -1   2   5 9298.99 438.320 158
  -1  -2   5 9860.18 437.139 146
  -1  -2   5 9968.58 431.853 155
  -1   2   5 9782.09 439.081 146
  -1   2   5 9754.40 435.905 155
  -1   2   5 8546.82 476.259  65
   1  -2  -5 8741.67 511.125  67
   1   2  -5 8845.45 491.976  75
   1   2  -5 8247.94 490.612  67
   1  -2  -5 8671.58 485.927  66
   1  -2  -5 9686.14 510.908  69
   1  -2  -5 9482.07 512.467  75
  -1   2   5 9547.60 437.879 137
  -1   2   5 9356.88 421.609 140
  -1  -2   5 8712.95 426.045 142
  -1   2   5 10104.1 431.748 142
   1  -2  -5 9480.06 441.665 130
  -1   2   5 9667.09 428.315 135
   1   2  -5 7294.24 488.729 115
   1  -2  -5 9216.39 503.325 115
  -1   2   5 9289.51 434.293 122
  -1   2   5 9656.09 493.516 129
  -1  -2   5 8411.38 434.229  96
   1  -2  -5 10332.6 519.773  82
   1   2  -5 10380.7 527.817  82
  -1  -2   5 8229.91 507.465  85
  -1  -2   5 8959.84 430.123 106
  -1  -2   5 8731.81 433.510  86
  -1  -2   5 9175.38 436.072  90
  -1   2   5 9018.00 435.672  86
  -1  -2   5 8992.74 434.908  95
  -1   2   5 9014.22 519.587  85
  -1  -2   5 8623.71 428.952  92
  -1  -2   4 6.13720 95.7675  85
  -1   2   4 96.2928 103.315  85
   1   2  -4 24.2245 105.033  82
   1  -2  -4 27.0276 103.475  82
  -1   2   4 18.5745 53.8276 146
  -1  -2   4 38.8336 50.5325 146
  -1   2   4 49.7285 51.3100 143
   1  -2  -4-9.65530 58.0162 133
  -1   2   4 28.3429 53.0272 137
  -1  -2   4 39.1919 49.7256 137
  -1  -2   4-9.48960 51.1758 143
  -1  -2   4 13.1872 35.5584 135
  -1   2   4 20.0568 42.4916 135
  -1   2   4 9.84556 52.5780 138
  -1   2   4 14.7372 46.3676 142
   1  -2  -4 80.0313 108.113 115
  -1   2   4 44.8664 100.016 121
  -1   2   4-47.9870 86.7123 129
  -1   2   4-27.5226 60.3267 127
  -1   2   4 4.97614 95.7209  59
  -1   2   4 58.2947 113.929  60
   1  -2  -4-30.4706 101.702  56
   1  -2  -4 21.7379 106.871  67
   1   2  -4 62.1492 92.4048  75
   1  -2  -4 31.8971 93.4724  69
  -1   2   4 53.0731 87.5117  74
   1   2  -4 20.2029 71.6187  66
   1  -2  -4 48.0824 112.878  75
   1  -2  -4-37.1370 100.157  66
  -1   2   4-11.8494 81.6494  65
  -1  -2   3 2556.23 172.030   1
  -1   2   3 2644.20 177.109   1
  -1   2   3 1874.90 136.769  84
   1  -2  -3 2365.86 167.350  82
  -1   2   3 2099.70 132.279  83
  -1  -2   3 2010.01 166.445  85
   1   2  -3 2218.27 172.213  82
  -1   2   3 2387.37 176.253  85
   1   2  -3 2168.00 147.239  83
   1  -2  -3 2491.45 180.192 115
  -1  -2   3 2000.19 155.431 123
  -1   2   3 2121.41 170.474 123
  -1   2   3 2175.46 172.991 121
  -1   2   3 2114.77 153.178 129
  -1   2   3 2292.76 171.953  60
  -1   2   3 2211.71 158.958  59
   1  -2  -3 2263.00 163.928  56
  -1   2   3 2530.28 138.970  70
   1  -2  -3 2320.84 162.145  69
   1  -2  -3 2241.17 166.587  67
  -1   2   3 2282.18 155.584  62
   1  -2  -3 2258.93 162.141  66
  -1   2   3 2321.62 155.072  74
   1  -2  -3 1836.99 133.467  76
  -1   2   3 2142.86 148.912  65
   1  -2  -3 2478.80 174.003  75
  -1  -2   2 11061.9 504.260   1
  -1   2   2 12163.9 508.170   1
  -1  -2   2 10764.3 505.462  85
  -1   2   2 10762.5 479.284  83
   1  -2  -2 11607.8 502.772  82
  -1   2   2 11135.4 509.321  85
   1   2  -2 10688.8 503.478  82
   1   2  -2 10490.6 498.057  83
  -1   2   2 10371.5 507.431 123
  -1   2   2 10686.7 509.288 121
   1  -2  -2 10773.8 508.833 115
   1  -2  -2 9951.78 497.839  56
  -1   2   2 10031.5 500.374  60
  -1   2   2 9368.02 500.348  72
   1  -2  -2 10211.6 497.579  66
  -1   2   2 10243.1 487.073  70
  -1   2   2 10549.2 496.434  74
  -1   2   2 10409.7 493.919  65
   1  -2  -2 9275.71 483.940  76
   1  -2  -2 9863.91 496.780  69
  -1   2   2 10228.6 485.164  63
   1  -2  -2 10270.5 500.369  67
   1  -2  -2 10860.1 502.246  75
  -1   2   1 27194.1 1107.35  85
  -1  -2   1 25811.7 1104.95  85
  -1   2   1 24177.5 1105.21  82
   1   2  -1 24697.6 1113.65  84
  -1  -2   1 24351.0 1105.73  98
   1  -2  -1 23326.5 1101.44 112
   1  -2  -1 25675.2 1115.12 115
   1  -2  -1 23370.2 1098.50  54
  -1   2   1 24237.5 1102.74  60
   1   2  -1 24863.4 1100.94  61
   1  -2  -1 25936.2 1106.40  75
  -1   2   1 24917.4 1101.92  70
   1  -2  -1 24536.5 1100.17  69
   1  -2  -1 22850.4 1099.79  76
  -1   2   1 25019.1 1109.44  62
   1  -2  -1 24238.1 1105.20  67
   1  -2  -1 22641.6 1102.90  66
  -1   2   1 24003.5 1100.66  63
   1   2   0 6152.79 270.616  84
  -1  -2   0 6228.77 261.888  98
  -1  -2   0 5597.00 261.958  97
  -1   2   0 5501.88 261.412  97
   1   2   0 6265.13 277.280  61
   1  -2   0 5418.43 260.790  68
   1  -2   0 5059.41 266.621  78
   1   2   0 5338.48 268.868  73
   1   2   0 5428.50 260.525  68
  -1   2   0 6090.60 269.627  62
   1  -2   0 6277.27 273.774  66
   1  -2   0 5656.94 265.153  69
  -1  -2   0 5771.36 262.794  75
  -1   2   0 5457.41 267.361  77
  -1   2   0 5506.80 268.844  78
  -1   2   0 5461.63 271.553  74
  -1   2   0 6188.02 265.671  79
   1   2   0 5314.86 269.912  71
   1  -2   0 5922.99 271.164  75
   1  -2   0 5578.19 264.683  79
  -1  -2   0 5760.40 275.503  79
   1  -2   1 200928. 8960.18   1
   1   2   1 205204. 8961.39   1
  -1  -2  -1 205621. 8953.98  82
   1  -2   1 215338. 8968.11  98
   1  -2   1 199764. 8961.96  85
   1   2   1 200556. 8962.83  85
  -1  -2  -1 230090. 8970.39 112
   1   2   1 210770. 8974.51  61
   1   2   1 204484. 8958.66  74
  -1  -2  -1 226811. 8969.27  76
   1   2   1 216968. 8968.61  71
  -1  -2  -1 211374. 8964.56  67
   1   2   1 219650. 8966.72  73
  -1   2  -1 176053. 8946.42  62
   1   2   1 220992. 8970.89  72
   1  -2   2 1498.11 118.823   1
   1   2   2 1521.91 118.857   1
   1   2   2 1608.04 126.277  71
  -1  -2  -2 1797.26 129.798  66
   1   2   2 1753.48 104.010  74
  -1  -2  -2 1842.63 125.551  76
   1   2   2 1809.10 132.687  72
   1   2   2 1638.20 81.0283  70
   1   2   2 1543.75 114.996  62
  -1  -2  -2 1557.63 116.069  82
   1  -2   2 1820.97 124.166  85
  -1   2  -2 1890.91 118.741  83
   1   2   2 1756.43 125.057  85
   1  -2   2 1800.74 130.991  98
   1   2   2 1671.99 107.253 120
   1   2   2 1733.88 125.108 123
  -1  -2  -2 1903.99 135.146 112
   1   2   2 1677.26 111.928  59
   1   2   3 68.7503 91.1727   1
   1  -2   3 117.447 91.6212   1
   1   2   3 93.4058 63.8800  83
   1  -2   3 91.0164 85.9798  85
  -1   2  -3 104.975 73.5088  84
   1  -2   3 119.643 98.7661  98
  -1  -2  -3 46.1585 88.5484  82
   1   2   3 58.7982 87.0938  85
   1   2   3 513.647 110.240  71
  -1   2  -3 107.680 70.5159  80
  -1  -2  -3 8.10520 101.622  75
   1   2   3 134.035 59.3243  74
  -1  -2  -3 132.424 90.0754  76
   1   2   3 196.179 104.859  72
  -1  -2  -3 121.121 98.5141  66
   1   2   3 25.4642 40.7903 135
  -1  -2  -3 69.7116 51.1344 130
   1  -2   3 68.6940 39.5816 135
   1   2   3 77.1702 69.2234 127
   1   2   3 87.7048 83.9028 123
  -1  -2  -3 130.325 116.443 112
   1   2   3 121.046 54.5245 120
   1   2   3 36.6684 85.0759 129
   1   2   3 62.9475 65.9739  62
  -1  -2  -3 141.447 94.3682  56
   1   2   3 125.228 73.5650  59
   1   2   4 389.828 115.004   1
   1  -2   4 300.677 108.220   1
   1  -2   4 272.853 109.957  85
   1   2   4 395.929 117.599  85
  -1   2  -4 332.620 82.0366  84
  -1  -2  -4 284.654 105.583  82
   1   2   4 191.873 71.1623  83
   1   2   4 339.735 60.8659 146
   1   2   4 359.950 59.5267 155
  -1   2  -4 336.830 76.2113  80
   1   2   4 294.242 125.621  72
  -1  -2  -4 297.422 122.884  67
  -1  -2  -4 452.099 109.016  76
  -1   2  -4 300.304 75.2372  81
  -1  -2  -4 372.049 129.229  75
  -1  -2  -4 419.188 123.254  66
  -1   2  -4 255.831 81.1625  76
   1   2   4 342.462 54.5258 135
   1  -2   4 248.283 46.7647 140
   1   2   4 306.528 58.5788 137
  -1  -2  -4 229.351 63.4942 130
   1   2   4 303.838 55.4751 142
   1   2   4 325.404 48.1915 140
   1  -2   4 388.693 52.3916 135
   1  -2   4 432.997 55.7796 142
   1   2   4 434.325 111.263 123
   1   2   4 308.450 84.9278 127
  -1  -2  -4 380.919 144.970 112
   1   2   4 316.375 100.078 129
   1   2   4 414.801 90.9718  59
   1   2   4 253.402 76.3116  62
  -1  -2  -4 303.342 119.492  56
   1   2   4 238.100 117.166  60
   1   2   5 17670.3 943.595  60
   1   2   5 18897.9 908.162  59
  -1  -2  -5 18410.5 938.768  56
   1   2   5 18870.4 846.691  48
   1   2   5 18720.8 844.204   3
   1   2   5 19599.4 939.927   1
   1  -2   5 17937.8 847.283   2
   1   2   5 17938.3 847.966   2
   1  -2   5 16871.1 844.043   7
   1   2   5 17931.2 850.443  24
   1  -2   5 18317.3 848.492  30
   1  -2   5 18599.8 847.767   5
   1  -2   5 17492.7 845.290  26
   1   2   5 17447.8 843.274  28
   1  -2   5 19362.1 935.358   1
   1  -2   5 18009.8 851.338  24
   1  -2   5 17641.9 847.132   3
   1  -2   5 17518.6 845.112   4
   1  -2   5 16934.1 845.599  25
   1   2   5 19212.2 857.238 158
   1   2   5 18946.9 855.294 164
   1  -2   5 20353.0 854.693 166
   1  -2   5 20812.1 855.594 170
   1   2   5 19312.8 857.807 146
   1  -2   5 19949.0 854.110 155
  -1  -2  -5 17490.1 897.792  76
  -1   2  -5 16663.0 905.448  66
  -1  -2  -5 18858.6 944.317  75
  -1  -2  -5 18066.2 930.724  66
  -1   2  -5 17139.3 924.572  75
  -1  -2  -5 20000.0 949.453  67
  -1   2  -5 16289.6 886.986  76
   1   2   5 20183.5 848.122 140
   1  -2   5 18369.5 845.409 140
  -1  -2  -5 18983.2 855.286 130
   1  -2   5 19366.2 852.425 142
   1   2   5 19975.6 853.005 142
   1   2   5 20384.4 851.336 135
   1   2   5 20473.8 931.345 129
  -1  -2  -5 19891.6 955.458 112
   1   2   5 20031.8 909.192 127
   1   2   5 18977.9 855.998  86
   1  -2   5 17891.0 938.055  85
   1   2   5 18178.4 944.872  85
   1  -2   5 19287.8 852.412  87
   1  -2   5 18049.2 853.034  86
   1   2   5 18969.0 854.702 105
   1  -2   5 19404.3 854.763  94
   1  -2   5 18333.4 851.687 105
   1  -2   5 17852.7 849.066 106
  -1  -2  -5 20687.4 936.151  82
   1  -2   5 18511.1 852.551  92
   1   2   5 19233.6 850.382  92
  -1  -2  -6 1295.48 192.095  56
  -1   2  -6 952.360 164.364  56
   1   2   6 1389.38 102.112   2
   1   2   6 1520.56 111.208  30
   1  -2   6 1430.44 113.345   3
   1  -2   6 1444.56 119.071  30
   1  -2   6 1481.26 102.960   2
   1  -2   6 1255.06 104.542  22
   1   2   6 1483.34 186.744   1
   1   2   6 1283.17 104.757  24
   1   2   6 1277.52 89.4542   7
   1  -2   6 1296.36 108.396  27
   1  -2   6 1377.12 99.1213   7
   1  -2   6 1408.24 184.107   1
   1  -2   6 1242.63 106.551  26
   1   2   6 1218.75 98.6148  28
   1  -2   6 1388.17 113.332  25
   1   2   6 1041.62 122.279 158
   1   2   6 1335.35 125.943 164
   1   2   6 1435.27 120.146 170
   1  -2   6 1410.29 122.084 166
   1  -2   6 1260.42 117.451 170
  -1  -2  -6 1187.58 178.907  66
  -1  -2  -6 1317.35 199.336  75
  -1   2  -6 1199.40 176.968  75
  -1  -2  -6 1088.46 167.124  69
  -1   2  -6 1065.81 178.357  67
  -1   2  -6 1332.33 162.978  66
  -1  -2  -6 1025.67 185.457  67
   1   2   6 1296.51 106.549 135
   1   2   6 1385.86 111.686 142
  -1  -2  -6 1029.27 114.755 130
   1   2   6 1270.95 97.7160 140
  -1   2  -6 1031.08 205.504 112
  -1  -2  -6 1199.64 238.030 117
  -1  -2  -6 875.315 229.701 128
   1   2   6 1185.86 183.222 129
   1  -2   6 1329.61 116.199 106
   1  -2   6 1375.71 107.786  87
   1   2   6 1314.81 111.356  86
   1   2   6 1438.90 194.901  85
   1  -2   6 1266.94 115.684  92
   1  -2   6 1115.80 176.975  85
  -1  -2  -6 1238.31 175.168  82
  -1  -2  -6 1106.41 216.436 112
   1   2   6 1411.73 112.948  92
   1  -2   6 1141.69 114.787  96
   1  -2   6 1284.00 108.744  86
   1   2   6 1181.87 108.936 106
  -1  -2  -7 10780.8 657.614  56
  -1   2  -7 8410.76 622.239  56
   1  -2   7 12695.4 561.789   2
   1   2   7 13073.6 558.909  30
   1   2   7 12804.5 562.367   2
   1  -2   7 13683.9 560.112  13
   1  -2   7 13347.5 563.201  25
   1  -2   7 13467.2 565.626   3
   1  -2   7 12152.2 555.413   7
   1  -2   7 13326.8 564.607  30
   1  -2   7 11857.6 549.736  22
   1   2   7 12548.3 558.002  25
   1   2   7 13508.9 556.056  22
   1   2   7 11412.5 546.776   7
   1   2   7 13361.9 574.933 170
   1   2   7 13319.4 577.429 158
   1  -2   7 11240.7 571.232 166
   1  -2   7 12844.8 572.446 170
   1   2   7 13834.2 575.965 166
   1   2   7 11575.1 576.608 164
  -1  -2  -7 8935.69 557.749 157
  -1  -2  -7 8623.83 627.876  66
  -1   2  -7 8924.91 640.441  67
  -1  -2  -7 9960.36 646.545  69
  -1  -2  -7 10209.4 664.752  67
  -1   2  -7 10158.5 654.236  69
  -1  -2  -7 10189.9 663.080  75
  -1   2  -7 8505.65 638.102  75
   1   2   7 11678.1 569.268 142
   1   2   7 11640.5 563.220 135
  -1  -2  -7 10040.6 559.981 130
   1   2   7 9750.12 549.041 140
  -1  -2  -7 11303.6 704.489 117
  -1   2  -7 8524.05 661.221 112
  -1  -2  -7 9943.46 687.552 128
  -1  -2  -7 10941.4 689.127 112
   1  -2   7 10391.0 555.320  96
   1  -2   7 12378.3 565.691 106
   1   2   7 12893.6 572.835  86
   1  -2   7 12037.6 566.037  92
   1  -2   7 12090.1 558.811 107
   1   2   7 12666.9 562.493  92
   1   2   7 11936.4 558.858 106
   1  -2   7 10654.2 556.306  87
   1   2   7 12395.1 558.016  87
   1  -2   7 11981.2 568.131  86
  -1  -2  -8 193.122 104.621  56
   1   2   8 60.3300 79.9732 170
   1   2   8 73.2068 82.0335 166
   1  -2   8 75.1553 76.4223 170
   1  -2   8 23.3374 76.4771 166
   1   2   8 53.2648 88.0903 164
  -1  -2  -8 2.33051 81.6023 150
  -1  -2  -8 68.6057 69.6279 156
   1  -2   8 84.8074 55.1444   7
   1   2   8 112.931 65.7640  25
   1  -2   8 152.672 78.8261  13
   1   2   8 123.755 68.0618  22
   1  -2   8 134.474 75.3570  25
   1   2   8 32.7583 65.3427  30
  -1  -2  -8 83.7048 98.9880  67
  -1   2  -8 7.49278 86.7139  67
  -1   2  -8 59.4036 122.354 128
  -1   2  -8-9.18314 129.316 117
  -1  -2  -8 89.0288 55.5190 114
  -1  -2  -8 44.2383 133.641 124
  -1  -2  -8 9.75790 131.486 117
  -1  -2  -8-28.2389 147.288 128
   1  -2   8 164.841 67.4118  86
   1  -2   8 88.7614 72.4741  92
   1   2   8 135.157 53.7643  92
   1  -2   8 142.219 88.4197 107
   1   2   8 76.3737 65.8188  86
   1   2   9 4045.38 203.056 166
   1   2   9 4132.10 200.548 170
   1  -2   9 5761.95 201.523  10
   1   2   9 5738.02 201.480 107
  -1  -2  -9 3041.55 182.566  50
   1  -3  -9 128.891 29.6171  39
  -1   3   9 163.690 60.9613  13
  -1  -3   9 105.928 50.3940  10
  -1   3   9-66.1727 34.4094 166
  -1   3   9 103.798 58.8097 164
   1  -3  -9-11.0156 48.0762 156
   1  -3  -9 26.7262 49.4022 150
   1  -3  -9 54.6039 35.6233 114
  -1  -3   9 169.054 63.1921 107
   1  -3  -8 209.745 55.4258  50
   1   3  -8 272.272 97.3587  54
  -1  -3   8 428.507 93.8225  13
  -1   3   8 303.634 86.6146  22
  -1  -3   8 257.611 69.4219  27
  -1  -3   8 339.495 79.7682  10
  -1  -3   8 253.607 66.5459  25
  -1   3   8 306.997 82.9448  30
  -1  -3   8 264.506 61.4876   7
  -1  -3   8 16.3395 40.9483 170
   1  -3  -8 95.4928 62.4081 161
  -1   3   8 208.220 90.6496 164
  -1   3   8 239.216 79.3591 170
  -1   3   8 204.059 80.9432 166
  -1   3   8 192.815 86.5780 158
   1  -3  -8 93.2340 70.2443 157
   1  -3  -8 133.729 81.3144 156
  -1   3   8 241.061 76.6415 155
   1  -3  -8 112.616 98.0688  67
  -1   3   8 177.590 58.1434 142
   1   3  -8 95.6916 57.2611 130
   1  -3  -8 103.204 68.6181 130
   1  -3  -8 57.9170 144.817 128
  -1   3   8 266.151 70.8312  86
  -1  -3   8 190.112 85.3162  96
  -1  -3   8 203.701 96.1926 107
  -1  -3   8 134.195 52.1313  92
  -1  -3   8 259.913 66.3407  86
   1  -3  -7 1432.37 192.726  56
   1  -3  -7 1954.24 207.450  54
   1  -3  -7 1697.21 128.449  50
  -1  -3   7 2370.90 159.832  30
  -1  -3   7 2354.03 154.111  13
  -1  -3   7 2382.50 132.479   7
  -1  -3   7 2113.97 143.101  22
  -1   3   7 2410.33 150.620  30
  -1  -3   7 2064.63 143.862  27
  -1  -3   7 2042.02 133.869  25
  -1   3   7 2171.15 137.678  28
  -1  -3   7 2251.33 143.799  14
  -1   3   7 2305.88 145.486  26
  -1   3   7 2235.44 155.171 158
  -1  -3   7 1530.46 132.750 166
  -1   3   7 2291.15 152.236 166
  -1   3   7 2208.98 157.966 164
  -1   3   7 2304.46 147.697 170
  -1  -3   7 2470.76 162.623 164
   1  -3  -7 962.924 138.558 161
  -1  -3   7 1420.89 133.608 170
  -1   3   7 2117.07 149.059 155
  -1   3   7 1893.36 149.048 146
   1  -3  -7 1667.92 212.871  67
   1   3  -7 1501.38 199.706  69
   1  -3  -7 1952.96 212.031  68
   1   3  -7 2025.99 218.456  68
   1  -3  -7 1296.87 184.875  69
   1  -3  -7 1564.85 206.104  75
   1  -3  -7 1736.75 148.249 130
  -1   3   7 1928.96 136.851 142
  -1   3   7 1754.87 126.588 135
   1   3  -7 1090.53 216.141 112
  -1   3   7 1671.98 212.340  85
  -1  -3   7 2032.53 154.322 107
  -1  -3   7 2139.78 156.065  96
  -1   3   7 2194.30 142.874  86
  -1  -3   7 1680.56 133.783  92
  -1  -3   7 2140.78 142.152 108
  -1  -3   7 1830.21 218.772  85
  -1  -3   7 2003.86 137.936  86
  -1   3   6 3291.36 264.834  59
  -1   3   6 2977.60 171.395  48
   1  -3  -6 2531.92 155.635  38
   1  -3  -6 2513.01 246.798  56
  -1   3   6 3126.09 167.199  28
  -1   3   6 3080.31 168.895  26
  -1  -3   6 2573.38 169.970  22
  -1  -3   6 2897.73 161.866   7
  -1  -3   6 2885.91 175.377  27
  -1  -3   6 3032.28 172.934  14
  -1  -3   6 3062.75 166.462  25
  -1  -3   6 3049.71 184.100 158
  -1  -3   6 2889.82 169.586 170
  -1  -3   6 2622.89 169.626 166
  -1   3   6 2790.23 184.985 158
  -1  -3   6 2960.67 184.292 164
  -1   3   6 2929.41 176.007 160
  -1   3   6 3378.72 179.256 166
  -1   3   6 2970.28 184.931 164
  -1   3   6 3145.86 175.902 170
  -1   3   6 2668.00 181.619 146
  -1  -3   6 2831.70 167.420 155
   1  -3  -6 2542.64 232.362  69
   1  -3  -6 2211.07 221.431  66
   1  -3  -6 2299.78 259.246  67
   1  -3  -6 2878.85 259.414  75
   1   3  -6 2104.56 220.807  75
   1   3  -6 2668.62 247.622  69
   1   3  -6 2213.98 221.911  67
   1  -3  -6 3040.58 188.019 130
  -1   3   6 2750.37 164.460 135
  -1   3   6 2729.04 169.834 142
  -1   3   6 2944.60 180.716 137
  -1   3   6 2903.98 247.074 129
  -1  -3   6 2947.24 184.409  96
  -1  -3   6 3232.25 177.403 108
  -1   3   6 2683.74 256.368  85
  -1  -3   6 2551.06 166.762  86
  -1  -3   6 2774.61 169.842  94
  -1  -3   6 2561.51 174.309 107
  -1  -3   6 2658.06 249.906  85
   1   3  -6 2930.16 262.715  82
  -1  -3   6 3106.01 186.460  90
  -1   3   6 2912.02 172.678  86
  -1  -3   6 2621.94 168.882  92
  -1   3   5 790.757 137.135  59
  -1  -3   5 666.174 70.7465  49
   1   3  -5 448.634 103.415  56
   1  -3  -5 595.561 59.8955  38
  -1   3   5 738.696 164.192  60
   1  -3  -5 738.256 138.918  56
  -1   3   5 628.216 70.3319  48
  -1   3   5 688.264 73.6648  26
  -1  -3   5 595.324 86.3857  27
  -1  -3   5 529.776 80.3651  22
  -1   3   5 646.944 69.1649  28
  -1  -3   5 638.146 65.5650   7
  -1  -3   5 491.478 63.9762   4
  -1   3   5 689.122 67.5664   2
  -1  -3   5 670.099 75.4297  25
  -1  -3   5 693.359 66.4693   2
  -1  -3   5 616.989 80.1685   6
  -1  -3   5 623.470 85.1333 164
  -1  -3   5 563.239 72.2971 170
  -1  -3   5 594.384 71.8558 166
  -1   3   5 449.360 74.2756 160
  -1   3   5 662.226 81.2122 166
  -1   3   5 594.701 76.8276 170
  -1   3   5 678.381 87.1498 164
  -1   3   5 554.121 79.5632 146
  -1  -3   5 586.531 82.5756 158
  -1  -3   5 600.031 69.3392 155
  -1   3   5 461.375 81.7859 158
  -1   3   5 661.730 108.790  65
   1  -3  -5 685.513 128.611  66
   1  -3  -5 645.870 119.614  69
   1   3  -5 453.156 117.990  75
   1  -3  -5 903.151 152.422  75
   1  -3  -5 610.376 133.978  67
   1   3  -5 525.119 112.693  67
   1  -3  -5 491.705 76.5424 133
  -1   3   5 649.940 70.5832 142
  -1   3   5 606.024 77.2610 137
   1  -3  -5 548.643 86.4804 130
  -1   3   5 603.150 57.5045 140
  -1   3   5 630.090 66.1708 135
  -1   3   5 602.463 143.567 123
   1  -3  -5 766.421 137.010 115
   1   3  -5 474.321 125.886 115
  -1   3   5 747.776 126.911 129
  -1  -3   5 620.737 86.0522  90
  -1   3   5 647.433 73.0295  86
  -1  -3   5 587.997 129.303  85
  -1  -3   5 565.220 69.6690  86
   1   3  -5 564.762 137.667  82
  -1  -3   5 658.841 78.2038  92
  -1  -3   5 612.000 85.2577  91
  -1  -3   5 453.965 86.1788 107
  -1  -3   5 535.406 78.7759 106
  -1   3   5 665.373 136.828  85
  -1  -3   5 549.449 72.7358  94
  -1  -3   5 650.701 82.8737  95
  -1  -3   5 666.377 84.7261 108
  -1  -3   5 678.864 96.0980  96
   1   3  -4 1004.32 138.342  82
  -1   3   4 919.813 132.334  85
  -1  -3   4 870.007 127.885  85
   1   3  -4 845.322 101.505  83
  -1  -3   4 1004.86 75.2769 146
  -1   3   4 947.346 80.4748 146
   1   3  -4 730.494 85.0221  76
   1  -3  -4 818.676 123.339  69
   1  -3  -4 1002.65 146.255  67
   1  -3  -4 842.818 96.6062  76
   1  -3  -4 970.623 132.448  66
   1  -3  -4 1261.56 149.372  75
   1   3  -4 861.988 114.791  75
   1   3  -4 775.101 94.6301  66
  -1   3   4 842.951 120.820  74
  -1   3   4 948.483 114.378  65
  -1   3   4 832.503 86.6957  70
  -1   3   4 970.792 73.6303 142
   1  -3  -4 938.853 83.1844 133
  -1   3   4 845.509 78.1713 137
  -1   3   4 928.048 78.9250 138
   1  -3  -4 805.882 87.6562 130
  -1   3   4 882.816 71.4931 135
  -1  -3   4 954.055 74.6179 137
  -1   3   4 986.644 64.9689 140
  -1   3   4 936.145 78.3286 143
  -1   3   4 1056.99 119.958 129
   1  -3  -4 748.207 153.793 112
  -1   3   4 901.683 98.7705 127
  -1   3   4 813.550 138.499 121
  -1   3   4 905.615 141.477 123
   1  -3  -4 998.835 133.519  56
  -1   3   4 723.934 111.829  62
  -1   3   4 924.087 149.934  60
  -1   3   4 928.602 129.609  59
  -1   3   3 12485.4 619.311  85
  -1   3   3 9728.16 583.328  84
   1   3  -3 12346.5 623.046  84
  -1   3   3 12381.9 581.125  83
   1   3  -3 12750.5 619.526  82
  -1  -3   3 12107.4 612.721  85
   1   3  -3 12669.0 606.284  83
  -1   3   3 12437.3 569.456 146
   1  -3  -3 13069.4 570.275 133
  -1   3   3 12241.3 569.196 137
   1  -3  -3 12085.9 571.378 130
  -1   3   3 12212.1 566.532 142
  -1   3   3 12289.6 565.179 135
  -1   3   3 12356.7 594.734 127
   1  -3  -3 13662.5 624.481 115
  -1   3   3 12774.4 609.769 129
  -1   3   3 12744.1 624.131 121
   1  -3  -3 12199.5 621.214 112
  -1   3   3 12521.4 622.550 123
   1  -3  -3 13141.2 612.182  66
  -1   3   3 13202.2 607.446  74
  -1   3   3 12986.8 613.790  62
   1  -3  -3 12468.9 590.963  76
   1  -3  -3 12481.3 606.057  69
  -1   3   3 13369.6 583.426  63
  -1   3   3 12460.1 599.198  65
  -1   3   3 12811.3 585.427  70
   1  -3  -3 12943.6 615.549  67
   1  -3  -3 13362.2 619.504  75
  -1   3   3 11282.0 615.260  72
  -1   3   3 12590.7 610.069  59
   1  -3  -3 12583.8 613.912  56
  -1   3   3 12395.9 616.519  60
   1  -3  -2 9721.24 483.945  69
   1  -3  -2 9784.02 483.283  76
  -1   3   2 10641.7 478.870  63
  -1   3   2 10477.3 480.552  70
  -1   3   2 10537.8 490.699  74
   1  -3  -2 10825.6 496.386  67
   1  -3  -2 11066.9 498.160  75
   1  -3  -2 10007.4 492.109  66
  -1   3   2 9545.85 489.938  72
  -1   3   2 10316.0 487.758  65
  -1  -3   2 10017.8 490.989  85
  -1   3   2 10543.9 497.018  85
   1  -3  -2 10964.9 507.421 115
  -1   3   2 9682.49 498.670 123
  -1   3   2 10039.2 499.285 121
   1  -3  -2 9759.50 493.439 112
  -1   3   2 9723.55 492.533 129
  -1   3   2 9770.69 492.488  60
   1  -3  -2 10087.2 494.258  56
   1   3  -2 10043.4 475.703  61
   1  -3  -1 12812.6 607.755  66
  -1   3   1 13047.1 592.536  80
   1  -3  -1 13791.9 607.544  75
   1   3  -1 13115.7 613.324  79
  -1   3   1 13119.6 602.851  70
   1  -3  -1 12744.6 605.577  76
   1  -3  -1 12878.9 595.268  69
  -1   3   1 12567.9 609.840  62
  -1   3   1 13756.3 601.443  85
   1   3  -1 12606.5 616.086  84
  -1  -3   1 12916.1 598.134  85
  -1  -3   1 12342.6 604.353  98
   1  -3  -1 12978.3 602.979 112
  -1   3   1 13123.4 607.117 121
   1  -3  -1 13716.9 620.680 115
   1  -3  -1 13102.9 606.773  56
  -1   3   1 13263.7 604.353  60
  -1   3   1 12897.0 607.124  59
   1  -3  -1 12362.3 592.610  54
   1   3  -1 13217.1 596.688  61
   1  -3   0 652.895 45.8761  68
  -1   3   0 561.481 80.0615  78
   1   3   0 613.162 44.7823  68
   1   3   0 557.102 87.2813  79
  -1   3   0 560.601 72.6227  74
  -1  -3   0 564.370 58.1285  75
  -1   3   0 633.227 63.9010  62
  -1  -3   0 675.038 68.8896  66
   1  -3   0 566.935 68.1983  79
  -1   3   0 597.532 79.8216  77
   1   3   0 522.047 65.3864  71
   1  -3   0 617.466 54.6712  69
   1   3   0 584.902 64.5736  73
  -1   3   0 584.414 69.2627  79
  -1   3   0 667.060 48.8156  97
  -1  -3   0 625.581 57.0309  98
   1   3   0 607.889 64.6187  84
  -1  -3   0 638.402 49.4156  97
   1   3   0 669.285 87.5705  61
   1   3   1 83868.8 3840.60   1
   1  -3   1 80173.2 3838.85   1
  -1  -3  -1 90747.7 3850.32  75
   1   3   1 83655.7 3845.91  74
  -1   3  -1 83587.9 3845.51  79
  -1  -3  -1 88996.3 3848.90  67
   1   3   1 89621.7 3854.45  72
   1   3   1 88319.6 3848.25  73
   1   3   1 88222.3 3850.91  71
  -1  -3  -1 92250.3 3856.30  76
  -1  -3  -1 89373.2 3858.36  79
   1   3   1 90922.2 3829.31  84
  -1  -3  -1 83164.5 3849.82 115
  -1  -3  -1 88281.5 3851.88  56
  -1   3  -1 78016.9 3834.75  62
   1   3   1 88015.3 3856.08  60
   1   3   2 10.6777 60.2981   1
   1  -3   2 22.8433 57.7371   1
   1  -3   2 44.0846 58.2496  85
  -1  -3  -2 27.6534 54.9707  82
   1   3   2 17.2555 61.1207  85
  -1   3  -2 70.7772 51.9349  83
   1  -3   2 72.8960 77.1419  98
   1   3   2 64.4635 53.7041  74
   1   3   2 84.3309 76.1099  72
  -1  -3  -2 17.6591 76.3216  76
   1   3   2 12.2066 72.1526  71
   1   3   2 36.6494 36.9319  70
   1   3   2 34.5940 69.5334  73
  -1  -3  -2 126.315 77.5500  66
   1   3   2 34.2773 60.3855 127
   1   3   2 49.3727 51.5287 120
   1   3   2 62.3048 61.2008 123
   1   3   2 83.8033 65.4004  59
   1   3   2 58.0556 63.5565  62
   1  -3   3 4782.82 282.976   1
   1   3   3 5177.99 289.052   1
  -1  -3  -3 5419.82 282.390  82
   1   3   3 5003.79 293.247  85
   1  -3   3 5143.09 301.070  98
  -1   3  -3 5006.66 285.800  83
  -1   3  -3 4713.04 291.099  84
   1  -3   3 5077.25 288.821  85
   1   3   3 4952.24 243.135 146
   1   3   3 5437.95 302.138  72
  -1  -3  -3 5460.93 303.636  66
   1   3   3 5188.85 255.969  65
   1   3   3 4786.67 281.068  62
   1   3   3 4403.25 295.803  71
  -1  -3  -3 5254.88 291.669  76
   1   3   3 5456.16 268.125  74
  -1  -3  -3 5146.96 245.863 130
   1   3   3 4870.23 238.873 140
  -1  -3  -3 5455.37 308.421 112
  -1  -3  -3 4443.57 308.018 128
   1   3   3 5099.44 262.455 120
   1   3   3 4990.04 280.764 127
   1   3   3 4754.43 296.616 123
  -1  -3  -3 4948.07 297.078  56
   1   3   3 5226.86 279.088  59
   1   3   4 75.4514 97.2242   1
   1  -3   4 105.740 93.0289   1
  -1   3  -4 62.4098 72.1869  84
   1  -3   4 6.02606 116.305  98
  -1  -3  -4 137.972 131.986 112
   1   3   4 4.82757 64.1952  83
  -1  -3  -4 65.4303 84.3177  82
   1   3   4 39.3090 102.250  85
   1  -3   4 18.4826 92.3100  85
   1   3   4 53.4599 54.8196 146
   1   3   4 23.4122 52.6253 155
  -1  -3  -4 91.8261 119.842  75
  -1  -3  -4 54.6197 111.359  66
   1   3   4-6.51540 110.521  72
  -1   3  -4 36.3412 74.8338  81
  -1  -3  -4 58.0618 96.4827  76
   1   3   4 89.7318 65.0837  74
  -1   3  -4 106.661 74.3162  80
   1   3   4 41.4715 48.8245 135
   1   3   4 36.1889 52.4619 137
   1  -3   4 39.1637 41.8633 140
   1   3   4 63.6001 43.6345 140
  -1  -3  -4 4.74386 58.9249 130
   1   3   4 88.2859 80.9309 127
  -1  -3  -4 39.3930 133.244 128
   1   3   4 97.2158 98.8954 123
   1   3   4 102.992 93.4708 129
   1   3   4-49.4831 82.1150  59
   1   3   4 44.9451 70.9554  62
  -1  -3  -4 18.3200 108.624  56
   1   3   5 327.381 57.9956  48
   1   3   5 370.429 103.842  59
   1   3   5 396.401 93.2820  62
  -1  -3  -5 339.403 137.003  56
   1   3   5 310.767 139.647  60
   1  -3   5 476.594 72.2941   3
   1   3   5 321.161 57.7898  28
   1  -3   5 460.172 77.4818  27
   1  -3   5 334.672 59.2009   4
   1  -3   5 467.159 57.7659   2
   1  -3   5 289.368 78.7884  30
   1  -3   5 608.833 74.5792  25
   1  -3   5 411.357 74.4732   5
   1  -3   5 461.442 113.928   1
   1  -3   5 302.693 63.3448  26
   1   3   5 384.864 57.6271   2
   1   3   5 354.761 123.283   1
   1  -3   5 347.165 57.1281   7
   1   3   5 358.188 59.6791  24
   1  -3   5 231.920 78.9465 164
   1  -3   5 274.762 71.7246 166
   1   3   5 208.430 74.3417 164
   1  -3   5 312.654 72.5636 170
   1   3   5 235.209 69.0168 155
   1  -3   5 262.487 78.3856 158
   1   3   5 300.495 69.2421 146
   1   3   5 235.442 76.5513 158
  -1   3  -5 264.974 116.479  75
  -1  -3  -5 402.592 139.845  67
  -1  -3  -5 426.653 139.367  75
  -1  -3  -5 291.196 105.402  76
  -1  -3  -5 258.196 132.700  66
  -1   3  -5 264.559 102.418  66
  -1   3  -5 264.664 89.8643  76
   1   3   5 284.025 56.1220 140
   1   3   5 323.507 67.0652 142
   1   3   5 308.661 62.2663 135
  -1  -3  -5 185.496 152.081 117
   1   3   5 338.602 122.509 129
  -1  -3  -5 344.606 75.5360 130
   1   3   5 259.499 62.9503 122
  -1  -3  -5 344.733 161.116 128
   1   3   5 331.845 95.4965 127
   1  -3   5 260.071 82.0584  96
   1  -3   5 302.838 61.8440  86
   1   3   5 279.943 64.4334  86
   1   3   5 309.384 115.223  85
  -1  -3  -5 305.129 154.548 112
   1  -3   5 652.073 69.8609  87
   1  -3   5 349.272 82.0735  95
   1  -3   5 351.269 74.2288  91
   1  -3   5 430.163 77.0650  92
   1  -3   5 310.605 65.4218 105
   1  -3   5 398.678 121.967  85
  -1  -3  -5 456.941 117.625  82
   1  -3   5 233.543 50.8126 102
   1   3   5 322.242 69.0242  92
   1  -3   5 295.332 67.6904  94
  -1   3  -5 351.659 124.490  82
  -1  -3  -6 126.725 136.271  56
   1   3   6 204.191 104.457  59
   1   3   6 132.019 65.8926  48
  -1  -3  -6 177.812 47.6866  38
  -1   3  -6 7.95756 109.655  56
   1  -3   6 241.944 83.4435  25
   1  -3   6 201.485 60.0010   2
   1  -3   6 275.094 62.8800   7
   1  -3   6 238.460 88.7878  13
   1   3   6 148.732 64.6582  24
   1   3   6 210.346 64.1764   2
   1   3   6 168.401 65.6760  28
   1  -3   6 216.621 82.3858   3
   1  -3   6 135.400 91.7129   4
   1  -3   6 231.218 84.5876  27
   1  -3   6 182.438 74.0447  22
   1  -3   6 269.058 92.3339  30
   1   3   6 213.211 90.6560 164
   1  -3   6 197.370 84.0541 166
   1  -3   6 289.142 84.2346 170
   1   3   6 210.823 82.1679 155
   1   3   6 219.567 90.8582 158
  -1  -3  -6 178.148 79.4966 157
   1   3   6 257.934 84.3042 146
  -1  -3  -6 120.303 142.253  75
  -1  -3  -6 201.011 141.337  67
  -1   3  -6 146.424 124.813  75
  -1  -3  -6 78.8870 102.648  69
  -1  -3  -6 82.9085 132.303  66
  -1   3  -6 213.083 108.463  66
   1   3   6 234.473 59.8949 140
   1   3   6 225.886 69.6237 135
   1   3   6 244.456 74.6684 142
   1   3   6 189.144 135.768 129
  -1  -3  -6 212.382 81.2798 130
  -1   3  -6 263.737 167.624 112
   1   3   6 104.738 83.8968 127
  -1  -3  -6 242.327 177.092 117
  -1  -3  -6 350.009 185.344 128
   1  -3   6 264.634 88.7276 106
   1   3   6 273.242 79.9329  92
   1   3   6 220.993 72.0943  86
  -1  -3  -6 169.100 168.758 112
   1   3   6 197.563 126.660  85
   1   3   6 251.500 77.8267 106
   1  -3   6 197.877 71.0151  87
   1  -3   6 223.744 69.2617  86
   1  -3   6 225.316 76.3848  94
   1  -3   6 287.759 92.1742 107
   1  -3   6 184.943 94.9411  96
   1  -3   6 241.725 85.1331  92
  -1  -3  -7 2028.89 229.820  56
  -1   3  -7 1350.27 184.170  56
   1  -3   7 2111.82 136.287   7
   1  -3   7 2404.86 149.716  13
   1   3   7 2335.26 138.468  28
   1  -3   7 2193.38 137.190   2
   1  -3   7 2147.92 141.960  27
   1   3   7 2134.94 141.346  25
   1   3   7 2257.17 139.014   2
   1  -3   7 2440.68 150.844  25
   1   3   7 2581.84 144.969  30
   1  -3   7 2169.58 152.091   3
   1   3   7 2267.74 163.371 158
   1  -3   7 2393.68 156.258 166
   1  -3   7 2351.11 157.083 170
   1   3   7 2535.47 166.584 164
   1   3   7 2560.50 163.074 170
  -1  -3  -7 1816.03 147.777 157
  -1  -3  -7 1979.97 158.837 156
  -1   3  -7 1914.96 213.307  69
  -1   3  -7 1681.10 205.391  67
  -1  -3  -7 1883.31 232.412  67
  -1  -3  -7 1583.57 203.123  66
  -1  -3  -7 2036.77 243.578  75
  -1   3  -7 1319.14 200.197  75
  -1  -3  -7 1651.47 200.718  69
   1   3   7 2427.96 153.703 142
   1   3   7 2284.42 145.582 135
  -1  -3  -7 1898.88 147.070 130
   1   3   7 1746.26 128.670 140
  -1  -3  -7 1771.16 272.186 117
  -1  -3  -7 2191.65 271.829 128
  -1   3  -7 1174.54 230.514 112
  -1  -3  -7 1908.09 259.502 112
   1  -3   7 2237.99 154.743  92
   1   3   7 2394.15 152.475  86
   1  -3   7 1948.10 138.118  87
   1   3   7 2231.10 142.505 106
   1   3   7 2382.37 145.370  92
   1  -3   7 2139.65 145.478  86
   1  -3   7 2216.52 153.275 107
   1   3   7 2224.55 136.717  87
   1  -3   7 1807.01 150.035  96
  -1  -3  -8 1348.54 104.164  50
  -1  -3  -8 1330.31 164.133  56
   1   3   8 1707.71 105.082  25
   1  -3   8 1584.48 103.414   7
   1  -3   8 1894.91 115.506  25
   1   3   8 1888.96 107.164  22
   1  -3   8 1818.53 114.004  13
   1   3   8 1957.50 130.232 166
   1   3   8 1461.86 127.190 170
   1   3   8 1888.69 128.970 164
   1  -3   8 1414.30 117.278 170
  -1  -3  -8 1136.64 122.007 150
  -1  -3  -8 960.509 112.123 156
  -1  -3  -8 1224.93 172.489  67
  -1  -3  -8 1025.18 100.064 130
   1   3   8 1469.06 111.836 142
  -1   3  -8 458.762 174.551 117
  -1  -3  -8 1139.17 192.526 128
  -1  -3  -8 1101.63 100.180 114
  -1  -3  -8 949.751 184.886 124
  -1  -3  -8 1040.36 202.331 117
  -1   3  -8 454.618 165.278 128
   1  -3   8 1812.17 119.723 107
   1  -3   8 1485.38 115.585  92
  -1  -3  -9 165.514 51.7120 150
   1   3   9 223.699 54.7232 170
   1   3   9 209.954 56.3298 166
   1  -3   9 325.644 58.0976  10
   1  -3   9 284.978 63.5987  93
   1   3   9 208.415 63.8475 107
  -1  -3  -9 142.832 35.3284  50
   1  -4  -9 571.968 47.9947  39
  -1  -4   9 994.786 65.2494  10
  -1   4   9 1340.85 74.3553  13
  -1   4   9 777.324 60.6742 166
   1  -4  -9 401.311 61.7873 156
   1  -4  -9 497.407 52.1270 114
  -1   4   9 1080.00 76.5186 107
   1  -4  -8 396.952 61.9983  50
  -1  -4   8 567.662 94.2863  13
  -1  -4   8 490.459 82.6986  10
  -1  -4   8 456.502 79.3566  27
  -1   4   8 471.539 87.9828  22
  -1   4   8 558.109 83.3285  30
  -1  -4   8 419.750 68.5294   7
  -1   4   8 462.392 86.1671 166
  -1   4   8 445.741 83.6457 170
   1  -4  -8 151.680 65.8820 161
  -1   4   8 556.893 94.1837 164
  -1   4   8 511.319 88.0461 158
   1  -4  -8 326.306 88.2881 156
   1  -4  -8 259.608 77.4925 157
  -1   4   8 484.122 81.7032 155
   1  -4  -8 384.209 108.940  67
  -1   4   8 442.199 67.2114 142
   1  -4  -8 154.749 146.290 117
   1  -4  -8 257.646 75.0937 130
   1  -4  -8 264.999 129.966 124
  -1  -4   8 471.400 69.4087  86
  -1   4   8 433.787 72.1973  86
  -1  -4   8 446.849 94.1227  96
  -1  -4   8 566.866 97.5434 107
  -1  -4   8 407.060 66.7362  92
   1  -4  -7 1187.91 89.6329  38
   1  -4  -7 1281.75 174.012  56
   1  -4  -7 1309.57 166.073  54
   1  -4  -7 1292.44 108.469  50
  -1  -4   7 1524.78 114.461  25
  -1  -4   7 1495.89 107.736   7
  -1  -4   7 1714.55 127.117  27
  -1   4   7 1605.19 120.740  26
  -1   4   7 1551.12 115.181  28
  -1  -4   7 1563.14 130.584  13
  -1  -4   7 1593.93 120.735  14
   1  -4  -7 949.953 122.466 161
  -1  -4   7 869.105 106.148 170
  -1   4   7 1709.34 129.814 166
  -1  -4   7 1926.51 138.730 164
  -1   4   7 1674.11 125.645 170
  -1   4   7 1519.71 133.570 164
  -1   4   7 1691.80 131.021 158
   1  -4  -7 897.825 126.960 157
  -1   4   7 1480.63 126.492 146
   1  -4  -7 1022.51 154.272  69
   1  -4  -7 1376.82 176.477  68
   1  -4  -7 1125.75 177.389  75
   1  -4  -7 1098.70 180.639  67
   1   4  -7 1247.20 174.138  69
   1   4  -7 1376.75 178.094  68
  -1   4   7 1364.72 114.043 142
   1  -4  -7 1268.53 127.019 130
  -1   4   7 1276.31 103.566 135
  -1   4   7 1228.19 168.809 129
   1   4  -7 902.583 191.613 112
   1  -4  -7 992.701 218.498 117
  -1  -4   7 1466.56 130.826 107
   1  -4  -7 1034.56 212.574 112
  -1   4   7 1562.97 117.589  86
  -1  -4   7 1376.90 136.526  96
  -1   4   7 1416.13 189.468  85
  -1  -4   7 1406.80 115.205  92
  -1  -4   7 1546.54 114.423  86
  -1  -4   7 1322.47 110.696  94
  -1  -4   7 1429.74 120.500 108
  -1  -4   7 1214.02 180.724  85
   1  -4  -6 24.4311 44.0396  38
   1  -4  -6 56.6000 104.158  54
  -1   4   6-4.56263 70.5110  48
   1  -4  -6-8.87976 116.019  56
  -1   4   6 143.626 124.446  59
  -1  -4   6 91.7827 60.1747   7
  -1   4   6 74.3240 50.7170  21
  -1  -4   6 26.6310 91.3440  27
  -1   4   6-47.3149 74.0461  26
  -1  -4   6 55.5605 75.5053  25
  -1   4   6-37.1014 69.3876  28
  -1  -4   6 35.7486 93.8273  13
  -1  -4   6 38.3204 86.7393  14
  -1  -4   6 103.346 85.8150  22
  -1   4   6 82.9266 78.7837 170
  -1  -4   6 42.8718 70.0872 170
  -1  -4   6 20.0313 88.4856 164
  -1   4   6 18.0603 87.7110 164
  -1   4   6 38.3145 80.5229 166
  -1  -4   6 48.0744 67.2452 166
  -1   4   6 42.9926 85.4409 158
  -1  -4   6 7.42495 86.2854 158
  -1   4   6 10.6473 78.6401 146
   1  -4  -6 79.0199 112.570  66
   1  -4  -6 91.4194 94.8063  69
   1  -4  -6-95.0665 139.737  67
   1   4  -6-36.7046 101.457  67
   1   4  -6 28.7643 109.873  69
   1  -4  -6 84.5684 133.462  75
  -1   4   6 47.1607 67.4327 142
  -1   4   6 2.62640 73.7310 137
  -1   4   6 38.4240 59.4278 135
   1  -4  -6-10.7871 167.916 117
  -1   4   6-47.2191 109.443 129
  -1   4   6-43.4624 149.219 123
   1  -4  -6-2.84512 90.6878 130
  -1  -4   6 37.1395 69.3517  94
  -1  -4   6 100.951 91.8848  90
  -1  -4   6 42.0811 95.5414 107
  -1  -4   6 34.4117 61.4900  86
   1   4  -6 146.938 126.140  82
  -1  -4   6 25.7375 54.8420  87
  -1  -4   6-21.1574 83.6704 108
  -1   4   6 49.4844 65.3998  86
  -1  -4   6 93.4486 102.104  96
  -1  -4   6 19.9515 102.248  85
  -1   4   6 42.2929 117.810  85
   1  -4  -6-20.9640 163.167 112
  -1  -4   6 115.264 76.8955  92
  -1   4   5 8677.87 392.213  47
   1  -4  -5 8779.83 485.621  56
  -1  -4   5 8801.65 400.934  49
  -1   4   5 9169.70 512.474  60
  -1   4   5 8515.15 399.445  48
   1  -4  -5 8731.32 401.307  38
  -1   4   5 9623.64 486.771  59
  -1  -4   5 7713.89 396.678  13
  -1  -4   5 8125.31 398.352   3
   1  -4  -5 7853.97 397.048  36
  -1  -4   5 6900.91 387.937   4
  -1  -4   5 7215.61 395.300   6
  -1   4   5 8203.66 395.514  28
  -1  -4   5 7453.68 393.426  22
  -1  -4   5 7964.14 395.769  15
  -1   4   5 8225.63 396.217  26
  -1  -4   5 8732.64 395.150   2
  -1  -4   5 8834.51 404.475  27
  -1  -4   5 8215.08 395.774  25
  -1  -4   5 8219.26 395.738  14
  -1   4   5 9264.95 397.946   2
  -1  -4   5 9198.15 406.297 158
  -1   4   5 8510.17 405.852 158
  -1  -4   5 8876.76 406.451 164
  -1  -4   5 7860.44 397.109 170
  -1   4   5 8570.87 401.849 170
  -1   4   5 8852.22 403.276 166
  -1  -4   5 7308.98 396.855 166
  -1  -4   5 8205.91 408.050 160
  -1   4   5 8353.28 405.598 164
  -1   4   5 8922.50 406.753 146
   1  -4  -5 9698.71 495.702  75
   1  -4  -5 9214.28 494.322  67
   1   4  -5 6864.23 445.850  75
   1  -4  -5 8933.59 471.694  69
  -1   4   5 8997.64 452.460  65
   1  -4  -5 8923.67 477.293  66
  -1   4   5 8312.84 463.327  74
   1  -4  -5 9041.65 403.369 133
  -1   4   5 9281.60 398.514 135
  -1   4   5 9087.48 392.134 140
  -1   4   5 8559.23 406.580 137
  -1   4   5 9267.38 401.612 142
   1  -4  -5 9367.69 415.259 130
  -1   4   5 8667.77 441.318 127
  -1   4   5 8309.83 499.012 123
   1  -4  -5 9034.41 510.441 112
   1  -4  -5 8267.73 479.028 115
  -1   4   5 8571.90 401.068 119
  -1   4   5 9002.26 475.560 129
  -1  -4   5 8695.51 406.000  94
  -1  -4   5 8074.62 400.220  92
  -1  -4   5 6863.45 391.772  87
  -1   4   5 8732.19 403.924  86
  -1  -4   5 8307.75 410.397  91
  -1  -4   5 7832.48 398.931  86
  -1  -4   5 8726.92 404.755 108
  -1  -4   5 7336.11 394.705 107
  -1  -4   5 8683.89 406.693  90
  -1   4   5 8219.69 488.281  85
  -1  -4   5 8457.55 407.017  96
  -1  -4   5 8513.51 406.494  95
   1   4  -5 8901.04 496.729  82
  -1  -4   5 8203.37 480.754  85
   1   4  -4 1870.71 167.262  83
  -1  -4   4 2070.49 180.873  85
  -1   4   4 1802.82 135.735  83
  -1   4   4 2020.62 183.566  85
   1   4  -4 2381.76 194.867  82
  -1   4   4 2333.48 132.680 155
  -1   4   4 2448.48 134.106 146
  -1   4   4 2194.51 166.540  65
   1  -4  -4 2031.61 185.940  66
  -1   4   4 2084.35 180.734  62
   1  -4  -4 2127.31 175.972  69
   1  -4  -4 2117.05 157.433  76
   1  -4  -4 2372.27 200.047  67
  -1   4   4 2064.33 175.865  74
  -1   4   4 2204.35 141.957  70
   1  -4  -4 2387.91 200.537  75
   1  -4  -4 2240.30 138.911 130
  -1   4   4 2223.60 119.982 140
  -1   4   4 2350.38 127.997 142
  -1   4   4 2154.32 131.330 137
  -1   4   4 2491.34 127.016 135
  -1   4   4 2139.01 129.405 143
   1  -4  -4 2191.51 134.899 133
   1  -4  -4 2914.83 212.283 115
  -1   4   4 1695.13 191.785 121
  -1   4   4 2465.50 204.318 123
  -1   4   4 2225.85 162.778 127
  -1   4   4 2531.73 187.383 129
   1  -4  -4 2317.88 213.447 112
  -1   4   4 2278.40 205.643  60
  -1   4   4 2135.74 186.814  59
   1  -4  -4 2138.65 189.139  56
  -1   4   3 15389.6 725.083  85
  -1   4   3 10444.3 683.732  84
   1   4  -3 14268.5 715.516  83
   1   4  -3 15837.9 728.380  82
  -1   4   3 14773.0 686.124  83
  -1  -4   3 13917.1 713.085  85
  -1   4   3 14948.1 674.746 146
  -1   4   3 15022.5 671.686 135
  -1   4   3 15616.2 674.903 138
   1  -4  -3 16286.5 676.671 133
  -1   4   3 14594.2 674.086 137
  -1   4   3 14772.3 672.365 142
  -1   4   3 15335.9 722.974 129
  -1   4   3 14917.3 732.904 123
  -1   4   3 15073.1 731.402 121
  -1   4   3 15081.1 708.877 127
   1  -4  -3 14791.6 727.859 112
   1  -4  -3 17210.1 741.122 115
   1  -4  -3 15018.1 723.655  56
  -1   4   3 14737.0 723.980  60
   1   4  -3 12289.4 680.567  61
  -1   4   3 15917.9 711.749  65
   1  -4  -3 14693.0 719.760  66
  -1   4   3 15617.6 727.396  62
  -1   4   3 15072.4 690.620  63
   1  -4  -3 14577.7 708.515  69
   1  -4  -3 16853.0 730.687  75
  -1   4   3 15579.0 717.576  74
  -1   4   3 15535.1 694.787  70
   1  -4  -3 15878.2 728.071  67
  -1   4   3 13547.0 719.454  72
   1  -4  -3 14400.4 702.630  76
   1   4  -2 32806.8 1459.69  84
  -1   4   2 30552.7 1434.54  85
  -1  -4   2 29739.4 1430.08  85
  -1  -4   2 30666.9 1443.34  98
   1  -4  -2 35485.9 1459.36 115
  -1   4   2 31794.9 1449.05 123
   1  -4  -2 32031.2 1440.38 112
  -1   4   2 30822.9 1444.34 129
   1  -4  -2 31389.7 1444.06 128
  -1   4   2 30769.7 1444.44 121
   1  -4  -2 31768.8 1443.37 117
   1  -4  -2 32924.0 1443.45  56
  -1   4   2 31168.9 1440.70  60
   1  -4  -2 29631.1 1422.25  54
   1   4  -2 29737.3 1412.95  61
   1  -4  -2 31678.9 1441.82  66
  -1   4   2 33310.4 1440.57  74
   1  -4  -2 33398.5 1443.73  67
   1  -4  -2 33849.1 1443.71  75
  -1   4   2 32050.4 1436.36  65
  -1   4   2 28796.1 1431.87  72
  -1   4   2 32464.6 1426.88  63
   1  -4  -2 31803.9 1434.18  76
   1  -4  -2 30819.4 1425.46  69
   1   4  -2 31170.1 1446.07  79
  -1   4   2 33063.6 1428.85  70
  -1   4   1 21156.3 938.448  85
  -1  -4   1 20120.1 949.256  98
  -1  -4   1 20118.6 935.209  85
   1   4  -1 21145.1 965.398  84
   1  -4  -1 21632.8 948.009 112
   1  -4  -1 22552.4 971.178 115
  -1   4   1 21115.4 950.992 121
  -1  -4   1 19916.2 954.717 117
   1   4  -1 20610.8 939.187  61
   1  -4  -1 21873.5 954.351  56
   1  -4  -1 20510.4 933.011  54
  -1   4   1 20900.2 950.003  60
  -1   4   1 21655.7 955.372  59
   1   4  -1 20860.6 958.874  79
   1   4  -1 19803.7 931.078  68
   1  -4  -1 20804.3 953.313  79
   1  -4  -1 21032.2 936.434  69
  -1   4   1 20226.1 948.491  70
   1  -4  -1 21597.7 955.728  66
   1  -4  -1 20298.0 930.428  68
  -1   4   1 21881.0 961.452  62
  -1   4   1 20502.1 939.333  72
  -1   4   1 19983.8 932.980  71
  -1   4   1 20004.9 937.234  80
   1   4   0 50695.2 2266.61   1
   1  -4   0 51257.4 2266.56   1
   1   4   0 56121.0 2295.41  84
   1  -4   0 54712.9 2293.28  98
  -1  -4   0 51629.5 2267.05  97
  -1  -4   0 53379.8 2280.74  98
  -1  -4   0 48834.5 2291.35 112
   1  -4   0 50172.4 2278.36 112
  -1   4   0 52439.8 2286.19 121
   1  -4   0 50985.5 2274.33  54
  -1   4   0 51919.5 2286.81  60
   1   4   0 56619.4 2294.76  61
   1   4   0 52254.4 2299.52  77
  -1  -4   0 52980.9 2282.65  75
   1   4   0 49030.1 2283.86  73
  -1  -4   0 53489.9 2290.79  66
  -1   4   0 53930.0 2292.60  77
   1   4   0 50119.9 2286.90  71
   1  -4   0 51695.7 2286.94  79
  -1   4   0 55007.5 2293.55  78
  -1  -4   0 50018.6 2280.63  67
  -1   4   0 52498.3 2294.85  74
  -1   4   0 57988.6 2296.68  62
   1  -4   0 51210.5 2277.40  69
   1   4   0 51189.7 2300.20  78
  -1   4   0 46064.8 2264.11  73
   1   4   0 51963.3 2299.24  79
   1   4   0 50850.8 2291.10  72
   1  -4   1 76707.7 3634.18   1
   1   4   1 81006.2 3636.33   1
   1   4   1 83117.7 3651.43  71
  -1   4  -1 80912.2 3647.71  79
  -1  -4  -1 85767.0 3660.72  76
  -1  -4  -1 78127.8 3626.59  69
   1   4   1 83137.9 3655.78  72
  -1  -4  -1 86584.0 3651.12  67
   1   4   1 83294.1 3647.67  73
   1   4   1 81875.0 3651.26  74
  -1  -4  -1 86452.4 3652.31  75
   1   4   1 84572.7 3634.69  84
   1   4   1 79512.8 3655.27 129
   1   4   1 76982.1 3655.93 127
  -1  -4  -1 84036.5 3658.42 115
  -1  -4  -1 87093.2 3660.01 117
  -1   4  -1 79321.3 3640.91  62
   1   4   1 84277.6 3659.94  60
  -1  -4  -1 85164.1 3655.34  56
   1   4   2 13378.5 627.781   1
   1  -4   2 13211.8 624.764   1
   1   4   2 12470.0 628.590  85
   1  -4   2 14373.6 646.110  98
   1  -4   2 12626.2 626.489  85
   1   4   2 13240.4 613.536  70
  -1  -4  -2 13923.7 642.740  75
  -1  -4  -2 14709.2 649.026  66
   1   4   2 13907.9 624.321  65
  -1   4  -2 13445.5 633.944  79
   1   4   2 13859.6 645.928  62
  -1  -4  -2 14179.6 642.351  67
  -1  -4  -2 14348.9 646.391  76
   1   4   2 12624.2 633.639  73
   1   4   2 13984.5 644.596  72
   1   4   2 13293.8 638.644  71
   1   4   2 14411.6 630.824  74
   1   4   2 12904.6 600.681 135
  -1  -4  -2 14803.2 604.796 130
   1   4   2 12823.0 639.102 129
   1   4   2 13070.8 637.288 127
   1   4   2 13561.1 629.916 120
   1   4   2 13583.6 639.646 123
   1   4   2 14153.1 648.112  60
  -1   4  -2 10486.3 602.584  62
   1   4   2 14225.2 637.558  59
   1   4   3 1738.67 148.480   1
   1  -4   3 1710.09 142.007   1
   1   4   3 1672.23 146.625  85
  -1  -4  -3 1836.23 136.397  82
  -1   4  -3 1481.54 150.649  84
   1  -4   3 1533.33 141.357  85
   1  -4   3 1556.37 168.959  98
  -1   4  -3 1690.80 144.274  83
   1   4   3 1582.76 101.189 146
  -1  -4  -3 1704.91 170.717  66
   1   4   3 1669.77 92.7169  70
   1   4   3 1752.47 165.696  72
   1   4   3 1771.81 152.264  62
   1   4   3 1225.51 158.735  71
   1   4   3 1805.33 122.817  65
   1   4   3 1788.17 132.285  74
  -1  -4  -3 1760.92 162.728  76
   1   4   3 1624.07 97.0199 140
   1   4   3 1584.63 101.349 142
  -1  -4  -3 1721.86 107.709 130
   1   4   3 1714.02 146.116 127
   1   4   3 1493.29 154.381 123
   1   4   3 1587.29 123.969 120
   1   4   3 1660.97 145.295  59
  -1  -4  -3 1697.97 165.375  56
   1  -4   4 1991.19 181.401   1
   1   4   4 2197.25 191.946   1
  -1  -4  -4 2478.33 179.983  82
   1   4   4 2106.75 188.730  85
   1  -4   4 2156.19 187.024  85
  -1   4  -4 2146.71 189.581  84
   1  -4   4 2035.07 203.973  98
   1   4   4 2411.25 136.851 155
   1   4   4 2530.38 136.551 146
  -1  -4  -4 2344.33 139.357 157
  -1  -4  -4 2287.87 187.801  76
  -1   4  -4 2283.74 184.052  80
  -1  -4  -4 2279.50 205.066  66
   1   4   4 2393.44 184.651  62
   1   4   4 2315.37 161.566  74
   1   4   4 2020.38 205.699  72
   1   4   4 2344.49 128.852 140
   1   4   4 2413.11 132.786 135
   1   4   4 2436.29 136.169 137
  -1  -4  -4 2410.87 142.428 130
  -1  -4  -4 2511.54 222.181 128
   1   4   4 2488.29 196.153 129
   1   4   4 2456.13 182.333 127
   1   4   4 2210.95 201.015 123
  -1  -4  -4 2436.67 208.661  56
   1   4   4 2445.98 181.402  59
   1   4   5 8902.90 421.545  48
   1   4   5 10042.3 494.502  59
  -1  -4  -5 9570.02 524.950  56
   1   4   5 8337.14 418.587  28
   1  -4   5 8785.23 419.522   2
   1  -4   5 8550.03 419.217   4
   1   4   5 9248.56 508.504   1
   1   4   5 8821.98 424.161  24
   1  -4   5 8745.64 422.730  25
   1  -4   5 9429.11 504.392   1
   1  -4   5 8736.50 424.020   5
   1  -4   5 8443.53 419.494  13
   1  -4   5 8252.84 423.768   6
   1   4   5 8443.74 421.662  26
   1   4   5 9441.66 422.191   2
   1  -4   5 8855.85 426.789  30
   1  -4   5 9535.96 427.638  27
  -1  -4  -5 7705.45 422.471  36
   1  -4   5 7589.64 413.556  22
   1  -4   5 10047.9 435.459 164
   1   4   5 9582.95 430.397 164
   1  -4   5 9653.94 430.181 166
  -1  -4  -5 7704.95 428.401 161
   1  -4   5 9371.02 429.614 170
   1   4   5 9438.71 431.057 158
  -1  -4  -5 8567.19 433.951 157
   1   4   5 10015.5 433.127 146
   1   4   5 9993.90 431.341 155
  -1  -4  -5 8292.92 488.338  69
  -1  -4  -5 9809.44 527.215  66
  -1   4  -5 7403.04 461.876  76
   1   4   5 9073.50 490.483  62
  -1  -4  -5 9446.32 528.591  75
  -1  -4  -5 8720.32 482.447  76
  -1  -4  -5 9602.56 528.221  67
  -1   4  -5 9442.20 481.440  80
   1   4   5 9912.31 423.185 140
   1   4   5 9950.08 426.892 135
  -1  -4  -5 10035.6 433.986 130
   1   4   5 9947.43 493.173 127
  -1  -4  -5 10969.4 548.213 112
   1   4   5 10489.9 518.761 129
  -1  -4  -5 9669.13 542.882 128
   1   4   5 9277.25 429.347 122
   1  -4   5 8429.89 421.169 108
   1  -4   5 7667.42 416.428 107
   1  -4   5 8511.58 424.392  86
   1  -4   5 10237.5 435.991  94
  -1   4  -5 8253.81 504.637  84
   1  -4   5 8920.48 510.286  85
   1  -4   5 9052.36 421.426 102
   1  -4   5 8936.65 426.958  87
  -1   4  -5 8174.12 507.939  82
   1   4   5 9239.56 429.224  86
   1  -4   5 8758.70 428.411  92
   1   4   5 9127.17 523.316  85
   1  -4   5 8052.09 426.657  96
   1  -4   5 9251.41 435.220  95
   1   4   6 116.799 95.3952  59
   1   4   6 24.9930 63.0972  48
  -1  -4  -6-30.1332 140.547  56
  -1  -4  -6 100.278 47.2382  38
   1   4   6 54.4817 151.064  60
   1  -4   6 87.5089 91.5083  30
  -1  -4  -6 28.0714 58.6408  36
   1   4   6 10.4153 61.0206   2
   1  -4   6 40.7239 84.7574  13
   1  -4   6 108.521 74.5852   4
   1  -4   6 35.0817 86.2621  27
   1   4   6-7.69680 63.4195  28
   1  -4   6 52.6894 57.4361   2
   1  -4   6 10.0871 60.8821   7
   1   4   6 43.2999 75.3135  26
   1  -4   6 61.4515 80.2512  25
   1   4   6 30.2880 61.6570  24
   1  -4   6 64.9549 80.8258 170
   1  -4   6 43.6724 79.6789 166
  -1  -4  -6 12.0734 68.2696 161
   1   4   6 51.6769 84.6186 164
   1  -4   6 78.0367 90.5654 164
   1   4   6 55.9130 84.7260 158
  -1  -4  -6 46.4560 77.4048 157
   1   4   6 52.3863 79.2826 146
  -1  -4  -6 125.778 88.4415 156
   1   4   6 28.1474 78.0071 155
  -1  -4  -6 92.1840 137.524  75
  -1   4  -6-8.42903 121.491  75
  -1  -4  -6-38.3024 128.995  66
  -1  -4  -6 49.9568 100.496  69
  -1  -4  -6 92.1313 148.385  67
   1   4   6 96.4559 69.2208 135
   1   4   6 106.895 72.7450 142
   1   4   6 31.3069 55.7885 140
  -1   4  -6-57.6012 151.279 112
   1   4   6-26.6394 129.448 129
  -1  -4  -6 99.0664 83.4569 130
  -1  -4  -6 88.5783 180.652 128
   1   4   6 130.361 92.7441 127
   1   4   6 66.3738 67.8124  86
  -1  -4  -6 116.800 156.513 112
   1  -4   6 103.935 68.4464 108
  -1   4  -6 10.6809 127.311  82
   1   4   6 51.4635 70.5441 106
   1  -4   6 14.0820 67.5849  87
   1  -4   6 19.2624 86.8133 107
   1  -4   6 66.9366 63.1528  86
   1   4   6 51.5937 75.0826  92
   1  -4   6-31.2832 75.8149  94
   1  -4   6 103.591 83.5618  92
   1  -4   6 70.6151 97.7487  96
  -1  -4  -7 2871.90 181.709  38
  -1  -4  -7 3525.61 292.662  56
   1  -4   7 4257.22 205.402  25
   1   4   7 4102.59 196.136  30
   1  -4   7 3899.04 195.132   7
   1   4   7 3967.92 206.911  26
   1  -4   7 4598.26 204.161  13
   1  -4   7 4507.75 210.762   3
   1   4   7 4030.98 196.388  28
   1  -4   7 3407.96 206.088 170
   1   4   7 3385.41 211.834 164
   1  -4   7 3285.34 203.807 166
   1   4   7 3699.05 214.562 155
  -1  -4  -7 2975.73 218.079 150
  -1  -4  -7 2727.99 210.055 156
  -1  -4  -7 2572.38 199.340 157
  -1  -4  -7 2587.56 265.250  66
  -1   4  -7 2803.76 277.121  69
  -1   4  -7 2426.34 256.657  67
  -1   4  -7 2202.26 252.963  75
  -1  -4  -7 3463.12 302.206  75
  -1  -4  -7 3317.97 302.388  67
  -1  -4  -7 2629.49 252.797  69
   1   4   7 3043.04 186.924 140
  -1  -4  -7 3218.42 203.786 130
   1   4   7 3677.16 206.868 142
   1   4   7 3587.69 201.580 135
   1   4   7 3299.47 288.406 129
  -1  -4  -7 3256.30 326.172 128
  -1  -4  -7 2848.45 300.254 124
  -1   4  -7 2024.17 275.176 112
  -1  -4  -7 3515.09 341.341 117
  -1  -4  -7 2937.79 316.716 112
   1   4   7 3923.83 197.772  92
   1  -4   7 3744.05 200.305 107
   1   4   7 3709.79 190.842  87
   1   4   7 3593.90 191.441 106
   1  -4   7 3827.81 209.848  92
   1  -4   7 3133.30 194.070  87
   1  -4   7 3565.08 206.147  94
   1  -4   7 3557.84 206.099  96
   1  -4   7 3713.21 202.120  86
   1   4   7 3812.34 206.218  86
  -1  -4  -8 451.530 67.5754  50
  -1  -4  -8 246.800 105.868  56
   1   4   8 548.389 74.0212  22
   1  -4   8 382.428 62.5680   7
   1  -4   8 433.573 75.9189  13
   1   4   8 459.878 64.1086  25
   1  -4   8 495.856 77.8747  25
   1  -4   8 481.569 85.8626  10
   1   4   8 281.872 82.4558 164
   1   4   8 319.285 82.9425 170
   1   4   8 326.628 86.5043 166
  -1  -4  -8 291.271 82.1657 150
  -1  -4  -8 220.618 74.0839 156
  -1  -4  -8 313.245 112.588  67
   1   4   8 262.544 67.4273 142
   1   4   8 277.747 59.2408 135
  -1  -4  -8 144.799 144.996 117
  -1  -4  -8 259.250 142.244 128
  -1  -4  -8 94.3778 57.6288 130
  -1  -4  -8 263.001 62.5010 114
  -1   4  -8 119.440 123.845 117
  -1  -4  -8 132.146 124.466 124
   1  -4   8 246.361 80.2707  96
   1  -4   8 377.994 82.0166 107
   1  -4   8 317.428 78.7880  92
  -1  -4  -9 264.157 55.0956 150
   1   4   9 688.745 63.8689 166
   1   4   9 520.230 59.5531 170
   1  -4   9 826.598 62.5808  10
   1  -4   9 618.549 67.3814  93
  -1  -4  -9 419.556 43.1808  50
   1  -5  -9 36.6065 24.9668  39
  -1   5   9 11.9013 41.4089 166
   1  -5  -9 22.1571 39.2694 156
  -1  -5   9 9.01899 51.1735   9
  -1  -5   9 52.7087 44.0974  10
   1  -5  -9 55.4999 32.3618 114
  -1   5   9 10.5459 52.9290 107
   1  -5  -8 2356.62 134.411  50
  -1   5   8 3059.04 147.358  30
  -1  -5   8 2754.53 143.038   7
  -1  -5   8 3088.91 150.062  10
  -1   5   8 2642.95 150.134  26
  -1   5   8 2991.54 151.229  22
  -1  -5   8 3064.24 155.375  13
   1  -5  -8 1191.79 134.397 161
  -1   5   8 2522.21 151.840 170
  -1   5   8 2736.79 155.748 166
  -1   5   8 2842.42 158.005 164
   1  -5  -8 1976.25 156.729 156
   1  -5  -8 1697.16 147.050 157
   1  -5  -8 1681.73 144.542 130
  -1   5   8 2078.50 140.187 142
   1  -5  -8 1019.76 212.703 117
   1  -5  -8 1465.47 187.446 124
  -1  -5   8 2877.18 152.845 107
  -1  -5   8 2746.38 143.780  86
  -1  -5   8 2982.19 160.644  96
  -1  -5   8 2072.42 139.262  92
  -1   5   8 2576.42 144.298  86
   1  -5  -7 118.881 97.0799  54
  -1   5   7-26.9103 118.014  59
   1  -5  -7-8.41498 67.0623  50
   1  -5  -7-69.2729 121.525  56
   1  -5  -7 54.3247 41.9627  38
  -1  -5   7 41.2000 76.5386  25
  -1  -5   7 85.3535 83.1327  10
  -1  -5   7 111.497 97.2553  13
  -1  -5   7-36.2124 84.6264  14
  -1  -5   7 106.608 93.9553  27
  -1   5   7 72.8717 71.2295  28
  -1   5   7 21.2307 76.6256  26
  -1  -5   7 40.0259 63.9104   7
  -1   5   7 148.015 88.9075 166
   1  -5  -7 19.2384 75.1977 161
  -1   5   7 147.541 82.7280 170
  -1   5   7 2.58496 90.0718 164
  -1   5   7-32.6640 75.5967 146
   1  -5  -7-2.92434 91.3857 156
  -1   5   7-39.6870 85.2762 158
   1  -5  -7-57.1601 90.9358 157
   1  -5  -7-77.9579 91.7408  69
   1   5  -7 46.3247 98.1460  69
   1  -5  -7 107.600 98.6525  68
   1   5  -7-67.4437 105.827  68
   1  -5  -7 161.398 119.626  67
   1  -5  -7-47.1219 120.521  75
  -1   5   7 104.159 66.2955 142
  -1   5   7 38.5632 58.9349 135
   1  -5  -7-21.6865 155.819 117
   1  -5  -7 33.9529 81.3860 130
  -1   5   7 92.7689 96.6773 129
   1   5  -7 77.6999 142.761 112
  -1  -5   7 48.4216 69.1407  94
  -1  -5   7-4.50883 80.5024 108
  -1  -5   7 47.8055 97.3064 107
  -1  -5   7 8.73410 76.7211  92
  -1   5   7 12.6130 64.7659  86
  -1  -5   7 4.79619 60.1042  86
   1  -5  -7-42.3337 150.761 112
  -1  -5   7 142.602 105.477  96
   1  -5  -6 4449.34 231.944  38
  -1   5   6 4940.08 335.866  59
   1  -5  -6 4480.82 308.479  54
   1  -5  -6 4231.87 328.158  56
   1  -5  -6 4461.23 237.101  50
  -1   5   6 4927.34 241.022  48
  -1  -5   6 4912.57 247.378  27
  -1   5   6 4926.92 237.008  28
  -1   5   6 4528.41 223.673  21
  -1  -5   6 4935.60 237.640  14
  -1  -5   6 4942.24 242.182  13
  -1  -5   6 4974.90 236.763  25
  -1   5   6 4735.31 236.756  26
  -1  -5   6 4749.32 238.693   3
  -1  -5   6 5107.17 249.476 164
  -1   5   6 4573.15 242.778 170
   1  -5  -6 4029.98 252.405 161
  -1   5   6 4171.19 246.003 158
  -1   5   6 4385.93 247.532 164
  -1   5   6 4949.51 245.810 166
  -1  -5   6 3323.93 228.416 170
  -1   5   6 4032.57 245.896 155
   1  -5  -6 3937.27 257.861 157
  -1   5   6 4295.82 246.533 146
   1  -5  -6 4830.53 342.005  75
   1   5  -6 3980.51 315.375  69
   1  -5  -6 3834.42 303.858  66
   1   5  -6 4246.89 316.964  68
   1  -5  -6 4306.01 339.423  67
   1  -5  -6 5001.60 326.673  68
   1  -5  -6 3860.82 297.230  69
  -1   5   6 4412.09 235.208 135
  -1   5   6 4322.35 244.179 137
  -1   5   6 4151.19 222.242 140
  -1   5   6 4293.44 238.913 142
   1  -5  -6 4395.42 254.673 130
   1  -5  -6 4220.69 369.887 128
   1  -5  -6 3822.05 359.632 117
   1  -5  -6 4733.96 363.009 112
  -1   5   6 4078.35 351.850 123
  -1   5   6 4682.19 244.139 122
  -1   5   6 4389.08 324.407 129
  -1   5   6 4371.80 237.676  86
  -1  -5   6 4593.73 251.951  96
  -1  -5   6 3598.68 304.347  85
  -1   5   6 3610.09 316.554  85
  -1  -5   6 4190.14 237.499 107
  -1  -5   6 4267.92 239.035  92
  -1  -5   6 4107.64 233.186  86
   1   5  -6 4149.39 333.230  82
  -1  -5   6 4815.14 250.771  95
  -1  -5   6 4871.19 251.337  90
  -1  -5   6 4749.33 245.927  94
  -1  -5   6 3435.65 222.980  87
  -1  -5   6 4886.63 244.826 108
  -1   5   5 117.474 131.136  60
   1  -5  -5 95.4545 86.2476  54
  -1   5   5 77.9925 114.189  59
   1  -5  -5 127.965 48.7927  38
  -1   5   5 176.795 51.7945  47
  -1   5   5 180.970 100.290  62
   1  -5  -5 201.824 123.021  56
  -1   5   5 93.8717 62.1383  26
  -1  -5   5 97.0671 80.4897  13
  -1  -5   5 145.091 67.9070  25
  -1  -5   5 48.4467 50.1295   4
  -1  -5   5 124.194 69.8338   6
  -1  -5   5 156.876 77.9544  14
  -1  -5   5 137.412 68.5285   3
  -1  -5   5 139.050 85.3236  27
  -1  -5   5 16.4778 73.0103  22
  -1  -5   5 148.963 61.7727  15
  -1  -5   5 199.938 58.8267 166
  -1   5   5 199.068 79.5034 164
  -1   5   5 193.267 73.7373 166
   1  -5  -5 152.864 75.7114 161
  -1  -5   5 181.176 62.3439 170
  -1  -5   5 155.349 75.8264 160
  -1   5   5 215.809 70.7863 170
  -1  -5   5 138.292 73.3140 164
  -1   5   5 228.926 74.9037 158
  -1  -5   5 252.342 72.8332 158
  -1   5   5 189.709 70.7470 155
  -1   5   5 148.945 68.5570 146
   1   5  -5 182.874 90.9262  75
  -1   5   5 19.9139 92.8216  74
  -1   5   5 131.258 87.0420  65
   1  -5  -5 133.214 123.560  67
   1  -5  -5 115.830 128.317  75
   1  -5  -5 222.607 89.8681  69
   1  -5  -5 191.482 119.697  66
  -1   5   5 185.913 64.8958 137
  -1   5   5 191.879 48.0903 140
   1  -5  -5 155.931 69.8356 133
  -1   5   5 173.717 65.1575 142
  -1   5   5 164.598 59.0340 135
  -1   5   5 103.721 110.584 129
  -1   5   5 109.275 77.6500 127
  -1   5   5 209.978 62.1522 122
   1  -5  -5 164.698 152.728 128
  -1   5   5 179.379 124.802 123
   1  -5  -5 129.444 78.8882 130
   1  -5  -5 100.149 124.156 115
   1  -5  -5 115.660 148.196 117
  -1   5   5 172.687 57.7016 119
  -1   5   5 123.414 56.6596  86
  -1  -5   5 153.284 57.8844  87
  -1  -5   5 111.211 51.9464  86
  -1  -5   5 167.099 101.964  85
  -1  -5   5 125.702 88.7357  96
  -1  -5   5 148.441 76.3723 108
   1   5  -5 189.621 121.800  82
  -1  -5   5 118.077 72.5637  91
   1  -5  -5 251.288 144.031 112
  -1  -5   5 117.903 75.8802  95
  -1  -5   5 153.663 71.6572  94
  -1   5   5 110.987 103.233  85
  -1  -5   5 167.843 81.4207 107
  -1  -5   5 145.805 79.0619  90
  -1  -5   5 160.808 72.3037  92
  -1   5   4 1202.62 145.467  59
   1  -5  -4 1133.26 143.162  56
  -1   5   4 1084.41 154.183  60
  -1  -5   4 1055.34 94.0866  30
  -1   5   4 933.239 84.0941 170
  -1   5   4 1040.38 87.4586 155
  -1   5   4 1103.03 86.5478 146
   1  -5  -4 1127.11 119.741  69
  -1   5   4 1209.69 138.220  62
  -1   5   4 948.295 95.0284  70
   1  -5  -4 1012.70 147.797  75
   1  -5  -4 1082.67 148.716  67
  -1   5   4 1079.69 132.496  74
   1  -5  -4 1066.62 120.661  76
   1   5  -4 939.907 134.639  79
  -1   5   4 1294.01 127.849  65
   1  -5  -4 1182.04 147.400  66
   1  -5  -4 1003.43 95.5336 130
  -1   5   4 975.438 84.6684 137
  -1   5   4 1056.53 82.8612 142
  -1   5   4 957.276 80.3688 143
   1  -5  -4 1055.64 95.8883 133
  -1   5   4 1141.33 74.3216 140
  -1   5   4 1150.70 81.4643 135
  -1   5   4 962.531 78.8772 118
  -1   5   4 936.771 146.180 121
   1  -5  -4 1040.99 156.006 115
  -1   5   4 967.895 144.475 123
   1  -5  -4 895.333 156.971 117
  -1   5   4 1133.05 143.884 129
  -1   5   4 1082.70 119.767 127
   1  -5  -4 1102.01 168.034 128
  -1   5   4 1019.54 81.8177 122
  -1   5   4 1049.14 79.6879 119
   1   5  -4 1340.04 151.794  82
  -1  -5   4 939.532 89.6143  94
  -1  -5   4 1024.00 88.1774  92
  -1  -5   4 1010.57 88.6362  91
   1  -5  -4 1186.67 167.056 112
  -1   5   4 877.329 125.244  85
   1   5  -4 1122.39 139.469  84
  -1  -5   4 896.531 119.847  85
   1   5  -3 11092.9 553.621  82
  -1   5   3 10215.6 541.534  85
  -1  -5   3 9794.17 533.960  85
  -1  -5   3 10263.5 558.945  98
   1   5  -3 10386.5 548.165  83
  -1   5   3 10174.5 499.476 146
   1  -5  -3 11450.5 503.203 133
  -1   5   3 10104.0 498.464 137
  -1   5   3 10663.6 497.707 135
  -1   5   3 10520.3 498.083 138
  -1   5   3 10493.9 494.557 140
  -1   5   3 10651.1 555.260  60
   1  -5  -3 10467.7 526.804  54
   1  -5  -3 10955.7 556.153  56
   1  -5  -3 10693.2 557.624 112
  -1   5   3 10853.8 560.693 121
   1  -5  -3 12295.9 572.791 115
  -1   5   3 11074.3 543.772 127
  -1   5   3 11042.9 556.003 129
   1  -5  -3 10604.0 565.592 128
  -1   5   3 10725.9 562.973 123
   1  -5  -3 10863.2 563.549 117
   1  -5  -3 11555.1 541.835  76
   1  -5  -3 11407.8 557.470  66
   1   5  -3 10058.2 555.852  79
  -1   5   3 11716.5 549.373  74
  -1   5   3 11687.1 526.945  70
   1  -5  -3 12180.0 562.573  75
  -1   5   3 12067.8 524.092  63
   1  -5  -3 11032.7 531.326  69
  -1   5   3 9967.63 547.928  72
   1  -5  -3 12065.3 562.311  67
  -1   5   3 11729.5 543.044  65
  -1   5   2 69682.9 3027.02  65
   1   5  -2 66799.2 3035.15  79
   1  -5  -2 69846.2 3028.13  76
   1  -5  -2 70150.1 3034.34  66
  -1   5   2 69405.7 3041.01  62
  -1   5   2 68681.0 3016.54  63
  -1   5   2 70724.2 3030.88  74
   1  -5  -2 69228.6 3009.00  69
  -1   5   2 64020.0 3018.08  72
  -1   5   2 68851.4 3017.57  70
  -1  -5   2 61038.3 3008.72  85
   1   5  -2 70510.3 3054.42  84
  -1   5   2 63056.9 3013.02  85
  -1  -5   2 66134.5 3030.49  98
   1  -5  -2 68296.4 2992.49 133
  -1   5   2 67679.2 3038.22 123
   1  -5  -2 69402.4 3032.23 117
   1  -5  -2 69092.9 3028.16 112
  -1   5   2 67522.8 3032.25 121
   1  -5  -2 71087.3 3034.45 128
   1  -5  -2 73033.8 3049.20 115
   1  -5  -2 71130.7 3033.37  56
  -1   5   2 65874.9 3029.56  60
   1  -5  -2 66333.8 3004.67  54
   1   5  -2 61223.2 2993.10  61
   1  -5  -1 1861.22 104.936  69
   1   5  -1 1829.36 162.764  78
   1   5  -1 1796.01 122.260  73
  -1   5   1 1731.93 135.104  62
  -1   5   1 1818.32 113.840  80
  -1   5   1 1789.48 128.782  70
  -1   5   1 1755.72 113.175  72
   1  -5  -1 1765.17 94.7500  68
   1  -5  -1 1742.25 135.157  79
   1   5  -1 1569.98 92.8375  68
  -1   5   1 1653.88 102.405  71
   1  -5  -1 1922.00 139.249  66
   1   5  -1 2139.06 150.609  79
  -1  -5   1 1653.09 96.7115  85
  -1  -5   1 1526.37 126.334  98
  -1   5   1 1843.86 100.607  85
   1   5  -1 1665.72 137.930  84
  -1  -5   1 1600.03 98.2486 130
   1  -5  -1 1811.01 98.4012 130
   1  -5  -1 1910.79 159.130 115
  -1  -5   1 1570.58 126.955 124
  -1   5   1 1941.75 133.327 123
   1  -5  -1 1718.01 130.031 112
  -1   5   1 1773.11 123.369 121
  -1  -5   1 1547.73 139.748 117
  -1  -5   1 1329.68 135.238 128
  -1   5   1 1847.67 130.388  60
   1  -5  -1 1707.82 98.3877  54
  -1   5   1 1951.35 136.730  59
   1   5  -1 1802.86 117.128  61
   1  -5   0 5714.98 296.387  67
   1  -5   0 5835.48 296.574  79
  -1   5   0 6357.56 310.269  77
   1   5   0 5896.82 312.707  79
  -1  -5   0 5752.63 286.311  67
   1   5   0 5792.53 319.033  78
  -1   5   0 6561.83 306.647  62
   1   5   0 5763.13 318.226  77
  -1   5   0 6243.02 309.907  78
   1   5   0 5707.54 298.561  72
  -1  -5   0 5810.63 289.752  75
  -1   5   0 6217.72 307.511  74
  -1  -5   0 5865.06 298.844  66
   1   5   0 5752.84 293.919  71
   1   5   0 5366.12 287.526  73
  -1   5   0 5314.59 264.122  73
   1   5   0 6444.19 305.366  84
   1  -5   0 6010.14 300.115  98
  -1  -5   0 5631.83 286.674  98
  -1  -5   0 5672.91 304.342 128
   1  -5   0 5856.19 286.469 112
  -1  -5   0 5631.10 303.091 112
  -1  -5   0 5700.27 302.687 117
  -1   5   0 6262.59 291.699 121
   1   5   0 6235.19 311.376  62
  -1  -5   0 5520.36 291.066  56
  -1   5   0 6128.95 296.231  60
   1   5   0 6334.31 307.305  61
   1  -5   1 9888.29 482.767   1
   1   5   1 10355.1 484.790   1
  -1   5  -1 10610.2 507.922  79
  -1  -5  -1 10962.9 524.628  76
  -1   5  -1 9963.98 512.459  78
   1   5   1 10811.2 503.862  73
   1   5   1 10570.4 508.024  71
   1   5   1 10231.7 512.321  74
   1   5   1 10746.6 514.698  72
  -1  -5  -1 11630.4 512.745  75
  -1  -5  -1 10653.9 506.816  67
  -1  -5  -1 10272.8 489.175  98
  -1  -5  -1 10380.3 483.091  97
  -1   5  -1 10168.5 481.751  97
   1   5   1 10716.3 494.418  84
  -1  -5  -1 11049.6 481.334 130
  -1  -5  -1 10276.0 503.594 124
   1   5   1 10460.7 517.313 129
  -1  -5  -1 10746.9 519.322 128
   1   5   1 10468.2 519.954 127
  -1  -5  -1 10676.6 517.479 112
  -1  -5  -1 11061.6 519.900 117
   1   5   1 11168.3 523.306  60
   1   5   1 10564.3 528.787  62
  -1  -5  -1 10932.7 514.436  56
  -1   5  -1 10520.9 501.706  62
  -1   5  -2 39712.3 2024.90  62
   1   5   2 47777.0 2059.60  59
   1   5   2 48523.1 2068.61  60
  -1   5  -2 42992.5 2050.12  79
  -1  -5  -2 48176.4 2061.82  75
  -1  -5  -2 41218.8 2025.79  69
   1   5   2 46226.4 2044.94  65
  -1  -5  -2 46884.3 2060.12  67
   1   5   2 45256.2 2054.51  71
   1   5   2 48383.9 2052.56  74
   1   5   2 41966.3 2047.94  73
  -1  -5  -2 48653.4 2066.92  76
   1   5   2 47158.5 2061.76  72
  -1  -5  -2 49531.3 2018.68 130
   1   5   2 44280.1 2015.12 135
   1   5   2 43593.0 2014.84 142
  -1  -5  -2 49195.3 2068.98 117
  -1  -5  -2 46006.7 2051.18 124
  -1  -5  -2 47548.4 2061.50 115
   1   5   2 44542.0 2055.70 123
   1   5   2 46398.2 2050.31 120
   1   5   2 45288.8 2061.49 129
   1  -5   2 43774.0 2034.71   1
   1   5   2 45845.1 2039.12   1
   1  -5   3 92.5916 74.9082   1
   1   5   3 226.221 82.9056   1
   1  -5   3 165.505 76.6304  85
  -1   5  -3 312.212 92.9831  84
   1   5   3 227.636 83.1672  85
   1  -5   3 346.674 124.066  98
  -1   5  -3 171.501 79.2381  83
   1   5   3 192.006 51.2016 146
  -1  -5  -3 211.777 114.398  76
  -1  -5  -3 145.774 67.2864  69
  -1  -5  -3 285.096 122.424  66
   1   5   3 189.654 51.6243  70
   1   5   3 123.789 72.5137  65
   1   5   3 204.976 106.071  72
   1   5   3 154.653 100.691  71
  -1   5  -3 108.545 81.7608  79
   1   5   3 230.238 83.4567  74
  -1  -5  -3 183.972 105.518  67
   1   5   3 183.234 51.2826 142
   1   5   3 137.102 47.5551 137
  -1  -5  -3 223.261 57.8904 133
   1   5   3 186.403 49.0508 140
   1   5   3 176.176 96.5476 123
   1   5   3 175.210 65.4702 125
   1   5   3 229.009 92.5866 127
   1   5   3 259.177 79.0386 120
  -1  -5  -3 224.326 64.2126 130
   1   5   3 142.470 91.7219  59
   1   5   3 157.930 83.3151  62
   1   5   3 278.423 115.723  60
  -1  -5  -4 19626.9 940.169  56
   1   5   4 20343.0 916.835  59
   1   5   4 20003.3 862.205  42
   1   5   4 19092.4 917.520   1
   1  -5   4 17742.3 853.194   5
   1  -5   4 16973.3 851.542   3
   1  -5   4 18662.6 910.827   1
   1  -5   4 18080.8 855.335  30
   1  -5   4 16374.1 849.498   7
   1  -5   4 22364.8 862.770 164
   1   5   4 18397.3 855.780 170
   1  -5   4 19853.2 858.078 170
   1   5   4 18251.3 856.086 166
   1   5   4 21110.3 860.199 146
   1   5   4 18908.8 858.688 155
  -1  -5  -4 18551.7 862.209 157
   1   5   4 18077.0 849.433 154
  -1  -5  -4 19039.7 864.536 156
  -1  -5  -4 18371.0 899.273  69
  -1   5  -4 15193.3 902.020  79
   1   5   4 20315.9 930.821  62
  -1  -5  -4 21688.7 947.885  66
   1   5   4 19621.2 940.057  72
  -1  -5  -4 19790.4 923.360  76
   1   5   4 19610.2 898.613  74
  -1   5  -4 20373.6 932.100  80
   1   5   4 19321.7 857.875 137
   1   5   4 19337.5 856.762 142
  -1  -5  -4 21171.1 863.701 130
   1   5   4 18888.9 853.299 140
   1   5   4 18002.4 856.002 119
   1   5   4 18866.8 882.069 120
   1   5   4 18889.0 856.756 122
   1   5   4 19664.6 915.425 127
   1   5   4 19227.2 940.938 123
   1   5   4 20639.6 932.322 129
   1  -5   4 17139.0 856.945  96
   1  -5   4 18424.7 857.821  90
   1  -5   4 18286.3 857.486  87
   1  -5   4 18963.2 861.978  95
   1  -5   4 19770.1 864.456  94
   1   5   4 18316.5 922.771  85
  -1   5  -4 18307.9 940.811  84
   1  -5   4 18476.0 935.335  98
   1  -5   4 18386.0 915.849  85
  -1  -5  -5 222.431 154.441  56
  -1  -5  -5 363.061 56.2261  38
   1   5   5 238.157 69.1296  58
   1   5   5 260.361 95.3712  62
  -1  -5  -5 195.675 65.2134  52
   1   5   5 401.777 63.7342  48
   1   5   5 262.735 104.999  59
   1  -5   5 295.869 80.0916   5
   1   5   5 280.739 70.0213  26
   1  -5   5 277.987 84.5125  27
   1  -5   5 249.569 59.0618   7
   1   5   5 401.415 112.848   1
   1  -5   5 280.196 74.8234  25
   1  -5   5 225.471 76.1394   6
   1  -5   5 333.067 78.7428  13
   1  -5   5 295.546 105.130   1
   1  -5   5 268.773 73.3064   3
   1   5   5 274.339 54.1316   2
   1   5   5 277.671 63.3267  28
   1   5   5 271.220 59.3885  24
  -1  -5  -5 211.070 63.6960  36
   1  -5   5 289.406 60.4841   4
   1  -5   5 310.043 53.1846   2
  -1  -5  -5 225.781 69.3529 161
   1  -5   5 231.904 73.9875 170
   1   5   5 213.944 74.5037 166
   1   5   5 262.061 76.0473 164
   1  -5   5 254.831 72.8720 166
   1   5   5 237.281 74.8991 158
   1   5   5 264.600 75.3529 155
  -1  -5  -5 223.324 81.2807 156
   1   5   5 273.985 72.4790 146
  -1  -5  -5 250.888 77.5318 157
  -1   5  -5 274.698 86.4748  76
  -1  -5  -5 253.215 91.0380  69
  -1  -5  -5 433.644 147.730  66
  -1  -5  -5 184.024 108.793  76
   1   5   5 190.044 72.6839  74
  -1   5  -5 214.728 95.5389  80
  -1   5  -5 225.101 89.7353  81
   1   5   5 245.521 57.3034 140
   1   5   5 247.326 65.9156 135
   1   5   5 238.589 120.648 129
   1   5   5 236.483 65.7885 122
   1   5   5 180.973 98.3956 127
  -1  -5  -5 199.042 77.0858 130
   1  -5   5 263.037 69.1528  87
   1  -5   5 272.790 58.5353  86
   1  -5   5 289.134 70.8821 108
   1  -5   5 245.937 54.6115 102
   1  -5   5 306.000 76.9693 106
   1  -5   5 251.468 81.8742  95
   1   5   5 253.827 60.8662  86
   1  -5   5 263.180 92.9083  96
  -1   5  -5 224.321 122.669  82
   1  -5   5 188.230 77.3296 107
   1  -5   5 290.996 50.2711 100
   1  -5   5 340.555 78.3411  94
   1  -5   5 258.827 83.6971  90
  -1  -5  -6 10.2271 136.845  56
   1   5   6 7.55393 104.718  59
  -1  -5  -6-2.49707 48.5026  38
   1   5   6 17.0278 66.3494  48
   1   5   6 45.8880 57.0958   2
   1  -5   6 99.5483 82.1361  25
   1   5   6 22.7511 60.3289  24
   1   5   6 15.2885 78.6007  26
  -1  -5  -6 23.3526 61.1833  36
   1   5   6 61.6742 67.2441  28
   1  -5   6 135.631 68.3686   4
   1  -5   6 32.9395 54.8817   2
   1  -5   6 4.44639 85.3596   6
   1  -5   6 41.6107 92.0493  27
   1  -5   6-22.1221 86.1871  13
   1   5   6-2.42460 87.0547 164
  -1  -5  -6-24.8599 72.8813 161
   1  -5   6 122.172 80.7114 170
   1  -5   6-9.03104 77.0242 166
  -1  -5  -6-19.1342 94.6272 150
  -1  -5  -6 53.0384 90.3183 156
  -1  -5  -6-10.5250 79.0961 157
   1   5   6 57.5945 77.0148 146
   1   5   6 18.8827 80.8938 158
   1   5   6 7.80451 80.8431 155
  -1  -5  -6-29.7767 129.674  66
  -1  -5  -6 10.3463 137.977  67
  -1  -5  -6 123.186 84.9539  69
  -1  -5  -6 164.941 145.544  75
  -1   5  -6-24.8480 106.302  75
   1   5   6-7.26588 75.1713 142
   1   5   6-47.9349 58.1894 140
   1   5   6 22.9193 67.0527 135
   1   5   6-18.3094 128.863 129
  -1  -5  -6 29.1645 79.0652 130
   1   5   6-7.17403 88.6765 127
  -1  -5  -6 149.355 149.188 124
  -1  -5  -6-44.3340 180.823 128
   1   5   6-14.0799 73.8084  92
   1  -5   6 96.1777 72.0881  87
   1  -5   6 88.5117 83.6388  94
   1   5   6-74.2196 67.7478  86
   1  -5   6-42.1383 86.2056 107
   1  -5   6 16.6442 57.6260  86
   1  -5   6 66.7807 101.087  96
   1  -5   6-57.7637 85.4584  92
  -1  -5  -7 442.120 150.235  56
  -1  -5  -7 457.130 58.9936  38
  -1  -5  -7 401.393 109.635  54
   1   5   7 488.229 75.7999  28
   1   5   7 537.350 91.2998  26
   1  -5   7 486.793 91.9449  13
   1  -5   7 433.327 75.9987   7
   1   5   7 545.856 80.1994  30
   1  -5   7 528.522 94.3392  25
   1   5   7 682.787 99.1591 164
   1  -5   7 509.280 89.7807 170
  -1  -5  -7 441.772 106.493 150
  -1  -5  -7 460.517 98.5522 156
  -1  -5  -7 370.944 84.8712 157
   1   5   7 543.743 98.4811 155
  -1   5  -7 88.6299 109.523  67
  -1   5  -7 312.282 122.008  69
  -1  -5  -7 442.360 131.818  66
  -1  -5  -7 273.656 152.095  67
  -1  -5  -7 518.803 153.046  75
   1   5   7 625.258 81.9837 135
   1   5   7 465.523 64.1384 140
   1   5   7 553.637 87.1692 142
  -1   5  -7 227.621 146.714 112
   1   5   7 445.953 141.117 129
  -1  -5  -7 465.030 183.479 128
  -1  -5  -7 417.977 86.5823 130
  -1  -5  -7 325.314 163.850 124
   1  -5   7 531.807 75.7942  86
   1  -5   7 499.295 79.2502  87
   1   5   7 531.960 81.4139  86
   1  -5   7 543.354 92.4461 107
   1   5   7 603.241 76.4010  92
   1  -5   7 373.733 85.3511  94
   1  -5   7 465.276 105.410  96
   1  -5   7 533.187 100.852  92
  -1  -5  -8 73.4246 57.2587  50
   1   5   8 144.180 77.2996 170
   1   5   8 90.4154 71.5670 164
  -1  -5  -8 152.623 73.3211 150
   1   5   8 121.977 70.0118 155
  -1  -5  -8 145.469 66.2800 156
   1   5   8 25.0974 51.4225 135
   1   5   8 121.309 60.1865 142
  -1  -5  -8 83.4472 103.172 124
  -1  -5  -8 133.521 53.7827 130
  -1  -5  -8 172.789 59.9880 114
  -1  -5  -8 142.524 127.340 128
  -1   5  -8 91.9678 105.240 117
   1   5   8 194.087 69.0809  26
   1  -5   8 91.8309 76.1920  10
   1   5   8 114.183 65.4350  22
   1  -5   8 108.989 55.3462   7
   1  -5   8 74.6900 70.4194  25
   1  -5   8 98.5087 75.4629  96
   1  -5   8 115.201 71.8840  92
   1  -5   9 690.224 56.3495  10
   1  -5   9 729.242 53.2080   8
   1   5   9 469.687 58.2771 166
   1   5   9 530.618 55.2620 170
   1  -5   9 629.007 62.0512  93
  -1  -5  -9 333.146 39.1165  39
  -1  -5  -9 443.997 39.4374  50
   1  -6  -9 0.63131 22.1690  39
  -1   6   9 12.2806 36.4939 166
  -1  -6   9 0.61132 37.8164  10
   1  -6  -9 5.46744 27.9779 114
  -1   6   9 4.60652 45.9905 107
  -1  -6   9 30.4487 47.1990  93
   1  -6  -8 635.071 64.7205  50
  -1  -6   8 725.036 81.0141  10
  -1   6   8 690.128 75.2659  30
  -1   6   8 935.637 86.8868  22
  -1   6   8 630.087 76.2174  26
  -1   6   8 676.386 85.0254 166
  -1   6   8 631.035 84.4890 164
   1  -6  -8 325.251 63.9050 161
  -1   6   8 588.276 80.3164 170
   1  -6  -8 436.669 80.6666 150
   1  -6  -8 476.173 81.8224 156
   1  -6  -8 368.383 75.4617 157
  -1   6   8 557.008 68.2375 142
   1  -6  -8 390.875 71.5938 130
   1  -6  -8 326.216 137.468 128
   1  -6  -8 269.452 133.890 117
   1  -6  -8 550.679 74.2485 114
  -1  -6   8 748.809 98.9722  96
  -1  -6   8 594.584 74.9437  92
  -1   6   7 1470.59 213.952  59
   1  -6  -7 2355.35 143.490  50
   1  -6  -7 2154.98 131.773  38
   1  -6  -7 1938.27 214.631  56
   1   6  -7 1635.63 194.310  54
  -1  -6   7 2749.32 151.748  10
  -1   6   7 2592.67 147.437  28
  -1   6   7 2602.22 148.450  26
  -1  -6   7 2821.25 162.405  27
  -1  -6   7 2709.53 157.592  13
  -1  -6   7 2514.20 146.037  14
  -1   6   7 2353.52 159.167 164
  -1   6   7 2408.32 155.758 158
  -1   6   7 2607.70 160.442 166
  -1   6   7 2537.74 156.419 170
   1  -6  -7 1536.73 152.568 161
   1  -6  -7 1845.20 163.478 150
  -1   6   7 2226.44 155.350 146
  -1   6   7 2339.60 159.306 155
   1  -6  -7 1819.88 168.259 156
   1  -6  -7 1792.08 161.382 157
   1  -6  -7 2050.65 226.063  67
   1  -6  -7 2219.77 224.340  75
   1  -6  -7 2004.07 158.195 130
  -1   6   7 2048.69 138.177 135
  -1   6   7 2022.55 147.548 142
   1  -6  -7 1327.17 258.016 128
   1  -6  -7 1505.92 206.712 124
  -1   6   7 2278.86 212.439 129
   1  -6  -7 1490.84 246.912 117
   1  -6  -7 1523.45 240.781 112
  -1  -6   7 2843.71 174.087  96
  -1  -6   7 2430.81 153.685 107
  -1   6   7 2258.47 141.545  86
  -1  -6   7 2527.23 153.977  94
  -1  -6   7 2225.15 149.333  92
  -1  -6   7 2260.68 139.288  86
  -1   6   6 3158.84 283.330  59
  -1   6   6 3458.03 196.340  48
   1  -6  -6 3229.66 280.743  56
   1  -6  -6 3851.20 192.389  38
   1  -6  -6 3156.00 245.334  54
  -1   6   6 3226.95 311.893  60
   1  -6  -6 3623.78 195.453  50
  -1  -6   6 3571.88 192.880  14
  -1  -6   6 3593.95 199.905  13
  -1  -6   6 3769.89 207.788  27
  -1  -6   6 2675.55 182.222   4
  -1   6   6 3618.17 192.092  26
  -1  -6   6 3639.51 196.095   3
  -1  -6   6 3304.81 186.406   7
  -1  -6   6 3561.98 193.533  25
  -1  -6   6 3276.92 183.462  15
  -1  -6   6 3532.37 194.393  10
   1  -6  -6 3364.04 209.781 161
  -1   6   6 3165.56 201.207 158
  -1   6   6 3191.93 203.019 164
  -1   6   6 4030.66 203.212 170
  -1   6   6 3194.51 203.397 155
   1  -6  -6 3495.31 217.790 156
  -1   6   6 3286.13 203.205 146
   1  -6  -6 2968.71 211.033 157
   1   6  -6 2635.16 246.868  68
   1  -6  -6 3174.87 268.427  66
   1  -6  -6 3177.77 256.101  68
   1  -6  -6 3916.79 299.357  75
   1  -6  -6 3373.44 291.099  67
   1   6  -6 2425.26 253.828  69
   1  -6  -6 2669.38 237.820  69
  -1   6   6 3455.59 191.142 135
  -1   6   6 3366.51 179.017 140
  -1   6   6 3146.50 198.640 137
  -1   6   6 3559.61 197.525 142
   1  -6  -6 3664.44 214.829 130
   1  -6  -6 2953.34 299.546 112
   1  -6  -6 3312.69 310.344 117
  -1   6   6 3078.99 275.326 129
  -1   6   6 3492.24 200.022 122
   1  -6  -6 3252.40 323.539 128
  -1   6   6 3242.62 306.882 123
  -1  -6   6 2870.90 260.401  85
  -1  -6   6 3335.03 186.913  86
  -1  -6   6 3985.98 218.015  96
  -1   6   6 2966.42 265.679  85
  -1  -6   6 3040.70 211.989  91
  -1  -6   6 3830.15 202.777 108
  -1  -6   6 2695.41 180.066  87
  -1  -6   6 3722.78 207.533  90
  -1   6   6 3336.78 189.695  86
  -1  -6   6 3514.06 206.453  95
  -1  -6   6 3453.35 195.413 107
  -1  -6   6 3690.18 204.448  94
  -1  -6   6 3480.82 198.332  92
   1  -6  -5 3981.25 290.380  56
  -1   6   5 3627.17 287.856  59
   1  -6  -5 3633.34 249.435  54
   1  -6  -5 3569.77 202.782  50
  -1   6   5 3704.40 305.701  60
  -1   6   5 3986.50 193.501  47
   1  -6  -5 4204.70 205.602  38
  -1  -6   5 3653.34 210.696  30
  -1  -6   5 3528.22 200.243  10
  -1  -6   5 3750.32 200.710   3
  -1  -6   5 3266.90 188.488   4
  -1  -6   5 3706.59 201.966  14
  -1  -6   5 3979.61 202.362  25
  -1  -6   5 3325.85 198.434   6
  -1  -6   5 3508.06 203.515  13
  -1   6   5 3539.00 196.780  26
  -1  -6   5 3726.51 195.110   7
  -1  -6   5 3722.77 199.760  15
  -1   6   5 3855.37 207.443 158
  -1   6   5 3670.39 209.152 164
  -1  -6   5 4066.45 209.444 164
  -1   6   5 4007.14 206.680 170
   1  -6  -5 3421.08 218.048 161
  -1  -6   5 3698.73 210.743 160
  -1   6   5 4176.30 211.127 155
  -1   6   5 3793.96 207.366 146
   1  -6  -5 3488.69 221.186 157
   1  -6  -5 3714.32 220.575 156
  -1   6   5 3776.13 268.092  74
   1  -6  -5 4282.81 293.496  66
   1  -6  -5 4188.42 300.245  67
  -1   6   5 4085.23 254.207  65
   1   6  -5 3236.90 265.711  69
   1  -6  -5 3386.68 246.803  69
  -1   6   5 3768.62 292.902  62
   1  -6  -5 4091.91 296.176  75
  -1   6   5 3954.73 207.366 137
  -1   6   5 4027.02 201.341 135
   1  -6  -5 3650.13 220.717 130
  -1   6   5 4207.55 206.436 142
   1  -6  -5 4201.82 209.124 133
  -1   6   5 3873.68 193.374 140
  -1   6   5 3924.01 305.642 123
  -1   6   5 4030.73 285.297 129
  -1   6   5 3927.15 203.097 119
  -1   6   5 3962.38 206.095 122
   1  -6  -5 3992.39 283.465 115
   1  -6  -5 3144.38 317.264 128
   1  -6  -5 3296.69 307.353 117
  -1   6   5 3502.67 249.694 127
   1  -6  -5 4474.32 317.570 112
  -1  -6   5 2861.82 212.607  91
  -1  -6   5 4196.53 212.857 108
  -1   6   5 3552.25 196.938  86
  -1  -6   5 3804.55 211.996  95
  -1  -6   5 3767.62 213.881  94
  -1  -6   5 3389.24 194.646  86
  -1  -6   5 3855.22 218.375  96
   1   6  -5 4032.38 293.967  82
  -1  -6   5 3121.00 195.191  87
  -1  -6   5 3365.78 201.446 107
  -1  -6   5 3714.46 211.319  90
  -1   6   5 3683.20 273.941  85
  -1  -6   5 3127.51 255.475  85
  -1  -6   5 3635.31 205.836  92
  -1  -6   4 771.272 82.1390  49
  -1   6   4 889.959 68.8784  47
   1  -6  -4 766.103 140.000  56
  -1   6   4 896.561 138.641  59
  -1   6   4 709.017 146.845  60
   1  -6  -4 809.075 77.8583  50
  -1   6   4 949.427 134.073  62
   1  -6  -4 960.015 74.3513  38
   1  -6  -4 806.437 100.872  54
  -1  -6   4 808.683 80.8607  10
  -1  -6   4 877.306 92.6954  30
  -1  -6   4 776.412 79.0075  15
   1  -6  -4 842.338 81.0264  36
  -1  -6   4 683.783 85.8997  13
  -1  -6   4 746.563 82.4553   5
  -1   6   4 727.896 71.4750  26
  -1  -6   4 800.719 75.6917   3
  -1  -6   4 819.910 85.2803  14
  -1  -6   4 762.105 67.6039   7
  -1  -6   4 781.784 79.7305  25
  -1   6   4 879.892 81.6376 158
  -1  -6   4 865.919 83.3918 160
  -1   6   4 930.410 83.3013 170
  -1   6   4 895.638 86.3674 164
   1  -6  -4 837.042 92.7896 161
   1  -6  -4 867.382 93.4852 157
  -1   6   4 948.165 85.7969 155
  -1   6   4 964.359 81.5838 146
   1  -6  -4 918.470 144.633  66
   1  -6  -4 871.572 106.128  69
   1  -6  -4 954.862 144.008  75
   1  -6  -4 1035.96 146.547  67
   1  -6  -4 771.801 112.879  76
  -1   6   4 933.922 130.919  74
  -1   6   4 955.957 121.100  65
   1   6  -4 571.710 125.817  79
   1  -6  -4 834.967 92.2969 130
  -1   6   4 897.609 77.0826 137
  -1   6   4 920.167 76.5833 135
   1  -6  -4 909.501 89.4873 133
  -1   6   4 826.425 68.9858 140
  -1   6   4 1039.01 152.368 123
   1  -6  -4 964.578 161.356 128
  -1   6   4 781.793 139.036 121
   1  -6  -4 806.811 155.044 117
   1  -6  -4 853.448 150.409 115
  -1   6   4 926.056 76.7543 122
  -1   6   4 837.328 75.3831 119
  -1   6   4 895.191 138.145 129
  -1   6   4 773.350 72.7938 118
  -1   6   4 833.666 119.424 127
  -1  -6   4 856.234 86.4206 107
  -1  -6   4 907.123 88.5096 108
   1   6  -4 926.674 133.414  84
  -1  -6   4 689.093 74.0245  87
  -1  -6   4 756.150 109.918  85
  -1   6   4 764.393 115.013  85
  -1  -6   4 780.234 86.3260  94
   1   6  -4 979.785 132.080  82
   1  -6  -4 881.436 156.439 112
  -1  -6   4 772.391 85.0759  91
  -1  -6   4 939.347 88.1192 111
  -1  -6   4 810.295 85.7492  92
  -1   6   3 617.569 93.3536  85
  -1  -6   3 744.355 133.520  98
   1   6  -3 641.866 103.528  83
   1   6  -3 872.924 120.126  82
   1   6  -3 732.055 120.371  84
   1  -6  -3 653.477 132.553 112
  -1  -6   3 683.264 91.5719  85
  -1   6   3 706.424 72.9588 155
   1  -6  -3 801.761 82.0245 157
  -1   6   3 830.452 71.4790 146
  -1   6   3 780.823 94.6126  63
   1  -6  -3 720.024 88.4548  69
   1  -6  -3 763.871 118.616  76
   1   6  -3 629.013 123.801  79
   1  -6  -3 901.888 130.571  66
  -1   6   3 832.421 115.526  65
  -1   6   3 760.912 98.4279  70
  -1   6   3 656.838 114.972  72
  -1   6   3 712.423 122.036  74
   1  -6  -3 754.658 133.762  75
  -1   6   3 826.116 65.7946 140
  -1   6   3 663.718 66.2668 137
  -1   6   3 706.811 70.5586 135
   1  -6  -3 791.927 81.7589 133
  -1   6   3 741.440 63.2414 138
  -1   6   3 838.751 125.520 121
   1  -6  -3 1056.92 147.162 128
   1  -6  -3 803.923 131.354 117
   1  -6  -3 919.899 149.950 115
  -1   6   3 725.616 124.334 123
  -1   6   3 738.526 130.447 129
  -1   6   3 899.653 118.165 127
  -1   6   3 748.617 88.1466 120
   1  -6  -3 658.112 83.5572  54
  -1   6   3 708.997 129.029  60
   1  -6  -3 698.210 126.966  56
  -1   6   2 1225.62 103.152  85
  -1  -6   2 1156.20 99.3674  85
   1   6  -2 1414.36 148.982  84
  -1  -6   2 1301.47 149.140  98
  -1   6   2 1420.49 90.5435 146
   1  -6  -2 1481.93 99.2297 130
   1  -6  -2 1464.92 98.8282 131
  -1   6   2 1370.64 94.9966 142
   1  -6  -2 1506.87 103.123 133
  -1   6   2 1520.89 148.183  74
  -1   6   2 1489.81 132.084  70
   1   6  -2 1303.48 99.5647  68
   1  -6  -2 1456.46 100.060  68
   1  -6  -2 1410.09 152.659  66
  -1   6   2 1446.91 130.079  63
  -1   6   2 1525.32 141.415  65
  -1   6   2 1490.29 151.009  62
   1   6  -2 1332.37 150.193  79
  -1   6   2 1346.19 128.286  72
   1  -6  -2 1463.78 105.521  69
   1  -6  -2 1532.51 151.559 112
   1  -6  -2 1574.57 146.654 117
   1  -6  -2 1543.29 172.521 115
   1  -6  -2 1309.40 113.674 124
  -1   6   2 1514.59 145.027 123
  -1   6   2 1464.43 137.144 121
   1  -6  -2 1665.96 155.094 128
  -1   6   2 1363.02 142.718  60
  -1   6   2 1493.94 147.563  59
   1  -6  -2 1346.41 98.3986  54
   1  -6  -2 1628.25 147.742  56
  -1   6   1 13818.6 809.354  85
  -1  -6   1 20420.7 856.429  98
   1   6  -1 22140.6 886.034  84
   1  -6  -1 21619.1 820.941 130
   1  -6  -1 21003.7 823.450 133
  -1  -6   1 20001.5 820.835 130
   1  -6  -1 21412.2 823.950 131
  -1   6   1 20392.1 845.451  80
  -1   6   1 20932.9 842.548  72
   1   6  -1 20396.4 848.901  73
  -1   6   1 21502.6 877.512  62
  -1   6   1 19763.3 828.022  71
   1   6  -1 21166.5 879.389  77
   1   6  -1 21181.4 874.902  79
   1  -6  -1 19849.4 863.841  79
   1  -6  -1 22011.3 871.538  66
   1   6  -1 13490.3 807.259  68
   1  -6  -1 15624.8 809.244  68
   1   6  -1 18899.9 874.525  78
   1  -6  -1 19799.8 828.563  69
   1  -6  -1 22361.6 864.825  67
  -1   6   1 21253.9 855.748 121
  -1  -6   1 18725.6 851.116 124
  -1  -6   1 19166.5 865.517 128
   1  -6  -1 20391.3 851.629 112
  -1   6   1 21321.7 866.113 123
   1  -6  -1 21057.3 853.412 117
  -1  -6   1 19523.5 868.141 117
   1  -6  -1 21952.3 891.366 115
   1  -6  -1 21175.0 856.374 128
  -1   6   1 20425.9 859.974  60
  -1   6   1 21614.0 870.540  59
   1  -6  -1 19391.8 820.677  54
  -1  -6   1 20465.5 847.731  56
   1  -6   0 7403.71 359.405  98
   1   6   0 7667.36 364.316  84
  -1  -6   0 7317.99 343.742  98
   1  -6   0 7172.86 319.880 130
  -1  -6   0 7128.19 324.510 133
  -1  -6   0 7267.83 369.608  79
   1   6   0 7564.93 385.497  78
  -1  -6   0 7166.62 344.064  67
  -1   6   0 6370.70 324.952  71
   1   6   0 7614.35 384.513  77
   1  -6   0 7061.84 355.657  79
   1   6   0 7340.26 372.677  79
  -1  -6   0 7053.42 359.464  66
  -1   6   0 6802.87 336.450  72
  -1   6   0 5532.67 311.447  73
   1   6   0 6902.20 348.530  71
   1  -6   0 7270.17 354.731  67
  -1   6   0 7562.68 368.837  74
   1   6   0 6739.87 342.494  73
   1  -6   0 7139.65 359.172  75
  -1   6   0 7891.89 366.642  62
   1   6   0 6730.70 355.200  72
  -1  -6   0 7365.17 348.354  75
  -1  -6   0 6724.70 359.550 112
  -1  -6   0 6668.93 360.939 128
   1  -6   0 7191.36 343.071 112
  -1   6   0 7069.57 351.566 123
  -1  -6   0 7112.52 346.649 124
  -1  -6   0 6813.49 361.478 117
   1   6   0 7166.02 364.391 129
  -1   6   0 7025.24 344.384 121
   1   6   0 7252.30 367.092  60
   1  -6   0 7367.25 358.635  56
   1   6   0 7803.95 375.329  62
  -1  -6   0 7146.92 350.633  56
  -1   6   0 7390.97 355.303  60
  -1  -6  -1 12271.9 532.117  98
  -1   6  -1 8260.41 506.742  97
   1  -6   1 12898.7 566.158  98
  -1  -6  -1 10290.5 509.776  97
   1   6   1 12649.8 540.671  84
   1   6   1 11664.2 542.569  73
   1   6   1 12366.5 563.334  74
  -1   6  -1 11854.6 563.761  77
  -1   6  -1 10478.2 523.798  73
  -1   6  -1 12453.6 555.598  79
  -1   6  -1 12533.4 551.372  62
  -1  -6  -1 12940.9 556.214  75
   1   6   1 12525.7 551.446  71
   1   6   1 13024.7 562.674  72
  -1   6  -1 12520.1 564.382  78
  -1  -6  -1 12693.0 574.551  76
  -1  -6  -1 12361.7 566.433  66
  -1  -6  -1 13404.8 554.177  67
   1  -6   1 11501.2 521.052 131
   1  -6   1 11702.5 519.577 133
   1   6   1 11873.5 515.997 135
  -1  -6  -1 11585.9 518.603 133
   1  -6   1 11359.3 514.185 130
   1   6   1 12043.1 566.589 129
  -1  -6  -1 12668.6 565.393 112
  -1  -6  -1 11933.6 544.721 124
  -1  -6  -1 12914.5 568.809 128
   1   6   1 12104.3 569.599 127
  -1  -6  -1 12608.4 565.542 117
  -1  -6  -1 12452.2 558.769  56
   1   6   1 12798.8 571.020  60
   1   6   1 12692.5 579.011  62
   1   6   2 284.938 65.8003   1
   1  -6   2 258.995 62.1912   1
  -1  -6  -2 478.816 127.596 112
  -1  -6  -2 487.572 65.5842 150
  -1  -6  -2 160.233 105.909  75
  -1  -6  -2 231.043 118.555  76
   1   6   2 169.611 97.6489  71
   1   6   2 146.672 102.569  72
   1   6   2 245.921 94.0022  74
  -1   6  -2 203.125 90.7194  79
  -1  -6  -2 157.522 43.9301  69
   1   6   2 197.205 89.4504  73
  -1  -6  -2 218.697 93.6488  67
   1   6   2 226.403 54.0135 135
  -1  -6  -2 193.158 43.5898 134
  -1  -6  -2 205.045 62.3474 133
   1   6   2 252.901 56.1207 142
  -1  -6  -2 333.990 122.440 128
  -1  -6  -2 265.339 115.125 117
   1   6   2 285.453 93.5882 120
   1   6   2 257.050 106.229 129
  -1  -6  -2 233.467 120.360 115
  -1  -6  -2 244.732 62.1829 130
   1   6   2 218.422 86.5628 123
  -1  -6  -2 222.397 93.0216 124
   1   6   2 417.670 111.015  59
   1   6   2 413.074 121.640  60
  -1   6  -2 238.326 60.4898  62
  -1  -6  -2 245.837 105.137  56
   1  -6   3 22239.7 1114.14   1
   1   6   3 23869.7 1120.19   1
  -1   6  -3 23535.2 1151.12  83
  -1  -6  -3 24088.1 1089.16 150
  -1  -6  -3 26467.4 1091.12 157
  -1  -6  -3 25304.1 1090.70 156
   1   6   3 22407.8 1083.77 146
   1   6   3 24872.6 1099.20  70
  -1  -6  -3 24856.3 1153.35  75
  -1  -6  -3 25599.4 1149.58  67
  -1  -6  -3 26820.7 1163.31  66
   1   6   3 25540.5 1120.65  65
   1   6   3 25318.3 1160.56  62
   1   6   3 22850.8 1140.24  71
  -1  -6  -3 26448.0 1155.30  76
   1   6   3 23835.4 1149.39  72
  -1  -6  -3 21280.7 1102.25  69
  -1   6  -3 19933.0 1125.82  79
   1   6   3 24944.7 1129.64  74
   1   6   3 23749.6 1085.03 142
  -1  -6  -3 26018.4 1090.21 130
   1   6   3 23580.5 1083.48 140
  -1  -6  -3 23228.7 1084.34 133
   1   6   3 23056.1 1084.96 135
  -1  -6  -3 26086.8 1146.35 115
  -1  -6  -3 26033.8 1161.26 117
  -1  -6  -3 23753.8 1136.56 124
   1   6   3 24080.6 1149.84 129
  -1  -6  -3 24991.0 1161.79 128
   1   6   3 22508.3 1113.27 125
   1   6   3 24369.6 1143.06 127
  -1  -6  -3 25123.4 1154.61 112
   1   6   3 23985.3 1123.92 120
   1   6   3 23563.4 1148.49 123
   1   6   3 24700.9 1142.06  59
   1   6   3 24211.4 1155.80  60
   1   6   4 78.1824 119.317  60
  -1  -6  -4 52.7674 60.3476  40
   1   6   4 66.3583 50.7913  42
  -1  -6  -4 43.2006 59.8954  52
   1   6   4 67.8539 50.8587  48
   1   6   4 62.1988 93.4734  59
  -1  -6  -4 112.786 113.572  56
   1   6   4 15.0475 86.6591  62
   1   6   4 48.6000 57.3175  58
  -1  -6  -4 65.7144 58.5598  36
   1  -6   4 76.8077 46.6288   4
   1  -6   4 110.798 77.4004   1
   1   6   4 100.438 83.6459   1
   1  -6   4 104.193 74.2076  27
   1  -6   4 39.8126 63.0280   6
   1  -6   4 32.1413 44.6922   7
   1  -6   4 64.8559 56.9258   3
   1  -6   4 69.2843 66.6552  13
  -1  -6  -4 89.4065 59.9825 161
   1   6   4 29.9404 59.6404 170
   1  -6   4 144.789 65.1417 170
   1   6   4 98.1871 63.6096 166
   1   6   4 99.6315 59.7149 155
   1   6   4 53.3254 55.3273 146
  -1  -6  -4 85.1751 64.6358 157
  -1  -6  -4 111.388 68.9461 156
   1   6   4 82.5841 41.4278 154
   1   6   4 86.5361 75.6347  74
   1   6   4 68.6617 110.933  72
  -1   6  -4 54.1882 85.0543  80
   1   6   4 96.6974 66.5937  65
  -1  -6  -4 87.5519 106.925  76
  -1  -6  -4 109.011 123.901  66
  -1  -6  -4 115.720 109.533  67
  -1   6  -4 18.7535 76.4223  79
  -1  -6  -4 92.7896 66.0896  69
   1   6   4 49.5789 50.6877 137
   1   6   4 41.4545 49.1875 140
   1   6   4 103.238 56.2503 142
  -1  -6  -4 77.0841 57.3497 133
   1   6   4 102.713 51.8118 122
  -1  -6  -4 91.5149 110.176 124
   1   6   4 44.2293 58.3648 120
   1   6   4 69.5968 91.4960 127
  -1  -6  -4 77.2387 66.2378 130
   1   6   4 94.5678 50.6345 119
   1   6   4 107.000 104.672 123
  -1  -6  -4 76.6578 131.393 117
   1  -6   4 93.4438 117.923  98
   1  -6   4 129.377 43.7943 100
   1  -6   4 103.219 81.7992  96
  -1   6  -4 93.2663 79.6456  84
   1  -6   4 46.2746 58.5775  87
   1  -6   4 18.0573 44.5910 102
   1  -6   4 73.6196 64.8942  94
   1  -6   4 73.8213 59.2052 106
  -1  -6  -5 3733.66 290.069  56
   1   6   5 3773.16 261.773  59
   1   6   5 3496.63 187.121  58
   1   6   5 3410.00 182.514  48
  -1  -6  -5 3331.60 184.956  52
  -1  -6  -5 3330.75 186.392  38
   1   6   5 3324.44 183.809  26
   1  -6   5 3039.49 187.039   6
   1  -6   5 3166.92 178.038   4
  -1  -6  -5 3297.64 189.696  36
   1   6   5 3271.54 174.669   2
   1  -6   5 3444.68 190.631   5
   1  -6   5 3658.35 196.918  27
   1  -6   5 3262.93 172.564   2
   1  -6   5 3233.68 183.746  13
   1  -6   5 3243.02 184.419   3
   1  -6   5 3078.02 176.906   7
   1   6   5 3100.01 179.331  24
   1   6   5 3490.84 191.109 166
   1   6   5 3425.63 190.555 170
   1   6   5 3407.91 188.789 164
  -1  -6  -5 3175.07 190.106 161
   1   6   5 3388.68 186.733 158
   1  -6   5 3070.93 187.553 170
   1   6   5 3404.30 189.725 146
  -1  -6  -5 3791.38 203.540 156
   1   6   5 3832.80 193.644 155
   1   6   5 3055.52 170.071 154
  -1  -6  -5 3553.47 197.318 157
  -1  -6  -5 3642.40 288.784  66
  -1  -6  -5 2907.52 225.730  69
   1   6   5 2868.09 216.020  74
  -1  -6  -5 3209.07 250.002  76
  -1   6  -5 3522.55 238.850  81
   1   6   5 3495.29 262.251  62
  -1   6  -5 3040.35 244.591  80
   1   6   5 3228.97 282.826  72
   1   6   5 3727.64 187.717 135
  -1  -6  -5 3745.80 197.639 130
   1   6   5 3524.69 181.046 140
   1   6   5 3676.43 253.489 127
   1   6   5 3394.36 186.760 122
  -1  -6  -5 3226.07 270.353 124
   1   6   5 3324.82 266.914 129
   1  -6   5 3280.26 179.446 100
   1   6   5 3323.28 181.014  86
   1  -6   5 2993.96 174.174 101
   1  -6   5 3305.37 199.998  96
   1  -6   5 3552.01 199.201  95
   1  -6   5 3195.38 178.614 102
   1  -6   5 3010.33 178.286 107
   1  -6   5 3364.64 194.235  90
  -1   6  -5 2798.19 263.290  82
   1  -6   5 3111.15 178.646  86
   1  -6   5 3249.38 186.717  87
   1  -6   5 3471.30 201.655  94
  -1  -6  -6 5193.32 368.696  56
   1   6   6 4397.31 326.277  59
   1   6   6 4935.76 252.138  48
  -1  -6  -6 5076.58 253.679  38
  -1  -6  -6 3846.04 299.049  54
  -1  -6  -6 4604.48 247.384  52
   1  -6   6 5054.02 250.833  13
   1  -6   6 4547.15 256.631   6
   1   6   6 4967.71 249.122  28
   1  -6   6 4458.43 245.144   4
   1  -6   6 4433.62 245.589   7
   1   6   6 4949.32 250.388  24
   1  -6   6 5409.79 264.333  27
   1  -6   6 4688.77 255.046   3
   1   6   6 4995.65 254.524  26
  -1  -6  -6 4682.84 252.650  36
   1  -6   6 5151.85 255.742  25
   1   6   6 5690.28 265.351 166
   1   6   6 4245.87 258.728 158
   1   6   6 5149.89 261.889 164
  -1  -6  -6 4006.84 256.432 161
  -1  -6  -6 4913.56 264.427 157
   1   6   6 5342.53 265.445 155
  -1  -6  -6 5583.04 275.068 156
   1   6   6 4865.91 263.131 146
  -1  -6  -6 4643.75 356.144  66
  -1   6  -6 3315.04 307.866  75
  -1  -6  -6 3505.07 290.965  69
  -1  -6  -6 5176.66 368.571  75
   1   6   6 5178.03 249.993 140
  -1  -6  -6 5406.09 266.009 130
   1   6   6 5554.04 257.810 135
   1   6   6 4828.39 350.637 129
   1   6   6 4656.66 319.021 127
  -1  -6  -6 4779.61 354.222 124
   1  -6   6 5096.77 264.199  92
   1  -6   6 5396.27 269.828  94
   1  -6   6 5175.81 267.477  90
   1   6   6 4794.47 252.717  86
   1  -6   6 4037.83 243.148 102
   1   6   6 5409.98 251.396  92
   1  -6   6 4297.06 252.598  87
   1  -6   6 4609.99 246.352 107
   1  -6   6 5303.06 269.329  96
   1  -6   6 3929.78 240.847 100
   1  -6   6 4701.02 249.439  86
   1   6   7 181.447 67.7377  48
  -1  -6  -7 278.014 78.1559  50
  -1  -6  -7 196.314 47.8824  38
  -1  -6  -7 38.1576 123.551  56
   1   6   7 217.340 81.7047  26
   1   6   7 203.290 64.0050  30
   1  -6   7 144.463 84.0231  25
   1   6   7 198.164 68.3356  28
   1   6   7 77.3942 81.5711 164
   1   6   7 137.204 83.3060 155
  -1  -6  -7 75.5265 74.0570 157
  -1  -6  -7 76.0164 85.6820 156
  -1  -6  -7 274.340 133.915  75
  -1  -6  -7 133.794 115.966  66
  -1  -6  -7 78.1143 130.439  67
   1   6   7 195.465 75.5988 142
   1   6   7 159.649 51.5194 140
   1   6   7 137.903 65.2034 135
  -1  -6  -7 143.930 132.978 124
  -1  -6  -7 235.262 80.7764 114
  -1  -6  -7 21.2486 162.265 128
   1   6   7 289.438 129.498 129
  -1  -6  -7 167.025 75.5761 130
   1  -6   7 129.960 66.9950  87
   1  -6   7 134.537 81.2720 107
   1  -6   7 236.614 79.5959  94
   1  -6   7 241.347 101.972  96
   1  -6   7 189.445 88.1000  92
   1   6   7 233.985 57.5300  92
  -1  -6  -8 192.898 57.6450  50
   1   6   8 147.112 63.4537 164
  -1  -6  -8 185.522 70.1103 150
  -1  -6  -8 150.250 64.2929 156
   1   6   8 223.004 67.3127 155
   1   6   8 185.600 60.7428 142
  -1  -6  -8 177.057 49.0127 134
   1   6   8 139.075 50.3911 135
  -1  -6  -8 118.676 93.8405 124
  -1  -6  -8 230.201 59.3873 114
  -1  -6  -8 86.5144 51.0052 130
  -1  -6  -8 46.3233 116.237 128
   1  -6   8 87.0682 76.7702  96
   1  -6   8 241.405 71.9089  92
   1   6   8 262.206 66.2656  26
   1   6   8 291.681 63.8753  22
   1  -6   8 314.496 74.0071  10
   1  -6   9 790.080 54.4578  10
   1  -6   9 771.008 49.7065   8
   1   6   9 596.322 53.7552 170
   1   6   9 525.920 54.9953 166
  -1  -6  -9 419.703 40.1083  39
   1  -7  -9 2188.54 106.623  39
   1  -7  -8 4105.44 195.856  50
   1  -7  -8 4218.13 196.769  39
  -1  -7   8 4317.53 205.288   9
  -1   7   8 4198.14 202.241  26
  -1   7   8 5189.48 205.618  22
  -1  -7   8 5117.28 204.668  10
   1  -7  -8 2370.66 192.286 161
  -1   7   8 3594.71 205.658 164
  -1   7   8 3909.24 206.999 170
  -1   7   8 4449.89 211.560 166
   1  -7  -8 3941.11 210.696 156
  -1   7   8 4590.14 213.121 155
   1  -7  -8 3292.93 203.402 150
   1  -7  -8 2648.40 201.732 157
  -1   7   8 3951.89 201.362 142
   1  -7  -8 2474.99 202.266 130
   1  -7  -8 2638.16 266.983 128
   1  -7  -8 4043.37 203.686 114
  -1  -7   8 5123.92 217.923  96
  -1  -7   8 3528.60 200.021  92
  -1  -7   8 5045.44 211.025  93
  -1   7   7-8.29092 114.231  59
   1  -7  -7 182.407 106.812  56
   1  -7  -7 78.1766 65.6181  50
  -1   7   7 39.3173 69.1904  48
   1  -7  -7 2.08216 44.0944  38
  -1   7   7 28.2031 68.7413  26
   1  -7  -7 24.9321 31.5660  19
  -1   7   7 76.0711 68.3184  28
  -1  -7   7 143.947 78.0960  12
  -1  -7   7 31.4429 61.6202   7
  -1  -7   7 56.2828 80.9334  10
  -1  -7   7 30.7672 92.8532  27
  -1   7   7 18.1840 77.8421 170
   1  -7  -7 70.4944 74.7977 161
  -1   7   7 128.445 84.8729 166
  -1   7   7 49.2281 82.3456 164
   1  -7  -7 112.332 88.4561 156
  -1   7   7 27.0101 77.3560 155
  -1   7   7-4.86671 69.6056 146
  -1   7   7-28.1458 74.5084 158
   1  -7  -7-2.62467 79.6956 157
   1  -7  -7 125.788 82.5892 150
   1  -7  -7-44.4721 110.809  67
  -1   7   7-1.95587 55.4679 135
  -1   7   7 94.5301 64.4300 142
   1  -7  -7 27.9008 137.086 117
   1  -7  -7 106.664 77.1841 130
   1   7  -7 50.6534 118.129 112
   1  -7  -7-19.2349 92.4189 124
   1  -7  -7 97.7702 148.018 128
  -1   7   7 99.1783 103.785 129
  -1  -7   7 93.6685 79.1678  92
  -1   7   7 59.2977 49.6278  86
  -1  -7   7-29.0538 107.690  96
  -1  -7   7 57.2486 45.2083  86
   1  -7  -7-9.23216 129.180 112
  -1  -7   7 95.0242 74.9924  94
   1  -7  -6 3899.07 206.507  50
   1  -7  -6 3690.20 293.549  56
   1  -7  -6 4201.58 205.874  38
  -1   7   6 3249.46 319.208  60
  -1   7   6 3755.20 296.830  59
  -1  -7   6 3910.67 205.562  10
  -1  -7   6 3627.68 196.547   7
  -1  -7   6 2781.27 188.051   4
  -1  -7   6 4192.79 220.606  27
  -1  -7   6 3425.86 193.715  15
  -1   7   6 3696.02 200.737  26
  -1  -7   6 3943.67 208.849  13
  -1   7   6 4342.59 213.248 170
  -1   7   6 3751.92 209.845 158
  -1   7   6 3793.17 212.630 164
   1  -7  -6 3857.15 221.316 161
   1  -7  -6 3221.60 216.811 150
  -1   7   6 4072.51 216.714 155
  -1   7   6 3846.82 212.821 146
   1  -7  -6 3749.25 225.995 157
   1  -7  -6 3959.87 228.991 156
   1  -7  -6 3946.29 308.212  67
   1  -7  -6 4087.64 308.805  75
   1  -7  -6 3355.85 283.347  66
   1   7  -6 3036.14 265.988  69
  -1   7   6 3819.97 202.767 135
  -1   7   6 4063.99 209.769 142
   1  -7  -6 4177.96 223.188 130
  -1   7   6 3531.01 189.581 140
   1  -7  -6 2695.87 305.029 117
   1  -7  -6 3521.82 316.898 112
   1  -7  -6 3341.08 327.033 128
  -1   7   6 3899.15 330.408 123
  -1   7   6 3941.75 298.348 129
   1  -7  -6 2533.37 253.653 124
  -1   7   6 3980.68 210.907 122
  -1  -7   6 3929.70 217.625  94
  -1  -7   6 3959.87 217.559  95
  -1  -7   6 4188.07 220.609  90
  -1  -7   6 2930.72 191.932  87
  -1  -7   6 3629.88 204.493 107
  -1  -7   6 3774.10 210.497  92
  -1   7   6 3485.35 194.629  86
  -1  -7   6 3307.31 191.865  86
  -1  -7   6 4436.90 230.034  96
  -1  -7   6 2506.25 182.411 101
  -1  -7   6 3214.87 220.042  91
   1  -7  -5 2701.80 160.350  50
   1  -7  -5 2753.00 242.566  56
  -1   7   5 2639.01 260.973  60
   1  -7  -5 3163.46 161.188  38
   1  -7  -5 2006.82 179.890  54
  -1   7   5 2602.36 239.395  59
  -1   7   5 2573.03 144.538  47
  -1   7   5 2644.77 152.255  26
  -1  -7   5 2531.60 146.625   7
  -1  -7   5 2376.21 141.139   4
  -1  -7   5 2564.09 153.495   3
  -1  -7   5 2493.44 155.999  10
  -1  -7   5 2237.40 150.784   6
  -1  -7   5 2522.28 158.385  14
  -1  -7   5 2597.06 154.831  15
  -1  -7   5 2494.25 161.825  13
  -1   7   5 2639.38 164.168 164
  -1   7   5 2747.23 160.371 158
   1  -7  -5 2930.63 177.024 161
  -1   7   5 2929.45 163.811 170
   1  -7  -5 2452.12 176.630 157
  -1   7   5 2645.21 162.240 146
   1  -7  -5 2369.09 169.405 150
  -1   7   5 2761.64 164.916 155
  -1   7   5 2267.56 212.367  74
   1  -7  -5 3165.40 256.449  75
  -1   7   5 2325.48 202.194  65
  -1   7   5 2590.22 238.054  62
   1  -7  -5 2732.56 245.755  67
   1  -7  -5 2409.08 196.941  68
   1  -7  -5 2412.79 190.241  69
   1   7  -5 1957.99 204.691  69
   1  -7  -5 2714.17 241.424  66
  -1   7   5 2588.58 145.943 140
  -1   7   5 2511.64 156.985 137
  -1   7   5 2710.79 156.139 135
   1  -7  -5 3021.46 164.172 133
   1  -7  -5 2857.22 174.898 130
  -1   7   5 2806.42 160.199 142
   1  -7  -5 2636.17 266.320 128
  -1   7   5 2476.15 258.905 123
  -1   7   5 2583.43 159.062 122
  -1   7   5 2890.17 213.627 127
  -1   7   5 2569.91 234.591 129
   1  -7  -5 2012.25 253.311 117
   1  -7  -5 2044.24 206.027 124
   1  -7  -5 2720.42 254.249 112
  -1   7   5 2763.38 156.442 119
  -1  -7   5 2657.37 163.942  92
  -1  -7   5 2697.95 170.862  94
  -1  -7   5 2290.26 141.388 102
  -1  -7   5 2825.70 168.056 108
  -1  -7   5 2535.06 145.398 100
   1   7  -5 2377.44 231.158  82
  -1  -7   5 2473.25 167.782  95
  -1  -7   5 2458.43 143.658  86
  -1  -7   5 2519.26 159.097 107
  -1  -7   5 2263.91 170.603  91
  -1  -7   5 2269.31 151.347  87
  -1  -7   5 2359.44 205.551  85
  -1   7   4 1189.36 89.4040  48
  -1   7   4 1055.64 153.447  62
   1  -7  -4 1165.10 89.5481  52
   1  -7  -4 1179.66 111.466  54
  -1   7   4 1322.11 173.699  60
  -1   7   4 1251.28 161.198  59
   1  -7  -4 1546.38 173.297  56
  -1   7   4 1227.96 84.5516  47
   1  -7  -4 1420.81 93.3020  38
   1  -7  -4 1163.89 93.4628  50
  -1  -7   4 988.170 94.7900  10
  -1  -7   4 1126.97 98.0820   5
  -1  -7   4 1117.20 93.6453  15
  -1  -7   4 1094.55 107.533  27
  -1  -7   4 1057.52 86.4012   3
  -1  -7   4 1224.12 100.088  14
  -1  -7   4 970.577 86.5828   6
  -1  -7   4 1107.24 102.790  13
  -1   7   4 1062.03 84.2931  26
  -1  -7   4 987.558 77.0769   4
  -1  -7   4 1185.64 82.7937   7
   1  -7  -4 1326.23 99.6540  36
  -1  -7   4 1320.51 96.6092 160
  -1   7   4 1146.17 98.6238 164
   1  -7  -4 950.457 95.8196 163
   1  -7  -4 1283.04 108.169 161
   1  -7  -4 1160.02 107.687 157
  -1   7   4 1311.01 98.0746 146
  -1   7   4 1247.94 99.0548 155
   1  -7  -4 1179.63 101.718 150
   1   7  -4 969.282 115.732  68
  -1   7   4 1299.61 152.087  74
   1  -7  -4 1074.75 157.946  66
   1  -7  -4 1311.02 166.225  75
   1  -7  -4 1128.13 112.440  69
  -1   7   4 1393.30 142.044  65
   1  -7  -4 1165.47 119.642  68
  -1   7   4 1403.68 94.8535 135
   1  -7  -4 1474.07 107.846 133
  -1   7   4 1210.97 90.9697 137
  -1   7   4 1228.11 85.0323 140
  -1   7   4 1550.44 173.862 129
  -1   7   4 1202.88 143.620 127
   1  -7  -4 1227.00 176.691 117
   1  -7  -4 833.870 128.987 124
  -1   7   4 1033.78 153.606 121
   1  -7  -4 1221.28 175.932 115
   1  -7  -4 1415.67 183.959 128
  -1   7   4 1207.36 165.197 123
  -1   7   4 1118.04 90.7102 122
  -1   7   4 1207.69 91.3687 118
  -1  -7   4 1069.99 83.0249 110
  -1  -7   4 1124.99 100.031  91
  -1  -7   4 1207.34 105.880 108
  -1  -7   4 1095.82 122.223  85
  -1  -7   4 1159.71 84.1285 100
  -1  -7   4 1125.07 100.237 107
  -1   7   4 935.919 119.636  85
   1   7  -4 1020.01 143.471  82
  -1  -7   4 956.267 88.3928  87
  -1  -7   4 1283.37 103.569 111
   1  -7  -4 1204.20 168.056 112
  -1  -7   4 1040.91 78.1982 102
  -1  -7   4 1102.75 104.238  94
  -1  -7   4 1199.23 102.754  92
  -1   7   3 16429.8 828.875  60
   1  -7  -3 18471.9 833.448  56
   1  -7  -3 15338.9 774.077  54
   1  -7  -3 17545.4 769.601 161
  -1   7   3 15835.1 760.409 166
   1  -7  -3 18191.4 768.273 157
  -1   7   3 16651.9 759.942 146
   1  -7  -3 17205.1 766.041 156
   1  -7  -3 17278.3 760.673 150
  -1   7   3 16462.1 761.651 155
  -1   7   3 15703.9 810.187  72
   1   7  -3 14355.6 775.476  68
  -1   7   3 18586.1 801.528  70
   1  -7  -3 18564.0 838.680  66
  -1   7   3 17624.8 794.389  63
  -1   7   3 18245.0 819.156  65
   1  -7  -3 16486.3 782.597  69
  -1   7   3 17642.0 824.616  74
   1  -7  -3 15735.3 777.571  68
   1   7  -3 16136.5 825.692  79
   1  -7  -3 17829.1 765.891 133
  -1   7   3 16039.6 756.910 137
  -1   7   3 16651.9 757.409 140
   1  -7  -3 17850.8 762.070 131
   1  -7  -3 17932.0 828.522 117
  -1   7   3 16944.9 826.973 121
  -1   7   3 16530.6 760.994 118
  -1   7   3 17425.5 836.673 123
   1  -7  -3 14913.1 789.570 124
  -1   7   3 16602.3 794.103 120
  -1   7   3 16837.4 822.853 127
   1  -7  -3 19097.3 855.963 115
   1  -7  -3 16744.5 823.382 112
   1  -7  -3 18388.3 837.106 128
  -1  -7   3 15970.4 761.370  96
  -1   7   3 13599.1 781.247  85
   1   7  -3 16251.3 853.953  84
  -1  -7   3 16339.6 763.541  91
  -1  -7   3 16472.0 828.693  98
  -1  -7   3 14450.2 782.017  85
   1   7  -3 16201.2 815.222  82
   1  -7  -2 101.144 99.7253 112
   1   7  -2 132.339 97.2756  84
  -1  -7   2 49.1717 99.2720  98
  -1  -7   2 166.426 44.8458  85
  -1   7   2 183.200 51.4631 146
  -1  -7   2 97.9301 59.0415 150
   1  -7  -2 123.021 55.4731 150
   1  -7  -2 181.744 69.8215 133
   1  -7  -2 232.822 63.6500 131
  -1   7   2 219.946 60.4403 142
   1  -7  -2 130.524 54.2358  69
   1   7  -2 109.117 79.1305  73
   1  -7  -2 248.258 118.443  66
   1   7  -2 263.214 142.016  78
   1   7  -2 107.192 105.527  79
   1  -7  -2 79.0636 98.4372  67
  -1   7   2 199.752 105.159  74
  -1   7   2 121.148 79.9367  72
  -1   7   2 168.605 89.6057  70
   1  -7  -2 121.544 42.4650  68
  -1   7   2 220.292 107.386  65
   1  -7  -2 211.878 140.419 115
  -1   7   2 144.669 95.9552 123
  -1   7   2 129.619 84.9857 121
   1  -7  -2 121.730 99.7079 117
   1  -7  -2 170.786 63.7284 130
   1  -7  -2 137.392 106.654 128
  -1   7   2 122.069 103.120  60
   1  -7  -2 126.615 45.3310  54
  -1   7   2 123.855 97.5606  62
  -1   7   2 158.152 110.377  59
   1   7  -1 66210.4 2894.13  84
  -1  -7   1 61815.4 2860.83  98
   1  -7  -1 67500.6 2864.36  98
   1   7  -1 59005.0 2850.58  73
   1   7  -1 65273.8 2882.54  79
   1   7  -1 63574.2 2883.94  77
   1  -7  -1 67533.5 2870.15  67
  -1   7   1 60916.2 2852.94  80
   1   7  -1 66137.8 2887.25  78
  -1   7   1 62730.1 2847.28  72
  -1   7   1 62206.6 2869.45  70
  -1   7   1 67534.5 2887.84  62
   1  -7  -1 60828.8 2830.34  69
   1  -7  -1 67176.7 2872.50  75
   1   7  -1 61460.2 2858.54  71
   1  -7  -1 65724.6 2826.36 130
   1  -7  -1 64767.4 2829.36 131
  -1  -7   1 60454.2 2826.65 130
   1  -7  -1 63401.3 2828.42 133
  -1   7   1 64036.5 2859.49 121
  -1  -7   1 56540.8 2854.46 124
  -1   7   1 66290.9 2872.78 123
   1  -7  -1 68745.6 2901.05 115
   1  -7  -1 64240.2 2861.19 128
   1  -7  -1 63166.7 2857.90 117
   1  -7  -1 64480.7 2857.14 112
  -1  -7   1 62638.0 2872.23 128
  -1  -7   1 62954.8 2873.40 117
  -1   7   1 63822.9 2869.04  60
   1   7  -1 62648.2 2878.12  62
  -1   7   1 65981.0 2878.35  59
   1   7   0 31153.9 1400.23  84
  -1  -7   0 29276.8 1373.85  98
   1  -7   0 30344.1 1390.24  98
   1  -7   0 30806.9 1355.34 149
   1   7   0 30225.2 1390.32  72
   1   7   0 28474.3 1371.11  73
  -1   7   0 30740.3 1402.46  74
  -1  -7   0 30708.5 1393.58  66
  -1   7   0 33572.5 1404.82  62
   1   7   0 31960.1 1414.89  78
   1  -7   0 31503.0 1392.62  75
  -1  -7   0 30268.8 1380.66  75
   1   7   0 29596.9 1380.18  71
   1  -7   0 30801.1 1388.86  67
   1   7   0 31585.9 1413.85  77
  -1  -7   0 29454.6 1375.25  67
  -1   7   0 29416.4 1368.79  72
   1  -7   0 30076.9 1392.08  79
  -1  -7   0 29691.9 1353.25 133
   1  -7   0 29475.0 1348.71 130
   1  -7   0 30529.2 1354.66 131
   1  -7   0 29557.4 1375.96 117
   1   7   0 31149.4 1400.46 129
  -1   7   0 29916.0 1385.24 123
  -1  -7   0 29083.5 1392.38 112
  -1  -7   0 30218.3 1395.27 117
   1  -7   0 29920.8 1374.96 112
   1  -7   0 30092.2 1377.11 128
  -1  -7   0 28786.2 1374.58 124
  -1   7   0 29090.3 1374.73 121
  -1  -7   0 29300.9 1393.82 128
   1   7   0 30819.5 1402.95  60
  -1  -7   0 29974.5 1384.56  56
   1  -7   0 29894.1 1392.26  56
   1   7   0 32386.6 1411.80  62
  -1   7   0 30209.5 1388.94  60
   1   7   1 19926.9 858.655  84
  -1  -7  -1 19028.8 845.839  98
   1  -7   1 18018.7 877.153  98
  -1  -7  -1 18786.4 827.428 150
  -1   7  -1 20312.9 874.193  62
  -1   7  -1 19252.4 874.473  79
  -1  -7  -1 19016.3 881.703  66
  -1  -7  -1 20144.1 871.168  75
  -1   7  -1 18784.2 882.157  78
  -1   7  -1 13894.9 828.574  73
   1   7   1 18901.6 863.667  71
  -1   7  -1 19077.1 881.249  77
   1   7   1 17792.5 853.515  73
   1   7   1 19714.2 883.547  74
  -1   7  -1 14340.1 838.303  71
  -1   7  -1 15521.4 846.546  72
  -1  -7  -1 20010.0 866.743  67
  -1  -7  -1 18944.1 891.040  76
   1   7   1 19759.3 876.345  72
   1   7   1 19304.2 827.230 142
  -1  -7  -1 18256.8 831.049 133
   1  -7   1 17823.4 826.217 130
   1   7   1 18678.5 827.667 135
   1  -7   1 18260.8 831.837 133
  -1  -7  -1 19501.6 882.153 128
   1   7   1 19287.9 890.715 127
  -1  -7  -1 18424.6 877.683 112
   1   7   1 19651.6 887.522 129
  -1  -7  -1 18268.1 856.537 124
  -1  -7  -1 19666.0 881.407 117
   1   7   1 20645.3 901.327  62
  -1  -7  -1 19853.8 876.369  56
   1   7   1 19998.3 889.325  60
  -1  -7  -2 46303.7 2149.07  98
  -1   7  -2 49633.2 2205.27  83
   1  -7   2 49843.0 2196.96  98
  -1  -7  -2 44386.2 2138.39  97
  -1  -7  -2 48953.7 2135.33 150
  -1  -7  -2 52069.8 2191.63  75
   1   7   2 49857.1 2191.75  72
  -1   7  -2 46110.1 2180.21  79
  -1   7  -2 46866.0 2160.26  62
   1   7   2 50740.9 2188.36  74
   1   7   2 47771.1 2177.35  71
  -1  -7  -2 50373.0 2203.42  76
  -1  -7  -2 50467.3 2186.65  67
  -1   7  -2 46116.6 2185.52  78
  -1  -7  -2 48630.6 2136.43 133
  -1  -7  -2 51285.4 2137.80 130
   1   7   2 46856.0 2134.29 135
  -1  -7  -2 43419.2 2126.44 134
   1   7   2 46512.6 2133.91 142
   1   7   2 48770.0 2197.99 129
   1   7   2 47669.6 2181.09 123
  -1  -7  -2 48509.7 2170.88 124
  -1  -7  -2 51259.0 2199.61 128
  -1  -7  -2 51435.5 2194.92 112
  -1  -7  -2 52112.5 2198.71 117
   1   7   2 49600.6 2188.34 120
  -1  -7  -2 49809.7 2194.07  56
   1   7   2 50545.6 2195.70  59
   1   7   2 50979.9 2203.24  60
   1   7   3 1426.34 173.640  60
   1   7   3 1596.02 158.262  59
   1   7   3 1665.17 103.045  42
  -1  -7  -3 1501.80 104.877  36
   1   7   3 1330.62 99.2665 170
   1  -7   3 1386.03 111.955 168
  -1  -7  -3 1521.39 105.929 150
  -1  -7  -3 1648.63 109.795 156
   1   7   3 1427.93 98.6062 155
  -1  -7  -3 1545.70 105.736 157
   1   7   3 1355.96 93.0097 146
   1   7   3 1385.46 148.592  71
   1   7   3 1376.92 162.234  62
  -1   7  -3 1093.74 131.834  79
  -1  -7  -3 1458.74 160.286  67
   1   7   3 1632.39 145.821  74
  -1  -7  -3 1778.59 180.043  66
   1   7   3 1571.70 115.886  70
  -1  -7  -3 1743.25 172.511  76
   1   7   3 1683.41 140.830  65
   1   7   3 1421.08 164.096  72
  -1  -7  -3 1697.22 168.869  75
  -1  -7  -3 1157.78 99.0935  69
  -1  -7  -3 1480.02 103.047 133
   1   7   3 1557.91 100.882 135
  -1  -7  -3 1755.81 108.180 130
  -1  -7  -3 1219.76 88.7977 134
   1   7   3 1374.61 99.5635 142
   1   7   3 1511.77 97.1429 140
  -1  -7  -3 1544.46 169.941 117
   1   7   3 1542.70 131.050 125
  -1  -7  -3 1617.09 175.522 112
   1   7   3 1597.27 157.030 123
   1   7   3 1779.93 166.862 127
   1   7   3 1555.12 167.642 129
  -1  -7  -3 1339.83 145.258 124
   1   7   3 1425.70 95.3094 119
   1   7   3 1463.59 136.610 120
  -1  -7  -3 1526.34 179.743 128
   1  -7   3 1379.19 105.163  92
   1   7   4 3810.39 255.837  59
   1   7   4 3196.75 183.334  58
  -1  -7  -4 3621.83 191.131  52
   1   7   4 3643.35 280.861  60
   1   7   4 3387.76 183.415  48
  -1  -7  -4 3613.04 194.413  36
   1  -7   4 3388.42 180.143  15
   1  -7   4 3299.73 182.694   3
   1  -7   4 3321.26 185.676   6
   1  -7   4 3310.92 177.571   7
   1   7   4 3373.88 188.628 166
   1   7   4 3298.67 187.320 170
  -1  -7  -4 3392.09 193.616 161
   1   7   4 3385.70 186.181 146
  -1  -7  -4 3074.08 194.380 150
  -1  -7  -4 3539.08 194.738 157
   1   7   4 3461.32 189.888 155
   1   7   4 3486.30 178.953 154
  -1  -7  -4 3819.16 198.635 156
  -1  -7  -4 3797.50 281.574  66
   1   7   4 4009.64 274.986  62
   1   7   4 3524.75 214.689  65
  -1  -7  -4 2640.46 199.493  69
   1   7   4 3622.04 231.595  74
  -1  -7  -4 3556.12 272.347  75
  -1   7  -4 3454.11 262.707  80
  -1   7  -4 2116.48 223.797  79
  -1  -7  -4 3735.77 264.793  76
  -1  -7  -4 3718.64 273.106  67
   1   7   4 3360.48 267.914  72
  -1  -7  -4 3642.89 189.095 133
   1   7   4 3750.81 184.301 140
  -1  -7  -4 4052.98 198.391 130
   1   7   4 3563.96 188.425 142
  -1  -7  -4 3703.88 284.606 117
  -1  -7  -4 3437.88 251.040 124
   1   7   4 3203.69 183.977 122
  -1  -7  -4 3842.84 281.735 112
   1   7   4 3092.98 183.604 119
   1   7   4 3395.61 216.170 120
   1   7   4 3581.54 255.478 127
  -1  -7  -4 3160.33 284.149 128
   1   7   4 3184.82 266.680 123
   1  -7   4 3758.24 201.554  96
   1  -7   4 3501.55 185.292 100
   1  -7   4 3551.00 183.339 110
   1  -7   4 3436.80 192.542  92
   1  -7   4 3713.79 199.440  94
   1  -7   4 3394.22 190.081  87
   1  -7   4 3454.33 182.035 102
  -1  -7  -5 7231.18 353.835  52
  -1  -7  -5 8206.85 469.357  56
   1   7   5 7679.89 474.949  60
  -1  -7  -5 7458.48 359.297  38
   1   7   5 7167.11 351.037  48
   1   7   5 7312.51 431.059  59
   1   7   5 6899.55 352.065  58
   1  -7   5 6266.42 344.032   7
   1  -7   5 6703.32 350.202   3
   1  -7   5 6360.44 344.352   4
   1   7   5 6354.16 348.240  26
   1   7   5 6735.05 346.750  24
   1  -7   5 7996.27 364.343  27
   1  -7   5 6426.84 351.852   6
   1  -7   5 7226.79 356.456   5
  -1  -7  -5 7259.94 361.302  36
   1   7   5 7547.46 357.860 170
   1   7   5 7533.35 358.667 166
  -1  -7  -5 7561.47 363.036 161
   1   7   5 7974.84 356.599 164
   1   7   5 7238.76 343.146 154
  -1  -7  -5 8117.85 369.547 156
   1   7   5 8279.65 361.808 155
  -1  -7  -5 8021.85 365.653 157
   1   7   5 7681.82 359.020 146
  -1  -7  -5 8075.38 468.892  66
  -1  -7  -5 6263.17 417.704  76
   1   7   5 6266.54 457.571  72
   1   7   5 7444.27 447.373  62
  -1  -7  -5 7740.91 458.730  67
  -1   7  -5 6565.37 432.858  80
  -1   7  -5 6344.28 407.805  81
  -1  -7  -5 8291.84 366.792 130
   1   7   5 7561.81 358.331 142
   1   7   5 7445.29 350.248 140
   1   7   5 7763.46 431.593 127
  -1  -7  -5 8253.57 476.915 112
   1   7   5 8289.23 463.809 129
   1   7   5 7382.90 356.951 122
  -1  -7  -5 7617.58 474.814 117
  -1  -7  -5 7456.44 435.808 124
   1  -7   5 7356.59 366.291  95
  -1   7  -5 6090.91 438.269  82
   1  -7   5 7308.94 368.986  94
   1  -7   5 6234.05 343.816  86
   1  -7   5 7463.53 361.123  90
   1  -7   5 7415.98 351.851 100
   1  -7   5 7098.07 356.565  87
   1  -7   5 6403.05 345.914 101
   1  -7   5 7168.38 349.528 102
   1  -7   5 6869.55 343.564 107
   1  -7   5 7601.63 366.180  96
  -1  -7  -6 6534.29 323.473  38
   1   7   6 5805.17 399.115  59
  -1  -7  -6 6999.30 328.611  50
   1   7   6 6640.41 319.999  48
  -1  -7  -6 6849.34 439.687  56
  -1  -7  -6 6282.64 316.189  52
   1  -7   6 6048.71 321.509   6
   1   7   6 6876.78 321.519  26
   1  -7   6 6423.53 314.400   7
   1   7   6 6735.87 317.681  28
   1  -7   6 6134.97 312.160   4
   1   7   6 6201.23 314.215  24
   1  -7   6 7069.56 323.545  25
   1  -7   6 7018.32 329.196   5
  -1  -7  -6 6670.10 324.413  36
   1  -7   6 6896.33 323.144   3
  -1  -7  -6 5520.54 323.186 161
   1   7   6 6321.72 323.303 164
   1   7   6 7133.83 330.261 166
   1   7   6 7229.12 331.039 155
  -1  -7  -6 5780.51 328.941 157
  -1  -7  -6 6423.32 337.299 156
  -1  -7  -6 6773.58 432.040  66
   1   7   6 5148.43 404.081  62
   1   7   6 6575.05 316.302 140
  -1  -7  -6 7010.07 330.695 130
   1   7   6 6925.73 324.585 135
  -1  -7  -6 7129.97 332.123 114
  -1  -7  -6 6732.34 452.169 117
   1   7   6 6814.89 424.737 129
  -1  -7  -6 6384.15 447.996 112
   1   7   6 6161.32 390.946 127
  -1  -7  -6 5111.21 396.797 124
   1  -7   6 5314.30 310.444 102
   1  -7   6 6741.98 338.745  94
   1   7   6 6832.73 315.369  92
   1  -7   6 4616.09 301.933 101
   1  -7   6 6761.63 335.123  96
   1  -7   6 6874.08 339.031  95
   1  -7   6 5422.86 309.995 100
   1  -7   6 5832.28 320.051  87
   1  -7   6 6749.88 332.414  90
   1  -7   6 6213.38 310.524 107
   1   7   7-15.5728 61.4545  48
  -1  -7  -7-4.33926 72.5580  50
  -1  -7  -7-36.4867 115.359  56
  -1  -7  -7 12.7566 42.7063  38
   1  -7   7-13.9095 77.2125   3
   1   7   7 80.8768 63.4727  28
   1  -7   7 18.6046 58.5590   7
   1   7   7-6.01703 75.3034  26
   1   7   7 39.6443 84.8446 166
   1   7   7 36.7867 72.8465 164
  -1  -7  -7-38.3063 68.4892 157
  -1  -7  -7 22.3596 80.3341 156
   1   7   7 19.2338 74.2467 155
  -1  -7  -7-8.61340 106.879  66
   1   7   7-2.13369 62.4635 135
  -1  -7  -7 3.34248 53.5770 134
   1   7   7-16.8780 47.1579 140
  -1  -7  -7 13.8599 72.7512 114
   1   7   7-42.3952 114.956 129
  -1  -7  -7 66.8525 111.565 124
  -1  -7  -7 107.020 148.427 117
  -1  -7  -7 25.9516 67.9019 130
   1  -7   7 60.6424 98.0595  96
   1  -7   7 51.3738 84.7292  92
   1  -7   7 33.1011 60.9010  87
  -1  -7  -7 19.1322 122.325 112
   1  -7   7 10.2150 76.7635  94
   1  -7   8 1714.90 115.375  92
   1  -7   8 1871.05 118.132  96
  -1  -7  -8 1287.91 109.554 156
   1   7   8 1849.71 110.880  26
   1   7   8 2144.67 104.688  22
   1  -7   8 2049.72 106.446   8
  -1  -7  -8 1696.92 106.529 114
  -1  -7  -8 1266.60 87.6726  38
  -1  -7  -8 1958.49 105.725  50
   1   7   8 1367.70 102.195 135
   1   7   8 1483.02 108.930 142
   1  -7   9 70.5413 30.2255  10
  -1  -7  -9 2.84879 16.8839  39
   1  -8  -8 1350.50 82.2349  50
   1  -8  -8 1304.44 78.4499  39
  -1  -8   8 1622.97 91.5772  10
  -1  -8   8 1717.44 89.8266   8
  -1   8   8 1654.12 92.9688  22
  -1  -8   8 1374.62 93.9705   9
   1  -8  -8 681.143 74.9839 161
  -1   8   8 1218.05 90.8668 170
  -1   8   8 903.797 83.5105 164
  -1   8   8 1319.11 95.0046 166
  -1   8   8 1268.69 93.0812 155
   1  -8  -8 681.457 84.3667 150
   1  -8  -8 757.259 85.9675 157
   1  -8  -8 872.145 92.6869 156
  -1   8   8 1256.10 84.7508 142
   1  -8  -8 1241.38 88.1522 114
  -1  -8   8 1694.37 107.826  96
  -1  -8   8 1604.93 96.9730  93
   1  -8  -7 432.111 119.664  56
  -1   8   7 380.668 78.8746  48
   1  -8  -7 654.245 78.0442  50
   1  -8  -7 588.452 60.7261  38
  -1   8   7 409.775 122.281  59
   1  -8  -7 362.042 46.9934  19
  -1  -8   7 645.208 93.8372   9
  -1   8   7 527.030 75.2455  26
  -1  -8   7 597.029 83.2261   8
  -1  -8   7 544.575 68.0983   7
  -1  -8   7 709.281 86.9191  10
  -1   8   7 454.752 84.6347 170
  -1   8   7 529.229 84.4839 164
   1  -8  -7 399.496 81.9930 161
   1  -8  -7 504.365 93.0694 156
  -1   8   7 555.957 86.5523 155
   1  -8  -7 385.662 84.6557 150
   1  -8  -7 571.525 87.3192 157
   1  -8  -7 405.199 121.458  67
  -1   8   7 491.035 67.3372 135
  -1   8   7 488.675 72.9773 142
   1  -8  -7 131.125 139.100 128
   1  -8  -7 369.822 83.8370 130
  -1   8   7 415.816 121.231 129
   1  -8  -7 368.869 140.985 117
   1  -8  -7 424.427 83.4317 114
  -1  -8   7 696.284 112.644  96
  -1  -8   7 597.408 85.9960  94
  -1  -8   7 451.408 85.0861  92
   1  -8  -6 328.626 63.8701  38
   1  -8  -6 294.458 131.415  56
  -1   8   6 108.873 141.260  60
  -1   8   6 434.398 137.876  59
   1  -8  -6 360.854 81.1104  50
  -1  -8   6 350.118 90.3737  10
  -1  -8   6 270.675 66.2261  15
  -1  -8   6 320.196 66.2848   7
  -1  -8   6 332.050 88.9867  12
  -1   8   6 351.034 76.0679  26
  -1  -8   6 217.290 64.9109   4
   1  -8  -6 313.913 89.2488 161
  -1   8   6 267.672 86.4755 164
  -1   8   6 247.111 85.7711 170
  -1   8   6 266.866 80.0991 146
  -1   8   6 256.144 86.2461 155
   1  -8  -6 283.958 87.2609 150
   1  -8  -6 318.554 95.3310 157
  -1   8   6 191.496 76.1548 158
   1  -8  -6 273.262 99.6701 156
   1  -8  -6 270.363 131.894  75
   1  -8  -6 337.376 135.408  67
   1  -8  -6 217.992 124.534  66
  -1   8   6 291.693 54.4736 140
  -1   8   6 356.220 83.0914 142
  -1   8   6 270.931 70.0783 135
  -1   8   6 304.993 79.7012 122
   1  -8  -6 246.891 151.182 117
   1  -8  -6 257.719 88.7308 130
  -1   8   6 335.089 132.931 129
   1  -8  -6 99.8173 152.764 128
  -1  -8   6 356.121 91.7628  94
  -1  -8   6 307.018 116.153  96
  -1  -8   6 142.303 88.3077  91
  -1  -8   6 288.146 94.7489  95
   1  -8  -6 263.590 146.677 112
  -1  -8   6 174.758 46.0908 101
  -1  -8   6 235.862 64.7623  87
  -1  -8   6 352.980 92.1117  92
   1  -8  -5 281.669 63.2981  38
  -1   8   5 266.703 59.8778  47
  -1   8   5 196.005 117.675  62
  -1   8   5 263.275 132.813  59
   1  -8  -5 344.331 76.1956  50
  -1   8   5 131.677 145.573  60
   1  -8  -5 215.238 136.493  56
  -1   8   5 263.073 69.2681  26
  -1  -8   5 309.178 56.1299   4
  -1  -8   5 339.147 63.2207   7
  -1  -8   5 236.168 73.2083  15
  -1  -8   5 243.194 73.2518   3
  -1  -8   5 297.212 87.7894  10
  -1  -8   5 354.229 92.2309  12
  -1  -8   5 275.378 73.1141   6
  -1   8   5 398.889 75.1536  28
  -1  -8   5 375.929 90.9353   5
  -1   8   5 287.880 83.1228 164
   1  -8  -5 192.216 85.3170 161
   1  -8  -5 238.704 84.6261 150
   1  -8  -5 80.5501 87.6687 157
  -1   8   5 299.545 75.6311 146
  -1   8   5 218.777 83.8102 155
   1  -8  -5 346.393 140.698  66
  -1   8   5 151.737 97.6119  65
   1  -8  -5 381.378 141.271  75
  -1   8   5 254.762 109.260  74
  -1   8   5 301.799 59.1364 140
   1  -8  -5 314.004 81.7431 133
  -1   8   5 263.075 70.5758 135
  -1   8   5 148.022 64.3801 137
   1  -8  -5 341.059 149.463 117
  -1   8   5 298.144 104.809 127
  -1   8   5 168.367 136.984 123
   1  -8  -5 274.704 155.990 128
  -1   8   5 267.624 139.070 129
   1  -8  -5 176.032 100.370 124
   1  -8  -5 171.728 91.0880 130
  -1   8   5 273.138 71.5074 122
  -1  -8   5 294.062 90.9363  94
  -1  -8   5 190.625 70.7279  87
  -1  -8   5 264.736 91.8877  95
  -1  -8   5 161.701 80.9263  91
  -1  -8   5 283.830 89.2196  92
  -1  -8   5 193.670 53.7644 100
  -1  -8   5 209.231 50.6786 102
   1  -8  -5 212.311 138.167 112
   1   8  -5 289.773 113.368  82
   1  -8  -4 5452.87 256.288  38
  -1   8   4 4392.58 339.366  60
   1  -8  -4 5047.16 248.374  52
  -1   8   4 5305.33 340.164  59
   1  -8  -4 5307.97 252.254  50
  -1   8   4 4968.77 248.560  48
   1  -8  -4 5676.45 344.852  56
  -1  -8   4 4868.76 252.262  15
  -1  -8   4 4760.18 258.404  27
  -1  -8   4 4617.79 240.160   7
  -1  -8   4 4097.44 236.237   4
  -1  -8   4 4721.61 252.427  12
  -1  -8   4 4541.98 241.626   3
  -1  -8   4 4616.82 249.793   5
  -1  -8   4 3794.89 238.390   6
  -1  -8   4 4530.13 247.573  10
  -1   8   4 4466.25 240.888  26
   1  -8  -4 5199.69 265.185 161
  -1   8   4 4871.46 251.889 164
   1  -8  -4 5426.01 260.964 163
  -1   8   4 4958.94 255.468 166
   1  -8  -4 5477.81 266.362 157
  -1   8   4 5066.59 252.395 146
   1  -8  -4 4902.14 254.727 150
  -1   8   4 5151.49 255.462 155
  -1   8   4 5765.07 320.026  65
  -1   8   4 4968.12 321.264  74
   1  -8  -4 5906.89 350.576  66
  -1   8   4 4861.71 247.449 137
  -1   8   4 5132.13 246.491 140
  -1   8   4 5091.51 251.466 135
   1  -8  -4 5581.98 261.108 133
   1  -8  -4 5381.79 335.234 112
  -1   8   4 5108.67 253.703 118
  -1   8   4 5495.31 347.055 129
   1  -8  -4 5265.94 339.698 117
  -1   8   4 5223.14 347.857 123
   1  -8  -4 5334.85 354.821 115
  -1   8   4 5265.33 253.315 122
   1  -8  -4 5341.19 348.652 128
  -1   8   4 5729.72 329.816 127
  -1  -8   4 4962.08 261.014  91
  -1  -8   4 4838.38 242.834 102
  -1  -8   4 4841.45 247.508 110
  -1  -8   4 4726.65 247.752 100
  -1  -8   4 4878.78 260.803  94
  -1  -8   4 5220.54 260.161 111
   1   8  -4 4400.44 313.859  82
  -1  -8   4 4643.54 250.117 109
  -1  -8   4 4790.63 251.082  87
   1  -8  -3 15889.8 718.359  56
  -1   8   3 14185.2 713.538  60
   1  -8  -3 14239.3 633.585  52
  -1   8   3 14677.4 641.343  42
   1  -8  -3 14547.7 638.872  38
  -1  -8   3 12738.1 634.126  49
  -1   8   3 13473.1 630.559  48
  -1  -8   3 12090.8 624.589   8
  -1  -8   3 12736.3 633.299  27
  -1  -8   3 13492.0 631.771  12
  -1  -8   3 13432.1 635.326  15
  -1  -8   3 13166.7 628.537  10
  -1  -8   3 12729.8 628.247   5
   1  -8  -3 14066.1 641.930 163
  -1   8   3 13113.6 635.074 166
   1  -8  -3 14928.7 644.232 161
  -1   8   3 13890.9 633.431 146
   1  -8  -3 14115.3 640.414 156
   1  -8  -3 14712.9 633.637 150
  -1   8   3 13617.2 635.310 155
   1   8  -3 11872.9 698.525  79
   1  -8  -3 14868.4 718.529  66
   1   8  -3 12579.3 712.409  78
  -1   8   3 14652.1 675.087  63
  -1   8   3 15038.6 680.829  70
  -1   8   3 14985.0 707.468  74
  -1   8   3 13340.4 687.972  72
   1   8  -3 11031.7 678.252  73
   1  -8  -3 12235.0 645.379  69
  -1   8   3 14934.1 729.958  62
  -1   8   3 15507.2 702.510  65
   1  -8  -3 14395.1 639.844 133
   1  -8  -3 15279.0 639.077 131
  -1   8   3 14063.0 636.366 142
  -1   8   3 13979.0 632.176 140
  -1   8   3 13874.2 635.056 119
   1  -8  -3 13933.2 702.478 117
  -1   8   3 13668.2 633.919 122
  -1   8   3 13740.0 635.375 118
   1  -8  -3 14451.8 702.123 112
  -1   8   3 13974.1 677.054 120
  -1   8   3 14439.6 702.140 121
  -1   8   3 14631.2 718.517 123
  -1   8   3 14183.6 708.399 127
   1  -8  -3 14260.8 709.919 128
   1  -8  -3 14995.5 734.771 115
   1   8  -3 12715.8 686.118  82
  -1  -8   3 14272.9 636.698 110
  -1  -8   3 13249.9 634.037 100
  -1  -8   3 13241.0 640.196  94
  -1  -8   3 13372.1 708.821  98
  -1  -8   3 13379.0 628.905 102
  -1  -8   3 13271.5 639.028  91
  -1  -8   3 13744.4 639.152 111
   1   8  -3 14652.1 748.560  84
  -1  -8   3 14125.8 637.494  96
  -1  -8   3 14138.7 638.762 109
  -1  -8   3 13326.3 635.330  87
   1   8  -2 1391.82 161.936  84
  -1  -8   2 1183.12 147.113  98
   1  -8  -2 1509.64 103.127 149
  -1  -8   2 1154.08 100.932 156
  -1  -8   2 1253.64 98.5374 150
   1  -8  -2 1546.83 102.503 156
  -1  -8   2 1279.75 104.506 157
   1  -8  -2 1299.34 92.8658 150
  -1   8   2 1461.00 92.3927 146
   1   8  -2 1261.79 126.576  73
  -1   8   2 1371.46 128.138  72
   1  -8  -2 1670.63 164.316  66
   1   8  -2 1150.55 173.386  77
   1  -8  -2 1672.17 150.983  67
  -1   8   2 1615.98 147.163  70
  -1   8   2 1650.27 157.778  65
   1  -8  -2 1224.07 92.2852  69
   1   8  -2 1360.99 153.221  79
  -1   8   2 1577.71 157.662  62
   1   8  -2 1064.74 175.232  78
  -1   8   2 1588.69 156.829  74
   1  -8  -2 1492.15 108.578 133
  -1   8   2 1447.37 99.7249 135
   1  -8  -2 1454.03 102.583 130
   1  -8  -2 1544.38 106.235 131
  -1   8   2 1450.34 100.293 142
   1  -8  -2 1403.46 151.024 128
   1  -8  -2 1466.11 145.484 117
   1  -8  -2 1455.80 180.948 115
  -1   8   2 1359.77 132.467 121
   1  -8  -2 1351.46 143.802 112
  -1   8   2 1516.26 153.387 123
  -1   8   2 1271.18 167.056 129
  -1   8   2 1741.14 170.345  59
  -1   8   2 1457.91 151.664  60
   1   8  -2 1103.99 128.932  62
   1   8  -1 27301.8 1264.46  84
   1  -8  -1 27841.3 1230.58  98
  -1  -8   1 25598.4 1226.52  98
  -1  -8   1 24185.1 1183.86 150
   1  -8  -1 27605.0 1190.18 157
   1  -8  -1 26904.7 1190.64 149
   1   8  -1 23390.6 1210.43  73
   1  -8  -1 28234.2 1239.14  67
   1   8  -1 23719.3 1220.26  71
   1   8  -1 26829.8 1258.57  77
  -1   8   1 26432.9 1240.63  70
   1  -8  -1 28732.9 1242.66  75
   1   8  -1 26850.3 1253.34  79
  -1   8   1 26223.2 1210.24  72
  -1   8   1 29106.5 1261.91  62
   1   8  -1 23165.0 1230.85  72
   1   8  -1 28200.2 1263.84  78
  -1   8   1 25577.4 1219.69  80
   1  -8  -1 26815.2 1190.79 131
  -1  -8   1 25681.7 1188.34 130
   1  -8  -1 26887.0 1186.79 130
   1  -8  -1 26243.2 1190.13 133
  -1  -8   1 26259.1 1245.07 117
  -1   8   1 26903.1 1259.50 129
   1  -8  -1 27367.5 1225.03 117
  -1  -8   1 22776.1 1216.99 124
   1   8  -1 25391.3 1236.63 129
   1  -8  -1 26591.6 1226.79 128
  -1   8   1 26557.4 1220.51 121
   1  -8  -1 26468.9 1221.89 112
  -1  -8   1 25637.4 1243.02 128
   1  -8  -1 30007.3 1281.50 115
  -1   8   1 28373.0 1240.27 123
   1   8  -1 27625.3 1248.53  62
  -1   8   1 28311.2 1240.62  60
  -1   8   1 26785.6 1247.43  59
   1  -8   0 9706.51 504.076  98
   1   8   0 10779.6 517.561  84
  -1  -8   0 9387.28 486.561  98
  -1  -8   0 9364.01 455.751 150
   1  -8   0 10186.4 465.168 149
  -1   8   0 10271.8 516.719  62
  -1  -8   0 9939.85 490.600  67
   1  -8   0 10033.3 505.333  67
   1   8   0 9884.53 492.926  71
   1   8   0 9232.46 480.825  73
   1   8   0 10412.9 506.918  72
  -1  -8   0 9973.74 495.623  75
  -1  -8   0 10173.7 512.461  66
  -1   8   0 10149.7 522.963  74
  -1  -8   0 9999.72 463.505 133
  -1  -8   0 9867.64 460.850 130
   1  -8   0 9889.87 464.346 131
   1  -8   0 9485.89 457.289 130
   1  -8   0 9627.04 491.371 128
  -1  -8   0 10115.9 514.630 128
  -1   8   0 9667.72 496.132 123
  -1  -8   0 9517.83 486.247 124
  -1  -8   0 10159.3 514.525 117
   1   8   0 10310.4 520.353 129
  -1  -8   0 9441.36 510.631 112
   1  -8   0 9707.39 491.490 117
   1   8   0 10446.0 529.269  62
   1  -8   0 10211.4 510.828  56
  -1   8   0 9939.19 506.168  60
  -1  -8   0 9836.31 499.988  56
   1   8   0 10220.6 522.257  60
   1  -8   1 1427.69 154.858  98
   1   8   1 1497.88 121.098  84
  -1  -8  -1 1439.25 115.399  98
  -1  -8  -1 1475.65 99.3478 150
  -1  -8  -1 1572.58 105.174 157
  -1  -8  -1 1440.81 168.168  76
   1   8   1 1576.29 133.630  71
  -1   8  -1 1363.32 158.779  74
  -1   8  -1 1413.37 135.247  62
  -1  -8  -1 1419.20 141.037  75
   1   8   1 1395.75 145.292  72
  -1  -8  -1 1495.01 158.385  66
   1   8   1 1442.16 154.924  74
  -1   8  -1 1571.10 153.641  79
  -1  -8  -1 1558.59 135.560  67
   1   8   1 1451.76 121.670  73
  -1   8  -1 1557.62 172.943  78
  -1   8  -1 1205.66 115.841  72
  -1   8  -1 1488.52 173.046  77
   1  -8   1 1373.91 96.4814 130
   1   8   1 1500.72 96.8456 142
   1   8   1 1500.92 98.3882 135
  -1  -8  -1 1517.17 107.200 133
   1  -8   1 1556.04 110.505 133
  -1  -8  -1 1558.78 129.619 124
  -1  -8  -1 1779.05 164.000 112
   1   8   1 1804.20 167.837 127
  -1  -8  -1 1664.12 158.144 117
   1   8   1 1661.18 167.182 129
  -1  -8  -1 1750.09 162.742 128
  -1   8  -1 1343.49 141.270  60
   1   8   1 1545.67 167.651  60
  -1  -8  -1 1568.56 149.136  56
   1   8   1 1677.20 167.029  62
   1  -8   2 16014.7 811.479  98
  -1  -8  -2 16121.8 759.503  98
  -1  -8  -2 16072.3 748.785 157
  -1  -8  -2 16103.9 745.263 150
   1  -8   2 15459.3 746.656 157
  -1  -8  -2 18092.1 804.257  67
   1   8   2 17104.6 807.308  74
   1   8   2 17042.5 833.260  62
  -1   8  -2 16076.6 808.087  78
   1   8   2 16897.5 806.517  72
   1   8   2 16297.8 787.677  70
  -1  -8  -2 17037.5 823.057  76
   1   8   2 14657.0 757.347  80
  -1   8  -2 15044.0 794.491  79
  -1   8  -2 15693.8 804.918  77
   1   8   2 16208.3 790.170  71
  -1  -8  -2 17955.9 808.787  75
  -1  -8  -2 16136.4 747.574 133
   1   8   2 15988.2 744.640 142
   1   8   2 16102.9 745.393 135
  -1  -8  -2 16615.1 748.314 130
  -1  -8  -2 17519.2 813.624 112
  -1  -8  -2 17556.2 815.838 117
  -1  -8  -2 17848.5 819.383 128
  -1  -8  -2 16026.5 781.452 124
   1   8   2 17810.8 812.336 120
   1   8   2 16161.6 789.580 123
   1   8   2 16353.8 817.454 129
  -1  -8  -2 17430.3 812.946  56
   1   8   2 17428.4 817.711  59
   1   8   2 17549.9 824.850  60
   1   8   3 1431.81 100.241  42
   1   8   3 1236.33 91.4620  46
  -1  -8  -3 1336.94 97.5799  50
   1   8   3 1382.53 170.244  60
   1   8   3 1344.17 93.6524  44
  -1  -8  -3 1457.65 164.928  56
  -1  -8  -3 1456.02 102.945  52
   1   8   3 1438.73 162.971  59
   1  -8   3 1222.96 96.1393   6
   1  -8   3 1183.57 94.2750  15
   1  -8   3 1163.06 100.582   9
   1  -8   3 1389.57 111.686  27
  -1  -8  -3 1478.28 106.284 161
   1  -8   3 1268.94 111.072 168
   1   8   3 1358.80 100.520 166
   1   8   3 1342.07 99.6866 170
   1  -8   3 1307.33 99.3527 161
  -1  -8  -3 1345.59 104.571 157
  -1  -8  -3 1586.02 108.624 156
   1   8   3 1293.31 95.8535 155
  -1  -8  -3 1301.04 104.282 150
   1   8   3 1425.13 161.401  72
  -1  -8  -3 1597.10 159.852  67
  -1   8  -3 895.532 129.215  79
  -1  -8  -3 1419.88 160.025  75
   1   8   3 1360.92 115.625  70
   1   8   3 1579.94 149.534  74
  -1   8  -3 1049.32 152.543  78
   1   8   3 1381.12 145.106  71
   1   8   3 1566.52 141.592  65
  -1  -8  -3 1527.38 174.892  76
  -1  -8  -3 1366.37 104.156 133
  -1  -8  -3 1517.29 106.198 130
  -1  -8  -3 1111.38 81.9737 134
   1   8   3 1401.83 97.8602 135
   1   8   3 1356.53 98.0796 142
   1   8   3 1282.37 90.5209 118
  -1  -8  -3 1592.95 186.594 128
   1   8   3 1335.12 170.028 129
   1   8   3 1549.52 143.083 120
  -1  -8  -3 1229.78 138.788 124
   1   8   3 1362.41 161.437 127
  -1  -8  -3 1435.90 175.820 112
   1   8   3 1309.91 90.4279 122
   1   8   3 1308.67 148.542 123
  -1  -8  -3 1375.01 97.7391 114
   1   8   3 1238.31 93.3437 119
   1   8   3 1334.54 127.980 125
  -1  -8  -3 1498.66 174.776 117
   1  -8   3 1393.55 90.8255 102
   1  -8   3 1278.02 97.2698 110
   1  -8   3 1393.96 99.6695 103
   1  -8   3 1272.77 174.470  98
  -1   8  -3 1362.07 168.545  84
   1  -8   3 1504.89 96.8543 100
   1  -8   3 1315.61 104.220  92
   1  -8   3 1236.98 93.8506  89
   1  -8   3 1409.83 106.611  93
   1  -8   3 1446.40 107.765  94
   1   8   4 85.1514 99.6825  62
   1   8   4 42.5302 57.9384  42
  -1  -8  -4-2.59967 50.0906  38
   1   8   4 101.060 131.636  60
   1   8   4 22.8485 106.233  59
   1   8   4 31.9887 62.3909  58
  -1  -8  -4-2.15855 67.7785  52
   1   8   4 65.5703 59.4472  48
   1  -8   4 11.7079 61.6175   3
   1  -8   4 19.6497 61.6867  15
   1  -8   4 35.5893 68.1007   6
   1  -8   4 38.3453 47.4593   7
  -1  -8  -4 44.1101 66.6039  36
   1   8   4 22.8816 69.6411 166
  -1  -8  -4 4.84239 65.6540 161
   1   8   4 111.212 69.0959 170
  -1  -8  -4 23.9440 70.7282 157
  -1  -8  -4 8.59394 75.4429 150
   1   8   4 58.9706 64.9604 155
   1   8   4 14.8044 55.7756 146
   1   8   4-33.7516 50.3507 154
  -1  -8  -4 2.39948 75.8884 156
  -1   8  -4-39.1467 95.0339  80
  -1  -8  -4-107.536 126.844  76
   1   8   4 34.0003 114.491  72
  -1  -8  -4-15.8295 114.715  67
   1   8   4-6.08070 84.0322  74
   1   8   4-38.5737 69.0883  65
  -1  -8  -4-48.8458 123.880  75
  -1  -8  -4-27.3500 152.359  66
  -1  -8  -4 28.6843 45.8296 134
   1   8   4 48.5349 65.8586 142
  -1  -8  -4 43.8081 69.4817 133
   1   8   4 26.9211 57.1517 140
   1   8   4 10.3938 63.6329 135
   1   8   4-25.0024 102.205 123
  -1  -8  -4 2.31531 71.8594 130
  -1  -8  -4 61.6353 102.786 124
   1   8   4 44.0605 56.8019 119
   1   8   4-24.4512 55.4325 122
   1   8   4 23.4691 103.976 127
   1   8   4 81.8374 65.1693 120
  -1  -8  -4-33.8387 135.833 117
  -1  -8  -4-8.65279 150.362 128
   1  -8   4-17.5093 51.3435 100
   1  -8   4 38.7578 68.2151  87
  -1  -8  -4-65.8809 135.850 112
   1  -8   4 2.19030 76.1253  92
   1  -8   4-2.02273 50.8302 110
   1  -8   4-6.49031 45.7136 101
   1  -8   4-1.92748 47.8847 102
   1   8   5 11507.9 563.212  58
   1   8   5 12195.6 564.397  48
  -1  -8  -5 14263.7 691.347  56
   1   8   5 12735.4 695.844  60
  -1  -8  -5 13032.9 576.836  38
   1   8   5 12476.9 653.687  59
  -1  -8  -5 12532.7 568.412  52
   1  -8   5 11697.8 562.132   3
  -1  -8  -5 12536.2 575.633  36
   1  -8   5 11229.1 563.437   6
   1  -8   5 11550.1 558.925   4
   1  -8   5 11086.2 557.106   7
   1   8   5 11524.8 562.364  26
   1   8   5 11982.4 568.920 170
   1   8   5 12468.0 570.341 166
  -1  -8  -5 12198.6 573.872 161
   1   8   5 11192.2 567.911 146
   1   8   5 11677.2 556.754 154
  -1  -8  -5 12044.5 579.603 156
   1   8   5 13065.2 573.201 155
  -1  -8  -5 11364.5 576.164 150
  -1  -8  -5 12932.2 577.797 157
   1   8   5 12412.7 672.305  62
  -1  -8  -5 12610.9 682.540  66
  -1  -8  -5 11471.0 646.615  76
  -1  -8  -5 13773.5 683.014  75
  -1   8  -5 11119.9 635.467  81
  -1  -8  -5 12325.6 674.759  67
  -1  -8  -5 10142.1 554.155 134
  -1  -8  -5 13800.6 578.363 130
   1   8   5 12303.7 569.868 142
   1   8   5 12354.9 563.723 140
  -1  -8  -5 12554.3 689.226 117
  -1  -8  -5 13281.5 575.073 114
   1   8   5 12455.8 649.643 127
   1   8   5 11984.6 569.398 119
  -1  -8  -5 13870.9 688.481 112
  -1  -8  -5 10133.5 629.316 124
  -1  -8  -5 12642.2 698.340 128
   1   8   5 12274.8 570.329 122
   1  -8   5 12850.7 583.095  94
   1  -8   5 11954.5 562.752 102
   1  -8   5 12399.5 578.272  95
   1  -8   5 13634.9 581.638  96
   1  -8   5 10878.1 561.356 101
   1  -8   5 11570.2 568.458  87
  -1   8  -5 9467.80 649.854  82
   1  -8   5 12547.8 566.669 100
   1  -8   5 12140.0 571.817  90
  -1  -8  -6 216.237 81.0283  50
   1   8   6 172.432 105.132  59
   1   8   6 121.932 146.010  60
  -1  -8  -6 234.866 59.8310  38
  -1  -8  -6 172.227 142.793  56
   1   8   6 235.302 71.0589  48
  -1  -8  -6 169.777 67.6199  52
   1   8   6 178.758 93.9331  62
   1  -8   6 213.536 63.0982   7
   1  -8   6 45.6687 72.0631  11
   1  -8   6 280.510 81.6121   3
   1   8   6 233.600 73.3814  28
   1  -8   6 212.371 94.9214   5
   1  -8   6 275.863 86.1418   6
   1   8   6 257.914 78.8389  26
   1  -8   6 175.565 61.9587   4
   1   8   6 162.881 88.6260 166
   1   8   6 161.913 84.6939 170
  -1  -8  -6 192.596 74.7510 161
   1   8   6 127.026 79.8694 155
  -1  -8  -6 170.155 80.9890 157
  -1  -8  -6 175.286 95.2466 150
  -1  -8  -6 220.993 94.5718 156
  -1  -8  -6 122.602 132.746  66
  -1  -8  -6 262.265 124.430  67
   1   8   6 183.353 60.1359 140
   1   8   6 186.360 74.2130 135
  -1  -8  -6 92.8442 54.5387 134
   1   8   6 204.930 103.831 127
  -1  -8  -6 209.313 84.7810 114
  -1  -8  -6 74.6719 116.180 124
  -1  -8  -6 10.4628 167.767 128
  -1  -8  -6 189.782 82.0476 130
   1   8   6 201.744 131.296 129
  -1  -8  -6 132.481 153.237 117
   1  -8   6 245.382 100.383  95
   1  -8   6 117.888 89.7676  90
   1  -8   6 159.920 55.4436 102
   1  -8   6 189.574 90.7505  94
  -1  -8  -6 170.193 152.519 112
   1   8   6 160.361 63.0550  92
   1  -8   6 249.383 114.435  96
   1  -8   6 212.656 74.9458  87
   1  -8   6 18.6151 43.0550 101
   1  -8   6 136.985 51.1079 100
  -1  -8  -7 28.7015 41.9590  38
  -1  -8  -7 116.701 70.1357  50
  -1  -8  -7 16.9494 105.992  56
   1   8   7 18.1709 59.3634  48
   1   8   7 39.0792 81.6096 166
  -1  -8  -7-14.5470 65.3271 157
   1   8   7-4.38590 69.3471 155
  -1  -8  -7 6.95612 75.2208 156
   1   8   7 83.1041 59.8838  28
   1  -8   7 52.4276 73.0391   9
   1  -8   7 72.8621 57.3992   7
   1   8   7 101.170 69.8802  26
   1   8   7 17.1914 42.8779 140
   1   8   7 42.2958 57.1249 135
   1   8   7 120.652 110.478 129
  -1  -8  -7 17.6521 127.576 117
  -1  -8  -7 2.16539 71.6318 114
  -1  -8  -7 12.2914 90.3563 124
  -1  -8  -7 68.6002 64.6824 130
   1  -8   7 184.879 91.9523  93
   1  -8   7 153.185 97.6663  96
   1  -8   7 69.5588 60.3764  87
   1  -8   7 103.545 76.7810  94
   1  -8   7 83.2500 83.7302  92
  -1  -8  -8 83.1266 45.2740  50
  -1  -8  -8 20.7925 23.1810  38
   1   8   8 110.077 58.7156 166
  -1  -8  -8-27.4314 51.6979 156
   1  -8   8 113.359 50.1670   8
   1   8   8 112.662 51.3737  26
   1  -8   8 92.8622 42.0242   7
   1   8   8 28.2578 45.5327 142
  -1  -8  -8 120.752 48.1608 114
   1  -8   8 132.284 59.1701  92
   1  -8   8 85.4855 67.4594  96
  -1   9   8 47.3137 46.2824 170
   1  -9  -8-30.2168 41.0041 157
   1  -9  -8-16.7607 45.8055 156
  -1   9   8 1.24075 45.8393 155
  -1   9   8 24.3773 51.7146  22
  -1  -9   8 67.9804 47.6574   8
  -1  -9   8 51.4275 52.5385   9
   1  -9  -8 15.2019 43.0336 114
  -1  -9   8 70.3761 47.9579  93
  -1   9   8 44.1061 53.1083 107
  -1  -9   8 34.5448 65.2711  96
   1  -9  -7 308.757 64.2971  50
   1  -9  -7 219.769 46.1813  38
   1  -9  -7 223.065 99.6649  56
  -1  -9   7 256.200 76.7418  10
  -1  -9   7 302.541 72.4750   8
   1  -9  -7 183.575 36.5266  19
  -1   9   7 213.891 60.8517  26
  -1  -9   7 266.358 69.1095  11
  -1  -9   7 240.551 80.4443   9
  -1   9   7 290.431 73.7613 170
  -1   9   7 174.814 66.0989 164
   1  -9  -7 169.608 68.2411 161
   1  -9  -7 167.512 66.8995 150
  -1   9   7 268.839 72.4530 155
   1  -9  -7 261.500 77.9752 156
   1  -9  -7 203.490 74.1329 157
  -1   9   7 216.353 62.5244 142
  -1   9   7 202.891 55.1577 135
   1  -9  -7 158.187 119.421 128
  -1   9   7 304.287 107.044 129
   1  -9  -7 321.929 68.2969 130
   1  -9  -7 62.5110 104.556 117
  -1  -9   7 338.680 101.805  96
  -1  -9   7 292.126 77.0759  92
  -1  -9   7 331.123 76.0721  94
  -1  -9   7 319.720 82.3462  93
   1  -9  -6-13.2968 73.5559  50
   1  -9  -6 9.26156 119.720  56
  -1   9   6 53.8800 108.805  59
  -1   9   6-62.7078 139.841  60
   1  -9  -6-2.60139 51.3144  38
  -1   9   6 30.7572 64.5659  26
  -1  -9   6 26.3560 90.0970   9
  -1  -9   6 60.0415 77.6979   8
  -1  -9   6 39.5397 79.5275  12
  -1  -9   6-21.8965 60.5316  15
  -1  -9   6 19.3591 53.8705   7
  -1  -9   6 16.5905 82.9865  10
  -1   9   6-39.8147 73.4377 164
   1  -9  -6-2.83462 79.3173 161
   1  -9  -6 11.2763 87.1109 157
  -1   9   6 20.2237 76.8852 155
   1  -9  -6 22.4467 73.0358 150
  -1   9   6-20.9785 64.9250 146
   1  -9  -6-18.6923 123.797  75
   1  -9  -6-170.223 131.681  66
  -1   9   6 81.4883 62.5590 135
  -1   9   6-5.06769 47.4477 140
  -1   9   6 35.8683 115.914 129
   1  -9  -6-51.8131 123.008 117
  -1   9   6-7.51491 67.8124 122
   1  -9  -6 92.5067 132.543 128
   1  -9  -6 24.2834 76.8676 130
   1  -9  -6-8.66769 114.419 112
  -1  -9   6-2.80416 83.5061  91
  -1  -9   6-9.64553 84.8795  93
  -1  -9   6-43.9501 83.1035  94
  -1  -9   6 22.3261 62.5997  87
  -1  -9   6 1.92180 40.6044 101
  -1  -9   6 59.4843 86.2144  92
  -1  -9   6-1.72222 38.7438 100
  -1  -9   6 66.3612 86.1859  95
   1  -9  -5 3554.69 186.701  50
  -1   9   5 3333.51 183.421  48
   1  -9  -5 3653.58 187.396  38
  -1   9   5 3356.36 171.787  47
  -1   9   5 2862.26 285.048  60
   1  -9  -5 3511.13 278.855  56
  -1   9   5 3165.40 268.470  59
  -1  -9   5 3624.13 202.010  27
  -1  -9   5 3084.12 177.650   8
  -1  -9   5 2695.29 170.875   6
  -1  -9   5 3128.90 188.248   9
  -1  -9   5 3397.54 182.531  15
  -1  -9   5 2938.24 173.041   3
  -1  -9   5 3356.12 171.405   7
  -1  -9   5 3268.13 183.118  10
  -1   9   5 3158.35 173.900  26
  -1  -9   5 2804.43 163.228   4
  -1  -9   5 3409.08 186.808  12
  -1   9   5 3180.04 178.349  28
  -1  -9   5 3342.22 188.624   5
   1  -9  -5 3176.27 184.217 163
  -1   9   5 2998.87 182.363 164
  -1   9   5 3133.25 188.878 166
   1  -9  -5 3636.18 201.067 161
   1  -9  -5 2916.72 186.732 150
  -1   9   5 3502.06 190.845 155
  -1   9   5 2906.46 183.319 146
   1  -9  -5 3459.88 200.683 157
  -1   9   5 2778.95 248.971  74
  -1   9   5 3244.56 276.120  62
   1   9  -5 1534.85 220.363  73
  -1   9   5 2754.30 226.215  65
   1  -9  -5 3420.19 274.695  66
  -1   9   5 3265.37 181.783 135
   1  -9  -5 3497.31 188.750 133
  -1   9   5 3092.54 171.986 140
  -1   9   5 3560.28 282.051 129
   1  -9  -5 2994.75 278.998 128
   1  -9  -5 2932.66 268.276 112
  -1   9   5 2966.83 282.145 123
   1  -9  -5 2744.84 265.205 117
  -1   9   5 3102.58 243.133 127
  -1   9   5 3056.11 184.492 122
  -1  -9   5 2588.98 192.162  91
  -1  -9   5 2799.11 177.703  87
  -1  -9   5 3546.15 200.388  94
  -1  -9   5 3004.53 170.076 110
  -1  -9   5 2696.69 166.161 102
  -1  -9   5 3171.92 195.998  95
  -1  -9   5 2946.17 172.583 100
  -1   9   4 364.559 147.641  60
  -1   9   4 334.562 143.038  59
   1  -9  -4 478.909 140.435  56
   1  -9  -4 420.589 77.2548  50
  -1   9   4 499.057 74.9623  48
  -1  -9   4 483.968 95.8325  12
  -1  -9   4 525.772 102.985  27
  -1  -9   4 489.335 81.5349   8
  -1  -9   4 423.182 67.0514   3
  -1  -9   4 523.474 87.8543   5
  -1  -9   4 452.193 59.2456   7
  -1  -9   4 460.099 83.8422  15
  -1  -9   4 373.326 59.3104   4
  -1  -9   4 398.978 97.7834   9
  -1   9   4 426.749 67.4933  26
  -1  -9   4 476.136 86.1841  10
  -1   9   4 446.959 86.2415 166
   1  -9  -4 495.245 89.4463 161
   1  -9  -4 494.903 83.8726 163
  -1   9   4 473.506 82.1713 155
  -1   9   4 371.904 72.2988 146
   1  -9  -4 493.883 91.0740 157
   1  -9  -4 266.408 78.4498 150
   1  -9  -4 543.139 150.789  66
  -1   9   4 394.754 117.999  74
  -1   9   4 443.843 114.072  65
   1   9  -4 279.744 98.3789  73
   1   9  -4 344.676 145.188  78
  -1   9   4 497.857 82.6693 142
   1  -9  -4 487.595 88.5666 133
  -1   9   4 469.650 68.4559 140
   1  -9  -4 395.210 144.009 117
  -1   9   4 506.380 70.4305 118
  -1   9   4 675.995 138.944 127
  -1   9   4 369.146 140.492 123
   1  -9  -4 304.089 144.711 128
  -1   9   4 476.735 74.0769 122
   1  -9  -4 653.323 163.752 115
  -1   9   4 506.003 77.0673 119
  -1  -9   4 356.069 77.0644  87
  -1  -9   4 455.901 66.1832 100
  -1  -9   4 418.365 86.4525  93
  -1  -9   4 582.850 109.030  96
  -1  -9   4 437.642 68.4366 110
  -1  -9   4 566.482 94.7419 111
  -1  -9   4 349.637 83.2636  91
  -1  -9   4 450.741 78.9795 109
  -1  -9   4 374.061 59.9518 102
   1  -9  -4 398.355 133.246 112
   1  -9  -3 3237.14 164.074  39
  -1  -9   3 2768.84 173.963  49
  -1   9   3 3387.00 254.858  60
  -1   9   3 3542.88 179.696  42
  -1   9   3 3299.39 171.577  48
   1  -9  -3 3634.53 176.889  38
  -1  -9   3 3632.33 180.330  15
  -1  -9   3 3169.59 168.901   8
  -1  -9   3 3233.63 159.811   7
  -1  -9   3 3353.44 182.690  27
  -1  -9   3 3363.09 172.224   5
  -1  -9   3 3181.44 173.453  10
  -1  -9   3 3239.86 179.724  12
  -1  -9   3 2087.35 166.015 171
   1  -9  -3 3098.73 183.039 161
   1  -9  -3 3149.83 180.034 163
  -1   9   3 2999.38 178.303 166
  -1  -9   3 2351.14 181.588 161
  -1   9   3 2931.95 168.657 146
   1  -9  -3 3069.34 171.514 150
   1  -9  -3 2867.03 179.484 156
  -1   9   3 2927.16 173.649 155
  -1   9   3 3350.00 218.430  70
  -1   9   3 3706.97 268.332  62
  -1   9   3 3462.27 240.767  65
   1   9  -3 2799.15 263.155  77
   1  -9  -3 3584.42 248.518  67
  -1   9   3 2873.12 220.452  72
   1   9  -3 2129.53 202.819  73
   1   9  -3 2626.40 255.001  78
  -1   9   3 3256.70 214.181  63
  -1   9   3 3605.65 249.940  74
   1  -9  -3 3320.40 259.571  66
  -1   9   3 3005.12 170.358 140
   1  -9  -3 3328.40 178.834 131
   1  -9  -3 3452.56 181.727 130
  -1   9   3 3203.51 176.850 142
   1  -9  -3 3299.68 183.557 133
   1  -9  -3 3465.28 283.196 115
   1  -9  -3 3317.66 242.156 117
  -1   9   3 3045.75 171.915 122
  -1   9   3 3035.94 223.031 121
   1  -9  -3 3440.66 237.746 112
  -1   9   3 2961.05 240.881 123
  -1   9   3 3198.19 174.673 119
  -1   9   3 3156.81 173.103 118
  -1   9   3 3116.77 217.774 120
  -1   9   3 3428.22 254.337 127
   1  -9  -3 3137.62 242.332 128
  -1  -9   3 3245.25 186.169  96
  -1  -9   3 3076.37 181.655  94
  -1  -9   3 3192.14 177.503  87
  -1  -9   3 2816.76 172.424 110
  -1  -9   3 3092.97 179.703 109
  -1  -9   3 3088.13 171.308  93
   1  -9  -3 3197.63 216.756  98
  -1  -9   3 3074.41 179.145  91
  -1  -9   3 2698.31 245.359  98
  -1  -9   3 3086.48 172.127 100
  -1  -9   3 2972.95 165.524 102
  -1   9   2 7273.64 330.272  42
   1   9  -2 5861.39 378.788  62
  -1   9   2 7313.73 407.456  59
   1  -9  -2 7203.60 326.099  50
  -1   9   2 6640.55 391.270  60
  -1  -9   2 6215.30 325.065  49
   1  -9  -2 6892.92 326.520  38
  -1  -9   2 6319.17 326.409  27
  -1  -9   2 6306.79 328.674  11
  -1  -9   2 6241.68 318.804   8
  -1  -9   2 6582.19 327.585  12
   1  -9  -2 7195.66 336.603 169
   1  -9  -2 7073.68 333.307 162
   1  -9  -2 6826.90 335.693 163
  -1  -9   2 6770.06 337.421 161
  -1  -9   2 7055.17 338.420 163
   1  -9  -2 6830.63 331.744 156
   1  -9  -2 7070.17 332.183 149
  -1  -9   2 5671.71 326.814 150
  -1  -9   2 6069.09 332.643 156
  -1   9   2 6647.27 326.598 155
  -1  -9   2 6545.98 335.954 157
   1  -9  -2 6701.85 322.706 150
  -1   9   2 6734.74 382.078  70
   1   9  -2 6921.25 418.658  77
   1  -9  -2 7324.79 411.546  66
   1  -9  -2 7536.83 400.237  75
   1  -9  -2 7409.87 394.030  67
  -1   9   2 7465.35 419.076  62
  -1   9   2 7258.89 401.889  74
   1   9  -2 5344.18 366.193  71
  -1   9   2 7205.80 385.151  63
   1   9  -2 5098.61 352.516  73
   1   9  -2 7043.05 420.419  78
  -1   9   2 7450.07 399.718  65
   1   9  -2 6999.18 407.510  79
  -1   9   2 7168.26 331.290 135
   1  -9  -2 6831.37 334.787 133
   1  -9  -2 7290.38 335.120 131
   1  -9  -2 7073.69 331.251 130
  -1   9   2 6917.10 330.459 142
  -1   9   2 6710.97 326.568 118
   1  -9  -2 7241.73 429.332 115
   1  -9  -2 6581.48 323.177 114
  -1   9   2 7393.96 415.201 127
   1  -9  -2 7468.16 391.108 128
   1  -9  -2 7199.63 384.265 117
   1  -9  -2 7275.01 385.039 112
  -1   9   2 7249.65 420.547 129
  -1   9   2 6846.96 391.610 123
  -1   9   2 6689.49 325.616 122
   1  -9  -2 6996.66 371.886  98
  -1  -9   2 6214.06 387.845  98
  -1  -9   2 6406.99 333.608 111
  -1  -9   2 7064.69 331.742  96
   1   9  -2 6760.37 424.751  84
  -1  -9   2 6525.05 330.372  94
  -1  -9   2 6365.43 328.756  88
  -1  -9   2 6149.00 329.122  91
  -1  -9   2 6898.50 332.104 110
  -1  -9   2 7023.31 332.649  92
  -1  -9   2 7307.38 336.553 109
  -1  -9   2 7374.10 333.567  87
  -1   9   1 618.667 116.228  62
   1   9  -1 379.461 118.780  60
  -1   9   1 537.281 132.003  59
  -1   9   1 491.059 113.706  60
   1  -9  -1 441.454 114.661  56
   1   9  -1 434.975 103.093  62
   1  -9  -1 453.404 52.6404  33
  -1  -9   1 443.258 71.5265  11
  -1  -9   1 429.116 72.2645 163
   1  -9  -1 432.042 73.9121 163
   1  -9  -1 494.549 76.2859 169
   1  -9  -1 431.443 69.4434 156
   1  -9  -1 454.944 74.2023 149
  -1  -9   1 351.277 66.1731 150
   1  -9  -1 505.318 73.2064 157
   1  -9  -1 435.739 58.6007 150
  -1  -9   1 367.440 73.9285 156
   1   9  -1 448.920 101.400  72
   1   9  -1 539.306 124.567  79
   1   9  -1 403.765 80.9462  73
   1   9  -1 354.402 90.8626  71
   1   9  -1 352.645 157.422  77
   1  -9  -1 528.889 111.398  67
  -1   9   1 398.858 83.0975  80
   1   9  -1 511.842 160.775  78
  -1   9   1 499.838 125.313  70
   1  -9  -1 443.185 115.263  75
   1  -9  -1 431.084 77.4859 131
   1  -9  -1 478.526 80.3351 133
   1  -9  -1 361.330 101.756 128
   1   9  -1 364.577 112.236 129
  -1  -9   1 287.281 119.120 128
   1  -9  -1 567.128 104.434 117
  -1  -9   1 366.705 72.0287 130
  -1   9   1 337.791 131.334 129
   1  -9  -1 467.823 69.4260 130
  -1   9   1 449.764 97.6166 123
  -1  -9   1 493.819 124.777 117
  -1  -9   1 365.780 62.3560  91
   1  -9  -1 459.319 104.196 112
  -1  -9   1 295.994 97.9197  98
   1  -9  -1 592.555 108.277  98
   1   9  -1 478.177 109.036  84
  -1  -9   1 385.730 63.9465 110
  -1   9   0 724.345 131.743  59
   1   9   0 702.056 125.902  62
  -1  -9   0 607.405 109.747  56
  -1   9   0 601.209 115.436  62
   1   9   0 593.552 134.114  60
  -1   9   0 656.804 120.279  60
   1  -9   0 494.911 117.282  56
   1  -9   0 749.261 87.3677 169
   1  -9   0 692.610 84.3228 162
  -1  -9   0 724.893 79.4557 161
  -1  -9   0 630.492 72.3183 150
  -1  -9   0 602.849 78.6490 156
   1  -9   0 643.739 76.1737 157
   1  -9   0 635.771 71.5056 156
   1  -9   0 572.057 60.2467 150
   1  -9   0 738.771 86.5908 149
   1   9   0 529.813 111.703  72
  -1   9   0 669.526 132.496  74
   1  -9   0 624.786 112.670  67
   1   9   0 589.710 83.6120  73
  -1   9   0 585.723 109.155  80
  -1  -9   0 533.248 94.9662  67
  -1  -9   0 690.817 132.635  66
   1   9   0 614.357 97.9275  71
  -1  -9   0 683.598 87.3195 133
   1   9   0 732.788 69.2821 142
  -1  -9   0 602.297 78.3032 130
   1  -9   0 684.958 73.3796 130
  -1  -9   0 541.239 131.109 117
   1  -9   0 693.561 108.000 117
   1   9   0 703.613 135.777 129
  -1  -9   0 518.930 98.8567 124
  -1  -9   0 610.678 127.737 128
   1  -9   0 637.121 108.400 128
  -1  -9   0 526.106 130.015 112
   1  -9   0 685.441 115.744  98
   1   9   0 638.818 104.722  84
   1  -9   0 590.005 69.9685  91
  -1  -9   0 542.111 95.3705  98
   1   9   1 662.961 129.566  62
  -1  -9  -1 657.467 118.508  56
  -1   9  -1 430.421 107.967  60
   1   9   1 760.287 139.869  60
  -1  -9  -1 619.490 71.3551  41
  -1   9  -1 743.109 108.052  62
   1  -9   1 639.221 75.9477  15
   1  -9   1 641.040 84.8339 168
  -1  -9  -1 616.518 75.6405 161
   1  -9   1 775.015 82.2828 163
  -1  -9  -1 805.303 73.9735 150
  -1  -9  -1 661.717 78.9069 157
   1  -9   1 661.432 72.6649 156
   1  -9   1 713.979 78.8357 157
  -1   9  -1 662.393 130.398  74
  -1  -9  -1 654.913 132.325  66
   1   9   1 666.039 116.339  72
  -1  -9  -1 734.898 115.108  75
   1   9   1 680.969 99.4990  71
   1   9   1 719.432 129.559  74
  -1   9  -1 857.568 158.159  78
  -1  -9  -1 715.567 104.545  67
  -1   9  -1 635.889 147.314  77
   1  -9   1 641.955 86.3182 133
   1  -9   1 822.222 74.3069 130
   1   9   1 636.031 70.6997 142
   1   9   1 724.091 72.7399 135
  -1  -9  -1 714.808 82.7633 133
  -1  -9  -1 646.963 131.733 128
  -1  -9  -1 566.097 129.822 117
  -1  -9  -1 646.473 96.6038 124
   1   9   1 742.999 140.120 129
   1   9   1 632.714 135.437 127
   1  -9   1 607.335 73.9408  91
  -1  -9  -1 854.971 134.510 112
  -1  -9  -1 592.730 84.4989  98
   1  -9   1 590.004 119.423  98
   1  -9   1 545.442 73.9929  87
   1  -9   1 582.531 71.1155 110
  -1  -9  -2 10332.9 498.899  38
   1   9   2 11203.4 585.345  60
   1   9   2 11216.0 579.885  59
  -1  -9  -2 10954.2 495.977  50
  -1  -9  -2 11088.7 503.650  41
  -1  -9  -2 11313.4 570.543  56
  -1  -9  -2 10676.8 500.622  52
   1   9   2 10728.5 497.483  46
   1   9   2 11116.4 503.808  42
   1  -9   2 9225.40 494.686  51
   1  -9   2 10766.4 497.618  33
   1  -9   2 10111.7 493.476  10
   1  -9   2 9442.19 490.449  17
  -1  -9  -2 11017.4 502.521  36
   1  -9   2 10205.8 494.118   9
   1  -9   2 10685.7 499.940  15
   1  -9   2 10608.1 500.194  11
   1  -9   2 11021.7 508.612 163
   1  -9   2 10490.2 508.853 162
   1  -9   2 10092.9 507.970 168
   1   9   2 9858.08 496.209 166
  -1  -9  -2 10977.9 505.473 161
  -1  -9  -2 10616.0 502.978 163
   1  -9   2 11064.3 504.066 161
  -1  -9  -2 10713.5 504.444 157
   1  -9   2 10434.3 502.231 157
   1  -9   2 9776.05 497.146 156
  -1  -9  -2 10808.2 498.623 150
  -1  -9  -2 11506.1 589.607  76
   1   9   2 12034.2 601.378  62
  -1  -9  -2 11735.4 559.942  67
  -1   9  -2 10815.8 572.138  77
  -1   9  -2 11543.4 578.923  78
   1   9   2 11698.6 573.737  74
  -1  -9  -2 11206.7 562.757  75
   1   9   2 10111.8 540.478  71
   1   9   2 11111.0 563.760  72
   1   9   2 10966.5 562.005  65
   1   9   2 10469.4 547.445  70
  -1   9  -2 9815.04 558.170  79
   1   9   2 10817.7 499.238 140
  -1  -9  -2 11099.7 503.897 133
   1   9   2 10740.2 498.439 142
   1   9   2 10827.2 499.345 135
  -1  -9  -2 11623.0 579.961 128
  -1  -9  -2 10508.0 533.731 124
  -1  -9  -2 10582.1 497.667 114
   1   9   2 10748.7 497.401 119
   1   9   2 10843.0 569.090 120
   1   9   2 10808.8 581.466 129
  -1  -9  -2 10833.5 570.308 117
  -1  -9  -2 11169.4 570.510 112
   1  -9   2 11049.3 496.577  93
   1  -9   2 11984.8 507.535  96
   1  -9   2 10083.9 498.372  92
   1  -9   2 11087.8 499.825 103
   1  -9   2 11036.0 503.833 110
   1  -9   2 10629.8 573.589  98
   1  -9   2 10700.9 501.859 100
   1  -9   2 10771.1 499.354  89
   1  -9   2 10363.6 501.721  94
   1  -9   2 10510.8 502.871  91
   1  -9   2 10763.7 504.581  88
  -1  -9  -3 9861.68 477.291  38
   1   9   3 10268.5 480.406  42
   1   9   3 10380.7 556.079  59
   1   9   3 9832.27 473.165  46
   1   9   3 10675.2 574.096  60
  -1  -9  -3 11105.5 562.593  56
   1   9   3 9728.24 473.090  44
  -1  -9  -3 10242.8 476.394  52
  -1  -9  -3 9494.81 472.567  41
  -1  -9  -3 10312.1 472.667  50
   1  -9   3 9331.95 467.980   9
   1  -9   3 9193.01 466.706  12
   1  -9   3 9634.17 471.318  15
   1  -9   3 9435.81 473.393  11
   1  -9   3 8795.27 466.262   6
   1  -9   3 10280.9 477.675 161
  -1  -9  -3 10894.4 481.484 161
   1   9   3 9727.54 472.471 166
   1   9   3 10069.6 473.183 170
  -1  -9  -3 10902.4 478.232 163
  -1  -9  -3 11174.6 481.471 156
   1   9   3 9909.26 470.137 155
  -1  -9  -3 10362.3 476.331 150
  -1  -9  -3 10771.2 480.908 157
  -1  -9  -3 11431.5 553.474  67
  -1  -9  -3 10799.5 568.666  76
   1   9   3 9584.95 549.991  72
  -1   9  -3 9123.83 542.837  78
   1   9   3 9945.13 504.163  70
  -1   9  -3 10229.4 575.626  80
   1   9   3 10715.1 541.642  74
   1   9   3 9284.59 525.303  71
  -1   9  -3 9437.68 546.357  77
  -1  -9  -3 10991.1 553.454  75
   1   9   3 10384.5 529.651  65
   1   9   3 10234.3 474.210 135
  -1  -9  -3 10970.6 479.612 130
   1   9   3 10195.9 473.700 142
  -1  -9  -3 10835.3 478.195 133
   1   9   3 9779.84 471.762 119
   1   9   3 10086.3 539.061 123
   1   9   3 9568.69 468.467 122
  -1  -9  -3 10290.5 556.527 117
  -1  -9  -3 10645.1 563.819 128
   1   9   3 10142.1 524.284 125
   1   9   3 9446.60 470.413 118
  -1  -9  -3 10060.2 473.723 114
  -1  -9  -3 10635.8 557.465 112
   1   9   3 9624.89 529.585 120
   1   9   3 9992.33 562.730 129
   1   9   3 10653.1 560.914 127
  -1  -9  -3 8956.80 516.332 124
   1  -9   3 9085.69 472.608  89
   1  -9   3 10512.7 477.654 110
   1  -9   3 9830.30 479.423  88
   1  -9   3 9902.63 480.266  94
   1  -9   3 9852.66 475.054 103
   1  -9   3 10303.3 472.878  93
   1  -9   3 10026.1 470.944 102
   1  -9   3 10533.3 476.945 100
   1  -9   3 9440.99 474.418  92
   1  -9   3 9952.96 479.346  91
   1  -9   3 9757.07 562.171  98
   1   9   4 708.325 85.4498  42
  -1  -9  -4 781.966 90.3036  52
  -1  -9  -4 721.964 85.2720  50
   1   9   4 629.624 163.617  60
   1   9   4 629.110 80.9266  58
   1   9   4 657.308 80.9952  48
   1   9   4 592.262 140.845  62
   1   9   4 622.566 138.393  59
   1  -9   4 697.020 82.4462  15
   1  -9   4 651.853 66.0482   7
  -1  -9  -4 677.472 89.7219  36
   1  -9   4 690.059 94.8291   9
   1  -9   4 562.308 92.2422  11
   1  -9   4 588.291 78.9931   8
   1  -9   4 535.941 85.3395   6
   1  -9   4 588.254 95.1913   5
   1  -9   4 574.432 78.1296   3
   1   9   4 793.453 91.8790 166
   1   9   4 783.959 92.8388 170
  -1  -9  -4 664.943 92.8080 161
   1   9   4 683.279 72.3825 154
  -1  -9  -4 647.068 93.9566 150
   1   9   4 633.238 84.0807 155
  -1  -9  -4 802.392 98.5699 156
  -1  -9  -4 793.634 97.7487 157
  -1  -9  -4 709.546 164.485  66
  -1   9  -4 692.727 143.358  80
  -1  -9  -4 914.995 159.363  75
   1   9   4 719.509 107.586  65
   1   9   4 675.513 121.339  74
  -1   9  -4 437.047 131.049  78
   1   9   4 722.357 155.976  72
  -1  -9  -4 674.762 154.557  76
  -1  -9  -4 839.880 148.922  67
   1   9   4 620.791 58.8500 141
   1   9   4 821.014 81.8091 140
  -1  -9  -4 805.797 87.5635 133
   1   9   4 834.623 89.5367 135
   1   9   4 760.684 87.6174 142
   1   9   4 579.677 100.594 120
   1   9   4 680.778 77.9805 122
   1   9   4 601.446 77.9700 119
  -1  -9  -4 771.121 98.2166 130
   1   9   4 667.819 168.059 129
  -1  -9  -4 759.381 174.341 117
  -1  -9  -4 623.110 122.438 124
   1   9   4 685.283 142.610 127
   1   9   4 469.584 134.222 123
  -1  -9  -4 625.669 170.758 128
   1  -9   4 608.371 76.3492 100
   1  -9   4 699.130 104.087  93
  -1  -9  -4 937.517 174.316 112
   1  -9   4 625.875 98.0360  92
   1  -9   4 754.551 88.8463  87
   1  -9   4 577.762 72.5894 101
   1  -9   4 755.357 76.6183 102
   1  -9   4 552.125 158.201  98
   1  -9   4 680.720 77.9326 110
  -1  -9  -5 177.284 77.6411  52
  -1  -9  -5 160.674 61.9839  38
   1   9   5 337.785 117.263  62
   1   9   5 132.546 70.5159  58
   1   9   5 107.915 142.152  60
   1   9   5 59.1620 120.608  59
   1   9   5 197.360 71.1170  48
   1  -9   5 219.224 87.8524   9
  -1  -9  -5 214.108 78.8524  36
   1  -9   5 219.730 57.4579   7
   1  -9   5 233.441 75.3449   3
   1  -9   5 112.422 61.1916   4
   1  -9   5 171.024 73.5931   8
   1  -9   5 66.5257 59.7961  15
   1  -9   5 140.714 79.8182   6
   1   9   5 211.715 75.9973  26
   1  -9   5 133.893 81.0923  11
  -1  -9  -5 183.327 79.2558 161
   1   9   5 217.872 85.6392 166
   1   9   5 170.567 82.8156 170
   1   9   5 160.050 78.5246 155
   1   9   5 96.4526 50.1149 154
  -1  -9  -5 138.766 83.9177 157
  -1  -9  -5 192.855 92.3714 156
  -1  -9  -5 107.702 84.7081 150
  -1   9  -5 310.318 106.187  81
  -1  -9  -5-64.5385 125.613  67
  -1  -9  -5 73.4309 134.825  66
  -1  -9  -5 292.851 140.941  75
   1   9   5 202.357 65.6225 140
   1   9   5 169.354 78.6049 142
  -1  -9  -5 116.358 145.044 117
   1   9   5 219.039 69.8817 122
   1   9   5 149.770 72.5891 119
   1   9   5 153.797 115.691 127
  -1  -9  -5 99.4114 104.675 124
  -1  -9  -5 149.904 153.412 128
  -1  -9  -5 96.8433 80.8661 130
  -1  -9  -5 104.465 141.685 112
   1  -9   5 218.834 97.8159  93
   1  -9   5 210.447 116.681  96
   1  -9   5 107.336 75.7845  87
   1  -9   5 158.334 59.1516 100
   1  -9   5 197.300 91.0647  92
   1  -9   5 179.026 59.1218 102
   1  -9   5 194.503 92.4722  94
   1  -9   5 198.664 54.3795 101
   1  -9   5 173.321 87.9874  90
   1   9   6 18.8497 64.7646  48
  -1  -9  -6-106.437 144.172  56
   1   9   6 15.2686 93.2528  59
  -1  -9  -6 56.1481 51.7683  38
   1   9   6 10.7100 126.023  60
   1  -9   6 18.4568 68.8672   8
   1  -9   6 35.1252 56.6656   7
   1  -9   6-55.2383 80.8956   9
   1  -9   6-35.0279 78.1187   6
   1  -9   6-12.0333 56.2858   4
   1   9   6 4.03067 68.1532  28
   1  -9   6 61.0085 72.4278   3
   1   9   6 14.0493 71.0225  26
   1  -9   6-11.1778 72.9358  11
   1   9   6 16.6684 84.3816 166
  -1  -9  -6 36.3766 71.3924 161
   1   9   6 104.229 84.5003 170
   1   9   6 30.9896 73.7583 155
  -1  -9  -6 98.6550 89.2670 156
  -1  -9  -6-12.0395 80.3572 150
  -1  -9  -6 5.11002 77.4111 157
  -1  -9  -6 73.2748 110.075  67
  -1  -9  -6-112.515 130.783  75
  -1  -9  -6 9.92067 126.862  66
   1   9   6 32.2320 66.6002 135
   1   9   6 23.7391 53.5606 140
   1   9   6 7.22218 71.4543 142
  -1  -9  -6-7.43609 80.0617 114
   1   9   6-14.8568 102.336 127
   1   9   6-65.9954 124.883 129
  -1  -9  -6 66.8246 132.747 117
  -1  -9  -6 78.5893 140.755 128
  -1  -9  -6 6.35962 93.4779 124
  -1  -9  -6-25.9189 70.7395 130
   1  -9   6 20.9005 49.5232 102
  -1  -9  -6 159.958 127.983 112
   1  -9   6 15.9790 47.5166 100
   1  -9   6 85.7636 90.0069  94
   1  -9   6-27.2362 92.7530  93
   1  -9   6 35.6427 71.0988  87
   1  -9   6 49.3516 42.6087 101
   1  -9   6 7.34193 84.6802  90
   1  -9   6 30.3537 109.744  96
   1  -9   6 112.851 90.0245  95
  -1  -9  -7 76.7846 105.936  56
   1   9   7 413.712 64.0154  48
  -1  -9  -7 373.150 51.5942  38
  -1  -9  -7 481.718 70.1333  50
   1   9   7 287.003 78.7564 166
   1   9   7 400.724 79.4575 170
  -1  -9  -7 360.380 77.2997 156
  -1  -9  -7 173.836 65.2782 157
   1   9   7 366.074 71.5239 155
  -1  -9  -7 327.683 74.0753 150
   1   9   7 384.876 62.8494  28
   1  -9   7 372.842 56.3300   7
   1  -9   7 447.285 66.8151   8
   1   9   7 366.138 69.1332  26
   1   9   7 26.5183 33.4081 140
   1   9   7 363.277 61.9304 135
   1   9   7 385.127 118.825 129
  -1  -9  -7 406.653 73.8770 114
  -1  -9  -7 277.117 127.391 117
  -1  -9  -7 216.058 132.377 128
  -1  -9  -7 220.350 66.2144 130
   1  -9   7 517.583 87.8121  93
   1  -9   7 508.152 97.5619  96
   1  -9   7 341.621 62.4942  87
   1  -9   7 483.555 82.0406  94
  -1  -9  -8 313.968 38.4718  39
  -1  -9  -8 483.067 48.8538  50
  -1  -9  -8 315.419 31.5828  38
  -1  -9  -8 342.001 52.1060 150
  -1  -9  -8 352.859 52.3050 156
   1   9   8 371.367 57.5747 166
   1   9   8 395.175 48.8439  26
  -1  -9  -8 443.669 49.5230 114
  -1  10   8 29.4865 36.4621 170
   1 -10  -8 6.83619 36.2286 156
  -1  10   8 20.8576 40.6452  22
   1 -10  -8-46.7944 33.2605 114
   1 -10  -8-3.46154 22.7660  39
  -1 -10   7 1241.42 89.7302  11
  -1  10   7 1041.77 80.7743  26
   1 -10  -7 949.529 69.6873  19
  -1 -10   7 1237.42 97.0707   9
  -1 -10   7 1333.41 88.9945   8
  -1 -10   7 1325.30 94.7651  10
   1 -10  -7 951.408 88.5293 161
  -1  10   7 1006.45 94.2605 170
   1 -10  -7 992.693 92.9760 157
  -1  10   7 1013.97 91.2506 155
   1 -10  -7 913.695 83.4768 150
   1 -10  -7 1039.63 96.4239 156
  -1  10   7 1086.29 83.1609 135
  -1  10   7 1070.81 87.2943 142
   1 -10  -7 1069.93 92.1436 130
  -1 -10   7 1161.43 100.496  94
  -1 -10   7 1242.23 91.4686  93
   1 -10  -7 1202.25 80.0319  38
   1 -10  -7 1016.99 76.9527  39
   1 -10  -7 1385.24 88.4197  50
   1 -10  -6 837.942 149.657  56
   1 -10  -6 842.137 78.3332  38
  -1  10   6 610.901 132.020  59
   1 -10  -6 750.260 72.0523  39
   1 -10  -6 876.604 88.5846  50
  -1  10   6 671.056 147.796  60
  -1 -10   6 627.074 74.7246  15
  -1 -10   6 901.360 96.1780  11
  -1 -10   6 801.771 95.2316  10
   1 -10  -6 631.491 66.2137  19
  -1 -10   6 824.040 89.6012   8
  -1 -10   6 777.618 89.5698  12
  -1 -10   6 773.259 101.367   9
  -1  10   6 835.600 87.3168  28
  -1  10   6 667.093 76.4129  26
   1 -10  -6 692.211 96.1686 161
  -1  10   6 666.583 98.7970 166
   1 -10  -6 587.358 84.7170 150
   1 -10  -6 699.632 99.0524 157
  -1  10   6 662.627 90.3822 155
  -1  10   6 427.434 75.8107 146
   1 -10  -6 770.341 143.249  66
   1 -10  -6 711.295 92.5250 130
  -1  10   6 548.598 63.2441 140
  -1  10   6 715.460 81.5410 135
  -1  10   6 723.630 148.077 129
   1 -10  -6 369.318 141.916 128
   1 -10  -6 677.552 135.771 117
  -1  10   6 594.054 83.1833 122
   1 -10  -6 670.748 90.3549 114
   1 -10  -6 683.416 138.869 112
  -1 -10   6 604.045 76.8040  87
  -1 -10   6 461.312 58.3384 100
  -1 -10   6 773.525 103.254  95
  -1 -10   6 502.558 61.3355 101
  -1 -10   6 662.531 90.2454  93
  -1 -10   6 749.707 101.285  92
  -1 -10   6 715.369 103.620  94
  -1 -10   6 526.291 97.5905  91
  -1  10   5 4080.37 201.474  47
  -1  10   5 3796.70 315.712  60
  -1  10   5 4164.78 311.772  59
  -1  10   5 4136.82 213.695  48
   1 -10  -5 3532.68 202.236  39
   1 -10  -5 4771.99 219.565  38
   1 -10  -5 4509.92 313.768  56
   1 -10  -5 4635.46 217.551  50
  -1  10   5 4041.21 208.415  28
   1 -10  -5 3677.77 199.944  33
  -1 -10   5 4387.09 214.833  12
  -1 -10   5 4338.11 214.953  10
  -1 -10   5 3848.47 205.470   8
  -1 -10   5 4112.50 199.189   7
  -1 -10   5 4559.61 231.030  27
  -1 -10   5 3142.70 195.850   6
  -1  10   5 3876.97 202.067  26
  -1 -10   5 4011.00 216.069   5
  -1 -10   5 4252.13 221.866  11
  -1 -10   5 3990.55 217.112   9
  -1 -10   5 3180.51 190.286   4
  -1 -10   5 4527.46 214.861  15
  -1  10   5 3712.65 219.196 166
   1 -10  -5 4171.44 227.317 161
   1 -10  -5 3792.56 212.398 163
   1 -10  -5 3295.13 210.154 150
  -1  10   5 3419.54 208.288 146
  -1  10   5 3907.66 218.128 155
   1 -10  -5 4087.82 228.884 157
   1  10  -5 1957.55 277.897  77
  -1  10   5 3118.78 268.064  74
   1 -10  -5 4384.22 315.728  66
  -1  10   5 4154.57 317.580  62
  -1  10   5 3741.59 202.781 140
  -1  10   5 4014.47 213.436 135
   1 -10  -5 4088.41 217.171 133
  -1  10   5 3719.19 274.128 127
   1 -10  -5 4055.24 217.829 114
   1 -10  -5 3269.89 287.609 117
  -1  10   5 3855.09 215.315 122
  -1  10   5 4449.23 317.266 129
   1 -10  -5 3541.04 282.982 112
   1 -10  -5 3255.78 292.274 128
  -1  10   5 3471.05 306.594 123
  -1 -10   5 3956.63 225.048  95
  -1 -10   5 3227.82 196.714 102
  -1 -10   5 3117.17 221.015  91
  -1 -10   5 4093.93 212.938  93
  -1 -10   5 3825.05 203.149 110
  -1 -10   5 4184.83 230.781  94
  -1 -10   5 3437.76 208.325  87
  -1 -10   5 3300.10 204.003 101
  -1 -10   5 3642.30 204.840 100
  -1  10   4 2959.74 282.722  60
  -1  10   4 3747.56 196.034  48
   1 -10  -4 3780.67 290.239  56
   1 -10  -4 2939.39 183.592  39
  -1  10   4 3312.97 183.712  26
  -1 -10   4 3579.18 198.389  10
  -1 -10   4 3673.09 209.609  27
  -1 -10   4 3780.66 200.606  15
  -1 -10   4 3608.91 201.478  12
  -1 -10   4 3440.26 180.295   7
  -1 -10   4 3624.83 203.013   9
  -1 -10   4 3407.87 196.059   5
  -1 -10   4 3094.34 178.943   4
  -1 -10   4 3446.31 190.582   8
  -1  10   4 3739.20 205.090 166
   1 -10  -4 3746.57 211.860 161
   1 -10  -4 3699.38 204.596 163
   1 -10  -4 3327.96 195.401 150
  -1  10   4 3343.79 190.647 146
   1 -10  -4 3842.70 212.577 157
  -1  10   4 3673.51 199.866 155
   1 -10  -4 3477.85 209.260 156
  -1  10   4 3693.75 264.429  65
   1 -10  -4 4192.10 286.428  67
  -1  10   4 3029.05 266.372  74
   1 -10  -4 4009.34 298.336  66
   1  10  -4 2591.36 277.287  78
   1  10  -4 2495.22 276.107  77
   1 -10  -4 3953.53 208.434 133
  -1  10   4 3597.98 191.803 140
  -1  10   4 3702.26 201.231 142
  -1  10   4 3539.62 198.124 118
  -1  10   4 3668.97 277.047 127
   1 -10  -4 3749.86 275.829 112
  -1  10   4 3263.80 282.866 123
  -1  10   4 3850.85 199.995 119
   1 -10  -4 2915.05 263.365 117
   1 -10  -4 3391.04 198.065 114
   1 -10  -4 3282.16 288.332 128
  -1  10   4 3633.58 197.489 122
  -1 -10   4 3392.63 209.830  94
  -1 -10   4 2881.14 204.805  91
  -1 -10   4 4143.08 216.948  96
  -1 -10   4 3506.90 194.713  93
  -1 -10   4 3277.12 186.574 102
  -1 -10   4 3676.49 196.583 110
  -1 -10   4 3149.21 196.843  87
  -1 -10   4 3570.19 195.006 100
  -1  10   3 15804.6 810.591  60
   1 -10  -3 13874.7 708.293  39
   1 -10  -3 16415.3 723.057  38
  -1  10   3 15228.2 715.328  48
  -1 -10   3 15322.1 720.466  15
  -1 -10   3 15221.3 717.002  12
  -1 -10   3 14556.3 715.598   9
  -1 -10   3 14086.6 708.160   8
  -1 -10   3 15275.8 714.147  10
  -1 -10   3 14197.2 710.841   5
  -1 -10   3 15266.6 719.786  27
   1 -10  -3 16708.7 729.920 163
   1 -10  -3 16120.4 729.790 161
  -1  10   3 16039.0 722.877 166
   1 -10  -3 14742.4 713.884 150
   1 -10  -3 15484.4 724.947 156
  -1  10   3 15641.3 718.984 155
   1 -10  -3 17072.2 823.447  66
  -1  10   3 15560.8 802.106  74
   1  10  -3 10208.5 754.518  71
  -1  10   3 15908.8 830.077  62
  -1  10   3 16970.3 802.631  65
   1  10  -3 13905.5 809.032  77
   1  10  -3 14232.5 810.923  78
  -1  10   3 16420.3 771.753  63
   1 -10  -3 17867.5 810.613  67
  -1  10   3 15921.7 774.473  70
   1 -10  -3 18107.3 817.183  75
   1 -10  -3 16310.7 724.783 130
   1 -10  -3 16668.4 727.153 133
  -1  10   3 16346.8 719.645 140
  -1  10   3 16203.2 722.544 135
  -1  10   3 16580.4 723.373 142
   1 -10  -3 15332.7 716.712 114
   1 -10  -3 15967.9 786.680 112
  -1  10   3 16031.6 719.401 122
  -1  10   3 15007.4 799.302 123
  -1  10   3 15737.4 780.192 120
  -1  10   3 16319.9 721.743 118
   1 -10  -3 14770.9 785.411 117
   1 -10  -3 15680.7 797.042 128
  -1  10   3 16122.3 830.410 129
  -1  10   3 16284.4 722.247 119
  -1  10   3 16499.7 817.218 127
  -1 -10   3 15387.1 722.411 110
  -1 -10   3 14334.1 724.951  91
  -1 -10   3 16061.4 723.743  87
  -1 -10   3 12959.2 792.832  98
  -1 -10   3 15520.4 715.273 102
  -1 -10   3 15471.7 721.389 100
  -1 -10   3 16999.0 727.313  92
  -1 -10   3 17361.5 726.150  96
  -1 -10   3 15223.1 725.225  94
   1 -10  -3 15079.3 761.278  98
  -1  10   2 8.26398 128.334  59
   1 -10  -2 59.5545 39.4944  38
   1  10  -2 110.913 78.7315  62
  -1  10   2 37.0030 99.5588  62
   1 -10  -2 85.2129 56.8498  50
  -1  10   2 41.6367 47.9285  42
   1 -10  -2 61.8789 36.6128  39
  -1  10   2 59.1620 110.502  60
   1 -10  -2 20.2675 42.3551  33
  -1 -10   2 74.3947 40.7771  33
  -1 -10   2 23.3883 81.7790  12
  -1 -10   2 70.6619 72.8644  11
  -1 -10   2 68.3370 67.1643   8
   1 -10  -2 29.0406 70.5297 162
   1 -10  -2 20.4352 65.9550 163
   1 -10  -2 46.0985 68.7379 169
  -1 -10   2 72.3974 73.2570 161
  -1 -10   2 55.0801 71.6970 156
  -1  10   2 66.2090 57.0128 155
   1 -10  -2 52.3114 67.2163 156
   1 -10  -2 85.0420 56.9723 150
  -1 -10   2 5.01074 76.7167 157
  -1 -10   2 55.8810 66.3504 150
   1  10  -2-11.0506 78.0358  71
   1 -10  -2 88.6099 111.510  75
   1  10  -2 103.436 145.293  77
   1 -10  -2 63.9441 97.5903  67
  -1  10   2 53.9873 110.844  65
  -1  10   2 40.3712 109.842  74
   1  10  -2-61.0731 151.925  78
  -1  10   2-20.0017 104.565  63
  -1  10   2 27.2512 94.1702  70
   1  10  -2 75.4452 89.0524  72
  -1  10   2 93.0922 67.6181 135
  -1  10   2 46.3012 67.1332 142
   1 -10  -2 19.1128 79.6245 133
   1 -10  -2-25.1391 107.711 128
  -1  10   2-9.28277 134.938 129
  -1  10   2 45.5695 54.3705 122
  -1  10   2 61.5574 51.7937 118
  -1  10   2 76.9812 90.1648 123
   1 -10  -2 53.9254 68.8978 130
   1 -10  -2 11.8753 105.619 117
   1 -10  -2 37.9176 55.0018 114
  -1 -10   2 142.518 105.658  98
   1 -10  -2 108.671 80.7675  98
  -1 -10   2 39.6749 77.6999 111
  -1 -10   2-23.3661 60.8753  91
  -1 -10   2 32.6892 82.3593  96
  -1 -10   2 9.27622 48.7137  88
  -1 -10   2 31.4984 61.0338 110
  -1 -10   2 33.8980 67.5109  94
   1 -10  -2 70.2258 96.5618 112
  -1 -10   2 27.6726 71.0660  87
   1 -10  -1 10546.1 521.424  56
  -1  10   1 9873.54 525.614  59
   1  10  -1 9063.33 512.688  62
   1  10  -1 8931.06 515.337  60
  -1  10   1 9579.39 505.516  60
   1 -10  -1 8826.01 434.002  38
  -1 -10   1 9068.64 441.835  11
  -1 -10   1 9082.29 437.198  33
   1 -10  -1 9389.60 439.323  33
  -1 -10   1 9687.13 451.895 163
   1 -10  -1 9725.37 450.357 162
   1 -10  -1 9741.36 450.793 163
   1 -10  -1 10158.3 453.733 169
   1 -10  -1 9443.19 442.414 156
  -1 -10   1 8760.55 439.479 150
  -1 -10   1 9148.24 445.832 156
   1 -10  -1 9070.06 431.886 150
   1 -10  -1 9308.01 446.683 157
  -1  10   1 9822.30 515.894  70
   1  10  -1 7646.55 474.226  71
   1  10  -1 10481.2 550.773  77
  -1  10   1 10059.6 528.465  62
   1 -10  -1 9921.09 512.302  75
   1 -10  -1 10405.5 511.486  67
  -1  10   1 8799.75 481.759  80
   1  10  -1 8748.21 496.932  72
   1  10  -1 10550.9 552.210  78
   1 -10  -1 9872.29 443.399 130
  -1  10   1 9427.29 443.674 142
   1 -10  -1 9361.26 448.643 133
  -1 -10   1 9562.32 447.306 130
  -1 -10   1 9567.36 519.867 117
   1 -10  -1 9481.17 487.546 112
   1  10  -1 9410.70 509.490 129
  -1  10   1 9907.90 539.977 129
   1 -10  -1 10078.3 491.327 117
   1 -10  -1 9811.98 495.179 128
  -1 -10   1 8862.08 444.261 111
  -1 -10   1 8284.07 436.733  94
   1 -10  -1 9646.42 441.235 110
  -1 -10   1 8082.54 486.105  98
   1  10  -1 9180.53 528.348  84
  -1 -10   1 10078.2 441.205  96
  -1 -10   1 8922.97 445.307 110
   1 -10  -1 9205.88 489.023  98
  -1 -10   1 8794.84 440.152  88
  -1 -10   1 8960.26 442.477  91
   1 -10  -1 9175.90 437.359 100
  -1 -10   0 1207.77 139.507  56
   1 -10   0 1273.89 149.847  56
  -1  10   0 1039.11 160.317  59
  -1  10   0 1117.45 141.495  60
   1  10   0 1383.10 168.767  60
   1  10   0 1209.19 153.330  62
  -1 -10   0 1049.24 95.2468  11
  -1 -10   0 1125.99 84.8083  33
   1 -10   0 1134.47 78.4829  17
  -1 -10   0 1180.97 99.6329  15
  -1 -10   0 1372.50 105.990 163
   1 -10   0 1349.95 110.921 169
   1 -10   0 1356.53 104.256 161
   1 -10   0 1314.77 111.238 162
   1 -10   0 1285.25 103.355 157
  -1 -10   0 1336.22 98.2975 150
  -1 -10   0 1367.37 105.132 156
   1 -10   0 1361.23 99.0756 156
  -1  10   0 1161.03 136.836  80
  -1  10   0 1355.08 148.915  62
  -1  10   0 1160.23 161.345  74
   1  10   0 1169.84 136.130  72
  -1 -10   0 1284.11 130.556  67
   1 -10   0 1174.03 140.647  67
  -1 -10   0 1284.08 103.492 130
   1  10   0 1327.05 93.7472 135
   1 -10   0 1266.10 98.4551 130
   1  10   0 1376.44 92.2861 142
   1 -10   0 1303.23 135.217 128
   1 -10   0 1363.88 134.795 117
  -1 -10   0 1175.11 159.788 128
  -1 -10   0 1477.52 167.222 117
   1  10   0 1278.90 160.775 129
  -1  10   0 1056.22 167.796 129
  -1 -10   0 1240.29 94.8575  91
  -1 -10   0 1095.45 96.6773 111
  -1 -10   0 1151.29 94.4996 110
   1 -10   0 1323.62 96.9386  91
   1 -10   0 1304.45 96.0524 110
   1 -10   0 1227.56 89.1918 100
   1 -10   0 1373.57 152.142  98
  -1 -10   0 1141.97 121.646  98
  -1 -10  -1 3201.58 184.920  41
   1 -10   1 2747.31 171.957  51
  -1 -10  -1 3435.74 175.529  50
   1  10   1 3301.98 178.859  42
   1  10   1 3600.73 263.471  60
  -1  10  -1 3215.27 237.539  60
  -1 -10  -1 2937.81 170.674  38
  -1 -10  -1 3541.58 245.235  56
   1 -10   1 3176.97 175.962  33
   1 -10   1 2998.52 169.563  17
  -1 -10  -1 3361.59 179.323  36
   1 -10   1 3235.58 185.326  15
   1 -10   1 3902.75 197.464 163
  -1 -10  -1 3725.85 190.826 163
  -1 -10  -1 3661.44 190.286 161
   1 -10   1 3560.68 191.068 161
  -1 -10  -1 3505.34 182.011 150
  -1 -10  -1 3353.76 188.039 156
   1 -10   1 3316.98 181.997 156
  -1 -10  -1 3602.12 190.735 157
   1 -10   1 3442.08 188.818 157
  -1 -10  -1 3861.59 241.298  75
  -1  10  -1 3176.87 250.273  80
   1  10   1 3612.62 261.529  74
   1  10   1 3421.72 237.616  72
  -1  10  -1 3635.09 238.688  62
  -1  10  -1 3280.88 260.744  74
  -1 -10  -1 3276.66 225.887  67
   1  10   1 3298.36 260.849  62
  -1 -10  -1 3493.76 256.555  66
   1 -10   1 3316.39 182.333 130
   1  10   1 3554.58 182.422 135
   1  10   1 3647.35 181.509 142
  -1 -10  -1 3660.56 193.057 133
   1  10   1 3876.70 278.295 127
  -1 -10  -1 3415.91 254.617 112
   1  10   1 3519.24 264.557 129
  -1 -10  -1 3741.72 257.786 117
  -1 -10  -1 3885.23 263.192 128
   1 -10   1 3263.66 184.425  91
   1 -10   1 3264.04 182.988  88
   1 -10   1 3173.39 177.282 103
  -1 -10  -1 3117.62 179.483 110
   1 -10   1 3460.82 182.228 100
   1 -10   1 3351.51 187.254 110
   1 -10   1 3371.64 179.540  89
   1 -10   1 2906.09 176.743  94
   1 -10   1 3499.44 186.563  87
   1 -10   1 3099.33 247.378  98
  -1 -10  -2 1107.68 98.0424  52
  -1 -10  -2 940.443 79.3489  38
   1  10   2 1122.41 89.8679  42
  -1 -10  -2 1338.71 161.525  56
   1  10   2 1070.62 81.3630  44
   1  10   2 1050.81 82.8236  46
   1  10   2 1120.95 160.986  62
   1  10   2 1249.39 176.294  60
  -1  10  -2 700.867 133.070  60
  -1 -10  -2 998.730 91.8964  41
  -1 -10  -2 1155.62 87.1196  50
   1 -10   2 942.111 79.3515  33
   1 -10   2 833.574 71.4515  17
  -1 -10  -2 1160.96 92.8407  36
   1 -10   2 958.512 95.2905  15
   1 -10   2 986.768 99.7985   9
   1 -10   2 1005.11 104.694 163
  -1 -10  -2 1097.94 98.8116 161
  -1 -10  -2 1079.05 94.3744 163
   1 -10   2 1073.12 98.6227 161
   1  10   2 1091.57 94.2580 166
   1 -10   2 1023.53 99.8730 157
   1 -10   2 900.468 91.3137 156
  -1 -10  -2 1141.43 96.0139 150
  -1 -10  -2 1237.59 103.815 157
   1  10   2 1177.02 157.306  74
  -1 -10  -2 1182.51 150.476  75
   1  10   2 1063.33 144.362  72
   1  10   2 1057.72 133.955  70
  -1  10  -2 1286.14 174.935  77
  -1  10  -2 929.954 157.805  74
  -1  10  -2 1040.32 168.456  78
  -1 -10  -2 1135.56 137.484  67
  -1  10  -2 1148.09 160.506  80
   1  10   2 1008.11 147.364  65
  -1 -10  -2 1080.30 160.512  66
  -1 -10  -2 1248.04 106.115 133
   1  10   2 1068.60 93.5566 140
   1  10   2 1115.22 94.3517 135
   1  10   2 1127.75 92.0152 142
   1  10   2 1110.17 87.9016 119
   1  10   2 940.128 164.476 129
   1  10   2 854.767 161.064 127
  -1 -10  -2 1058.46 89.6609 114
  -1 -10  -2 1263.35 164.201 117
  -1 -10  -2 1187.59 171.194 128
   1  10   2 1187.26 160.775 120
   1 -10   2 962.085 85.9653  89
   1 -10   2 1308.21 119.418  96
   1 -10   2 960.831 156.148  98
   1 -10   2 1173.75 99.3408  93
   1 -10   2 980.684 94.4834  94
   1 -10   2 1119.77 92.1088  88
   1 -10   2 1071.68 90.0771 103
   1 -10   2 1049.24 98.4930  91
   1 -10   2 1041.69 99.9676  92
   1 -10   2 1151.39 96.9379  87
   1 -10   2 1031.20 87.9196 100
  -1 -10  -2 1222.13 160.356 112
   1  10   3 10492.6 599.844  60
  -1 -10  -3 11666.1 595.083  56
   1  10   3 9958.20 497.142  46
  -1 -10  -3 10823.2 497.858  50
   1  10   3 11020.2 593.103  59
  -1 -10  -3 10710.8 500.960  41
  -1 -10  -3 11271.6 504.377  52
   1  10   3 11402.2 508.426  42
  -1 -10  -3 10578.2 502.851  38
   1 -10   3 10059.4 494.486   9
   1 -10   3 10592.9 498.479  15
   1 -10   3 9373.18 490.761   6
   1 -10   3 9727.33 493.365  10
   1 -10   3 8976.38 484.728   8
   1 -10   3 10488.0 500.625  11
   1  10   3 10187.5 498.605 166
  -1 -10  -3 11434.6 504.632 163
   1 -10   3 10118.9 503.051 161
   1  10   3 10528.9 499.647 170
  -1 -10  -3 11294.5 508.547 161
  -1 -10  -3 10650.0 499.442 150
  -1 -10  -3 11028.2 507.937 157
   1  10   3 10118.0 575.003  72
   1  10   3 11032.9 575.949  74
  -1  10  -3 10266.9 608.021  80
  -1 -10  -3 11149.7 574.599  67
  -1  10  -3 9428.92 584.192  74
   1  10   3 10943.3 563.188  65
  -1 -10  -3 11692.3 583.734  75
  -1  10  -3 8945.91 570.904  78
  -1  10  -3 8765.95 571.231  77
  -1 -10  -3 11310.6 506.554 130
   1  10   3 11120.6 500.655 142
  -1 -10  -3 11569.1 505.723 133
   1  10   3 10864.2 501.241 135
   1  10   3 10658.1 498.943 119
   1  10   3 10806.7 567.705 120
  -1 -10  -3 10480.5 499.035 114
  -1 -10  -3 11020.4 588.733 117
  -1 -10  -3 10815.9 585.320 112
   1  10   3 10610.6 557.276 125
  -1 -10  -3 11385.0 596.554 128
   1  10   3 11219.2 603.582 129
   1 -10   3 10367.6 507.979  91
   1 -10   3 9336.04 499.377  89
   1 -10   3 10568.6 507.905  88
   1 -10   3 11823.4 512.171  96
   1 -10   3 10498.2 506.574  94
   1 -10   3 11186.8 499.343  93
   1 -10   3 10130.4 500.376 103
   1 -10   3 10431.8 502.594  92
   1 -10   3 10931.6 503.620 110
   1 -10   3 10448.4 496.832 102
   1 -10   3 8987.69 586.085  98
   1  10   4 189.643 117.576  62
  -1 -10  -4 71.0803 55.7493  38
   1  10   4 72.9457 66.6026  58
  -1 -10  -4 53.1183 70.6138  50
   1  10   4 10.3408 140.234  60
   1  10   4 8.86801 123.735  59
  -1 -10  -4 56.5054 78.4123  52
   1  10   4 95.7102 67.3643  42
  -1 -10  -4 9.37097 129.944  56
   1 -10   4 81.8639 70.5353  15
   1 -10   4 163.822 83.8541  11
   1 -10   4 31.1585 62.0987   3
   1 -10   4 51.6765 86.0122   5
   1 -10   4 48.2471 67.6822   8
   1 -10   4 85.0982 46.4877   7
   1 -10   4 125.165 77.3854  12
   1 -10   4 43.0655 73.2310   6
   1 -10   4 72.5128 87.0109   9
  -1 -10  -4 44.0739 77.6752 161
   1  10   4 69.9261 81.5930 166
   1  10   4 139.742 80.9711 170
   1  10   4 81.0211 65.6775 155
  -1 -10  -4 50.4829 85.8294 156
  -1 -10  -4 75.7801 78.8855 150
  -1 -10  -4 103.227 81.1794 157
   1  10   4 88.2068 56.2510 154
   1  10   4 64.6432 90.5550  74
  -1 -10  -4 10.2011 137.440  66
  -1 -10  -4 26.1883 116.068  75
  -1  10  -4 8.19010 117.734  77
  -1 -10  -4 75.2259 108.865  67
  -1  10  -4 41.9360 117.389  78
   1  10   4 124.254 120.371  72
  -1  10  -4-17.2546 102.003  74
   1  10   4 79.5377 41.7183 141
   1  10   4 154.509 75.1137 135
   1  10   4 33.5499 73.0993 142
   1  10   4 107.017 65.6219 140
  -1 -10  -4 16.5173 75.4935 133
   1  10   4 118.760 66.4420 119
  -1 -10  -4 117.049 135.984 117
  -1 -10  -4 111.388 144.167 128
  -1 -10  -4 71.2760 74.1734 114
  -1 -10  -4 94.0460 78.8521 130
   1  10   4 110.364 123.102 127
   1  10   4 59.8835 146.326 129
   1  10   4 43.1665 58.6155 122
   1 -10   4 83.0145 76.4354  87
   1 -10   4 84.1067 61.9359 110
   1 -10   4 106.273 58.2761 100
  -1 -10  -4 132.407 138.450 112
   1 -10   4 44.3893 82.8077  94
   1 -10   4 20.6796 136.999  98
   1 -10   4 108.327 88.4947  92
   1 -10   4-8.62110 78.1161  91
   1 -10   4 95.5645 56.7360 101
   1 -10   4 41.7750 56.3781 102
   1 -10   4 107.416 88.5731  93
   1  10   5 7583.98 396.924  58
   1  10   5 8196.20 402.003  48
   1  10   5 7704.46 517.056  60
   1  10   5 8064.26 485.889  59
  -1 -10  -5 9330.52 408.011  52
  -1 -10  -5 8786.62 412.028  38
   1 -10   5 7497.68 393.762   3
   1 -10   5 8307.65 403.862  11
   1 -10   5 7395.79 396.723   6
   1 -10   5 8032.25 394.491  15
   1 -10   5 8064.91 390.606   7
   1 -10   5 8712.60 399.919   9
   1 -10   5 8213.75 391.259   8
   1  10   5 7916.25 397.487  26
   1 -10   5 7883.26 394.165   4
   1  10   5 8420.14 407.409 170
  -1 -10  -5 8851.00 414.857 161
   1  10   5 8719.54 407.454 166
  -1 -10  -5 7963.66 408.671 150
  -1 -10  -5 8646.31 415.065 157
   1  10   5 8094.99 393.914 154
  -1 -10  -5 8685.39 417.203 156
   1  10   5 8172.84 406.595 155
   1  10   5 7745.22 505.569  62
  -1 -10  -5 8680.69 503.558  75
  -1 -10  -5 9211.35 525.316  66
  -1 -10  -5 8644.23 499.389  67
  -1 -10  -5 9526.62 414.874 130
   1  10   5 8717.99 407.712 142
   1  10   5 8672.09 401.231 140
   1  10   5 8416.66 489.897 127
  -1 -10  -5 8356.25 507.850 117
   1  10   5 7979.77 404.783 122
   1  10   5 8644.20 407.680 119
  -1 -10  -5 8312.03 503.667 112
  -1 -10  -5 8688.50 517.895 128
   1 -10   5 7886.60 397.984 102
   1 -10   5 9169.82 408.777  93
   1 -10   5 8487.89 411.449  92
   1 -10   5 7601.44 415.205  91
   1 -10   5 7492.31 399.140 101
   1 -10   5 8035.09 405.964  87
   1 -10   5 8399.82 408.556  90
   1 -10   5 8548.32 404.217 100
   1  10   6 337.659 72.1831  48
  -1 -10  -6 438.446 66.4670  38
   1  10   6 351.872 138.943  60
  -1 -10  -6 333.348 130.031  56
   1  10   6 295.267 102.569  59
   1 -10   6 273.232 60.0392   4
   1 -10   6 356.414 74.3273  11
   1  10   6 409.432 75.3688  26
   1 -10   6 394.425 74.0796   3
   1 -10   6 411.469 81.4817   9
   1 -10   6 291.430 76.7571   6
   1 -10   6 433.470 58.4821   7
   1 -10   6 376.843 71.0946   8
   1  10   6 394.017 86.8188 170
   1  10   6 414.688 87.1863 166
  -1 -10  -6 339.832 75.5228 161
   1  10   6 281.716 74.6887 155
  -1 -10  -6 252.659 82.1186 150
  -1 -10  -6 322.189 89.3676 156
  -1 -10  -6 329.362 81.9480 157
  -1 -10  -6 289.125 124.108  66
  -1 -10  -6 440.372 121.438  67
   1  10   6 389.261 78.1494 142
   1  10   6 309.631 62.0757 140
  -1 -10  -6 403.664 153.566 128
  -1 -10  -6 331.688 84.8032 114
   1  10   6 351.912 109.323 127
  -1 -10  -6 400.478 79.1424 130
   1  10   6 350.626 137.696 129
  -1 -10  -6 326.901 139.960 117
   1 -10   6 284.742 56.4155 100
   1 -10   6 342.944 57.1487 102
   1 -10   6 301.368 51.5771 101
   1 -10   6 488.613 94.4639  93
   1 -10   6 460.944 116.872  96
   1 -10   6 387.129 95.5529  94
   1 -10   6 390.466 90.2714  90
   1 -10   6 396.263 76.8763  87
   1 -10   6 410.689 101.157  95
  -1 -10  -6 274.849 134.933 112
  -1 -10  -7 315.964 46.2352  38
  -1 -10  -7 355.169 61.1568  50
  -1 -10  -7 235.757 44.2228  39
   1  10   7 292.302 56.1612  48
   1  10   7 268.479 69.0804 170
   1  10   7 277.506 71.2688 166
  -1 -10  -7 222.146 65.3670 156
  -1 -10  -7 228.326 58.5600 157
  -1 -10  -7 268.236 63.8307 150
   1  10   7 188.934 58.5362 155
   1  10   7 203.054 52.8147 135
  -1 -10  -7 288.212 57.6079 130
  -1 -10  -7 81.5282 109.212 128
   1  10   7 269.247 108.491 129
  -1 -10  -7 381.363 66.8797 114
  -1 -10  -7 206.513 37.4475  19
   1 -10   7 341.153 47.3860   7
   1  10   7 337.758 58.7220  28
   1  10   7 292.023 59.3124  26
   1 -10   7 193.206 56.5718  87
   1 -10   7 314.188 91.7904  96
  -1 -10  -8 16.3209 20.2675  39
   1  10   8 34.4703 39.1771 166
  -1 -11   7 844.485 63.4083   8
   1 -11  -7 594.590 43.7421  19
  -1 -11   7 684.741 70.2167   9
  -1  11   7 785.253 64.6217  28
  -1 -11   7 764.056 64.1439  11
  -1  11   7 743.046 73.3582 166
   1 -11  -7 616.576 63.7331 161
   1 -11  -7 507.799 67.1507 157
  -1  11   7 691.599 63.8442 155
  -1  11   7 701.138 63.4398 142
  -1 -11   7 688.112 77.0933  94
   1 -11  -7 741.257 54.1695  38
   1 -11  -7 630.972 50.0158  39
   1 -11  -6 5298.39 229.384  50
   1 -11  -6 4676.73 306.252  56
   1 -11  -6 4328.21 215.885  39
   1 -11  -6 4929.16 227.761  38
  -1  11   6 3859.32 297.519  59
  -1  11   6 4521.79 223.163  28
   1 -11  -6 4144.51 219.479  19
  -1 -11   6 4794.39 219.135   8
  -1 -11   6 4890.37 230.446  11
  -1 -11   6 4781.18 228.417   9
  -1  11   6 4236.37 214.266  26
  -1  11   6 4658.29 232.697 166
   1 -11  -6 4573.56 234.394 161
   1 -11  -6 4155.91 219.905 150
  -1  11   6 4426.74 228.183 155
   1 -11  -6 4909.22 236.737 157
   1 -11  -6 4407.77 304.343  67
  -1  11   6 4306.32 223.117 135
  -1  11   6 3680.76 209.530 140
   1 -11  -6 3907.96 288.552 128
   1 -11  -6 4799.31 229.349 114
  -1  11   6 4731.07 306.689 129
  -1  11   6 4164.33 226.975 122
   1 -11  -6 2577.87 249.172 117
  -1 -11   6 3380.57 212.603 101
  -1 -11   6 3292.48 214.155  93
  -1 -11   6 4922.81 241.272  94
  -1 -11   6 3832.14 232.676  91
  -1 -11   6 4566.40 237.764  95
  -1  11   5 188.766 76.1245  48
  -1  11   5 258.296 122.881  59
  -1  11   5 220.285 59.0581  47
   1 -11  -5 84.1324 130.246  56
  -1  11   5 185.352 129.917  60
   1 -11  -5 226.425 78.7530  50
   1 -11  -5 157.722 52.9640  39
  -1 -11   5 303.525 77.0087  15
  -1 -11   5 203.518 86.2095  12
  -1 -11   5 263.896 79.4410   8
  -1 -11   5 159.783 88.8091  10
  -1  11   5 221.465 74.1443  28
  -1 -11   5 295.452 95.8241   9
   1 -11  -5 189.184 46.7427  33
  -1 -11   5 249.719 89.4747  11
  -1  11   5 167.074 61.8905  26
   1 -11  -5 111.636 67.8691 163
  -1  11   5 115.447 87.7551 166
   1 -11  -5 302.073 88.4428 161
  -1  11   5 115.824 41.5377 154
   1 -11  -5 140.412 68.8039 150
   1 -11  -5 335.711 94.4132 157
  -1  11   5 140.196 75.0508 155
   1 -11  -5 164.211 126.462  66
   1 -11  -5 87.9128 111.483  67
  -1  11   5 191.485 75.7830 142
  -1  11   5 166.614 72.9783 135
   1 -11  -5 154.049 78.1754 133
  -1  11   5 207.736 59.0541 140
  -1  11   5 222.107 75.6322 119
   1 -11  -5 72.1983 128.470 128
   1 -11  -5 222.863 74.3663 114
   1 -11  -5 234.567 108.940 117
  -1  11   5 144.745 68.6885 122
  -1  11   5 126.852 131.687 129
  -1  11   5 250.316 105.682 127
   1 -11  -5 29.8153 113.428 112
  -1 -11   5 154.971 82.1539  91
  -1 -11   5 214.371 56.9219 100
  -1 -11   5 275.669 76.6078  87
  -1 -11   5 220.053 110.669  96
  -1 -11   5 291.037 95.1626  95
  -1 -11   5 243.919 80.5403  93
  -1 -11   5 181.394 56.5869 101
  -1 -11   5 128.758 49.4151 102
  -1  11   4 2399.27 241.064  60
   1 -11  -4 2387.26 142.548  39
  -1  11   4 2523.83 154.877  48
   1 -11  -4 2747.95 156.282  38
  -1 -11   4 2037.07 136.042   4
  -1 -11   4 2671.24 161.945  10
   1 -11  -4 2201.68 144.567  33
  -1 -11   4 2527.91 163.179  12
  -1 -11   4 2255.83 156.248   5
  -1 -11   4 2534.65 152.154   8
  -1  11   4 2261.19 141.088  26
  -1 -11   4 2618.54 160.525  15
  -1 -11   4 2564.52 167.245   9
   1 -11  -4 2864.19 173.089 161
   1 -11  -4 2769.40 164.806 163
  -1  11   4 2658.00 167.984 166
  -1  11   4 2656.03 167.201 170
   1 -11  -4 2860.92 169.578 156
   1 -11  -4 2843.56 172.246 157
  -1  11   4 2612.33 158.558 155
   1 -11  -4 2504.84 153.538 150
  -1  11   4 2154.54 238.117  62
  -1  11   4 2479.35 217.085  65
  -1  11   4 2319.31 224.421  74
   1 -11  -4 2612.68 238.520  75
   1 -11  -4 2660.94 233.667  67
   1  11  -4 1825.83 237.840  77
   1 -11  -4 3220.05 262.925  66
  -1  11   4 2633.65 152.334 140
   1 -11  -4 2528.63 166.758 133
  -1  11   4 2673.83 162.060 142
  -1  11   4 2648.43 156.462 122
  -1  11   4 2528.73 233.089 127
  -1  11   4 2595.31 158.634 119
   1 -11  -4 2649.25 156.408 114
   1 -11  -4 2610.73 234.714 128
   1 -11  -4 2280.34 215.747 112
   1 -11  -4 2347.28 218.727 117
  -1  11   4 2316.71 226.060 123
  -1 -11   4 2605.84 153.957  93
  -1 -11   4 2545.23 155.686 110
  -1 -11   4 2307.23 167.895  91
  -1 -11   4 3116.58 183.467  96
  -1 -11   4 2418.78 161.034  87
  -1 -11   4 2561.28 155.078 100
  -1 -11   4 2457.80 170.863  94
  -1 -11   4 2369.71 146.175 102
  -1  11   3-32.8266 106.275  62
   1 -11  -3 32.5671 44.4942  39
   1 -11  -3 52.4831 50.3943  38
  -1  11   3-44.4849 116.254  60
  -1  11   3 86.4078 67.0791  48
  -1 -11   3 62.6564 91.8963  12
  -1 -11   3 153.986 78.3647   8
  -1 -11   3 106.481 82.1315  15
   1 -11  -3 57.4918 49.6016  33
  -1 -11   3-19.3951 73.4852   5
  -1 -11   3 201.209 100.824   9
   1 -11  -3 11.4521 77.7258 163
  -1  11   3-77.4443 88.2556 166
   1 -11  -3 2.94582 82.1437 161
   1 -11  -3 122.208 81.7890 156
  -1  11   3 87.3653 68.1983 155
   1 -11  -3 23.9528 62.3758 150
   1  11  -3 258.716 153.155  77
  -1  11   3 39.7211 92.6479  70
   1  11  -3 101.573 95.6271  72
   1 -11  -3 151.048 117.783  67
  -1  11   3 104.569 90.1866  63
   1 -11  -3 61.1457 116.899  75
   1  11  -3 126.579 140.335  78
   1 -11  -3 147.034 144.091  66
  -1  11   3 89.9040 112.439  74
  -1  11   3 8.26749 109.532  65
   1 -11  -3 19.1064 86.2476 133
  -1  11   3 84.1344 69.8185 140
  -1  11   3 55.7998 77.3212 142
  -1  11   3 83.0261 78.8366 135
   1 -11  -3 69.1575 111.576 117
  -1  11   3-9.90861 138.223 127
  -1  11   3-22.9122 63.8076 122
  -1  11   3 52.7268 148.451 129
   1 -11  -3-7.41847 119.134 128
  -1  11   3 80.6661 98.5542 123
  -1  11   3 76.2751 58.2563 118
  -1  11   3 20.0052 67.6209 119
  -1  11   3 14.4433 99.1957 120
   1 -11  -3 39.2744 62.7037 114
   1 -11  -3 7.60205 78.3825 130
  -1 -11   3 53.8505 67.3080 110
  -1 -11   3 60.6450 74.2912  91
  -1 -11   3 74.2160 77.8200  94
  -1 -11   3-8.69422 54.4542 102
  -1 -11   3 49.2120 100.395  96
  -1 -11   3 56.0792 58.6818 100
  -1 -11   3 106.660 84.9117  87
  -1 -11   3 8.43657 119.840  98
   1 -11  -3 82.6298 107.469 112
   1 -11  -2 750.773 146.387  56
   1 -11  -2 718.062 67.3402  38
  -1  11   2 609.954 138.944  62
   1  11  -2 444.170 133.128  60
  -1  11   2 596.236 153.043  59
   1 -11  -2 550.215 58.1765  39
  -1  11   2 740.665 147.694  60
  -1 -11   2 662.066 65.3467  33
  -1 -11   2 603.678 97.9033  11
  -1 -11   2 563.888 75.8389   5
   1 -11  -2 628.050 70.5627  33
   1 -11  -2 714.122 93.5821 163
   1 -11  -2 849.521 95.1019 162
  -1 -11   2 766.785 100.355 161
  -1 -11   2 689.019 101.159 157
   1 -11  -2 717.746 75.0356 150
  -1 -11   2 730.319 96.5006 156
   1 -11  -2 749.000 90.9942 156
   1  11  -2 815.382 189.058  77
  -1  11   2 697.747 133.731  70
   1  11  -2 538.850 123.511  72
   1  11  -2 807.669 188.142  78
   1 -11  -2 968.260 152.607  75
  -1  11   2 789.179 151.561  65
  -1  11   2 740.391 131.468  63
  -1  11   2 665.845 150.562  74
   1 -11  -2 848.447 143.767  67
  -1  11   2 864.687 92.2875 142
   1 -11  -2 786.960 104.599 133
  -1  11   2 857.954 93.0488 135
  -1  11   2 726.137 173.608 129
   1 -11  -2 825.865 123.761 117
  -1  11   2 765.245 75.9604 118
  -1  11   2 669.138 76.8756 122
   1 -11  -2 617.693 130.531 128
   1 -11  -2 804.346 91.9008 130
   1 -11  -2 641.089 74.4734 114
   1 -11  -2 635.452 108.633  98
  -1 -11   2 553.467 83.9472  94
  -1 -11   2 682.814 79.3475  88
  -1 -11   2 613.933 127.940  98
   1 -11  -2 647.920 122.722 112
  -1 -11   2 641.564 90.0085  91
  -1 -11   2 804.421 105.047  96
  -1 -11   2 679.063 100.952 111
   1  11  -1 50.2073 114.929  60
  -1  11   1 58.9776 110.156  60
  -1  11   1-36.8149 98.5391  62
  -1  11   1 132.654 123.745  59
   1 -11  -1 63.4919 37.8106  38
   1  11  -1 67.0355 93.8269  62
   1 -11  -1 121.553 113.046  56
   1 -11  -1 80.7692 48.2726  33
  -1 -11   1 58.8505 77.9186  11
  -1 -11   1 88.1625 46.0235  33
  -1 -11   1 39.9176 74.6849  15
  -1 -11   1 66.9064 73.3124 163
   1 -11  -1 53.4876 75.7993 163
   1 -11  -1-13.6629 78.5005 162
  -1 -11   1 26.8766 80.6516 157
  -1 -11   1-11.7394 69.0620 150
  -1 -11   1 69.6366 76.8281 156
   1 -11  -1 58.7967 70.9903 156
   1 -11  -1 54.1182 76.9752 157
   1 -11  -1 16.5960 51.7957 150
   1  11  -1 38.3665 91.9066  72
  -1  11   1 35.0557 137.435  65
  -1  11   1 57.7028 120.505  70
  -1  11   1 47.9185 70.5078  80
   1  11  -1 213.360 132.154  74
   1 -11  -1 22.0980 98.5794  67
   1 -11  -1 18.2575 87.1066 133
  -1  11   1 89.3928 70.9444 142
   1  11  -1 25.9403 57.7173 135
  -1  11   1 21.2718 71.6798 135
   1 -11  -1 68.4566 90.7667 117
   1 -11  -1-59.2419 94.7004 128
  -1  11   1-29.2541 140.944 129
   1  11  -1 21.4588 105.443 129
   1 -11  -1 42.7354 70.2224 130
  -1 -11   1 49.3391 56.7128  94
  -1 -11   1 37.3346 49.4066  88
  -1 -11   1 39.4554 77.9303 111
  -1 -11   1 35.1500 53.5075 100
   1 -11  -1 34.1861 46.2318 100
  -1 -11   1 2.56605 63.0926 110
  -1 -11   1 48.1249 84.6983  98
   1 -11  -1 62.0680 91.2496  98
   1 -11  -1 50.7045 56.5700 110
  -1 -11   1 51.3035 65.4074  91
  -1  11   0 12058.3 640.318  60
  -1  11   0 13584.1 672.955  59
   1  11   0 12617.1 665.351  60
  -1 -11   0 12751.3 647.039  56
   1 -11   0 11394.5 565.584  19
  -1 -11   0 11909.9 572.896  33
  -1 -11   0 11963.1 576.984  15
   1 -11   0 11687.2 566.546  17
  -1 -11   0 11385.6 563.025  17
   1 -11   0 12848.9 585.122 161
  -1 -11   0 13235.4 585.940 163
   1 -11   0 13612.2 589.837 162
  -1 -11   0 12953.0 574.458 150
  -1 -11   0 12844.8 582.351 156
   1 -11   0 12711.5 583.508 157
   1 -11   0 12451.5 577.380 156
  -1  11   0 13427.3 662.691  62
  -1  11   0 12340.5 664.146  70
   1  11   0 12052.8 664.765  62
   1  11   0 12553.7 634.520  72
  -1  11   0 12439.2 668.800  74
  -1  11   0 11041.3 636.478  80
   1 -11   0 12295.9 576.584 130
   1  11   0 12732.9 570.912 142
   1  11   0 12953.4 574.530 135
  -1 -11   0 12384.9 582.143 130
  -1 -11   0 12973.3 658.337 117
   1  11   0 12596.8 658.791 129
   1  11   0 13333.4 680.669 127
  -1  11   0 13279.1 680.515 129
  -1 -11   0 12468.8 656.362 128
   1 -11   0 12341.1 578.339 110
  -1 -11   0 12025.0 578.638 110
   1 -11   0 11631.0 569.748 101
  -1 -11   0 12104.7 576.862  91
  -1 -11   0 11753.4 574.326 111
   1 -11   0 11879.0 635.272  98
  -1 -11   0 11576.1 571.989  88
   1 -11   0 12316.9 574.992 100
   1 -11   0 12394.0 579.711  91
  -1 -11  -1 1426.25 101.173  38
  -1  11  -1 1623.55 169.962  60
  -1 -11  -1 1584.23 175.899  56
   1  11   1 1879.37 202.841  60
   1  11   1 1613.92 111.282  42
  -1  11  -1 1651.92 192.261  59
  -1 -11  -1 1881.92 125.430  41
   1 -11   1 1422.66 107.030  51
   1 -11   1 1553.50 109.045  33
   1 -11   1 1567.03 102.325  17
   1 -11   1 1790.09 131.388 163
   1 -11   1 1872.14 129.803 161
  -1 -11  -1 2029.51 131.259 163
  -1 -11  -1 1811.33 128.661 161
   1 -11   1 1614.24 122.168 156
  -1 -11  -1 1833.22 131.909 156
   1 -11   1 1936.40 130.516 157
  -1 -11  -1 1866.13 121.736 150
  -1 -11  -1 1911.50 132.190 157
   1  11   1 1494.14 187.628  62
   1  11   1 1966.84 196.261  74
  -1  11  -1 1800.20 199.047  74
  -1 -11  -1 1730.80 161.901  67
   1  11   1 1513.09 145.369  80
  -1  11  -1 1769.25 164.944  62
  -1  11  -1 1641.52 179.386  80
   1  11   1 1915.84 175.018  72
  -1 -11  -1 1919.94 198.394  66
  -1 -11  -1 1937.31 136.766 133
   1  11   1 1880.97 116.749 142
  -1 -11  -1 1756.57 128.736 130
   1  11   1 1982.91 121.610 135
   1  11   1 1842.82 206.173 127
  -1 -11  -1 1703.15 187.186 117
   1  11   1 2041.54 208.404 129
  -1 -11  -1 1729.07 192.940 128
  -1 -11  -1 1855.90 195.303 112
   1 -11   1 1372.24 175.276  98
   1 -11   1 1687.39 112.624 103
   1 -11   1 1715.73 125.419  91
   1 -11   1 1652.28 114.265  89
   1 -11   1 1667.22 117.875  88
   1 -11   1 1502.20 111.771  94
   1 -11   1 1628.99 113.699 100
   1 -11   1 1757.26 122.195 110
  -1 -11  -1 1684.49 118.486  91
  -1 -11  -1 1751.03 118.227 110
  -1 -11  -2 14698.5 726.336  38
   1  11   2 15566.7 724.714  44
  -1 -11  -2 15810.3 725.110  50
  -1 -11  -2 17085.4 817.800  56
   1  11   2 16036.4 733.865  42
   1  11   2 16535.9 835.855  60
  -1  11  -2 12611.1 780.485  60
   1  11   2 15773.6 727.666  46
  -1 -11  -2 16357.2 735.859  41
   1 -11   2 15791.7 732.087  15
   1 -11   2 14021.8 719.836  17
   1 -11   2 17144.9 744.730 163
   1 -11   2 16218.7 738.628 161
  -1 -11  -2 16088.9 737.611 161
  -1 -11  -2 17322.7 738.978 163
   1  11   2 15711.5 728.467 166
  -1 -11  -2 16117.5 736.790 157
   1 -11   2 15064.9 728.097 156
  -1 -11  -2 15256.2 727.469 150
   1 -11   2 16015.1 735.706 157
   1  11   2 15807.4 796.297  72
   1  11   2 17017.5 853.204  62
   1  11   2 16278.8 812.168  65
  -1  11  -2 14743.3 827.430  80
  -1 -11  -2 16454.8 797.316  67
  -1 -11  -2 17029.6 807.776  75
   1  11   2 15709.3 816.525  74
[truncated: 5,056,061 more chars]
