# Supplementary material for: Crystal structures of (E)-2-amino-4-methyl­sulfanyl-6-oxo-1-(1-phenyl­ethyl­idene­amino)-1,6-di­hydro­pyrimidine-5-carbo­nitrile and (E)-2-amino-4-methyl­sulfanyl-6-oxo-1-[1-(pyridin-2-yl)ethyl­idene­amino]-1,6-di­hydro­pyrimidine-5-carbo­nitrile
Source: Acta Crystallogr E Crystallogr Commun. 2021 Apr 23;77(Pt 5):547–50. doi: 10.1107/S2056989021004126 (PMC8100259; doi:10.1107/S2056989021004126)
Supplement: Supplementary file 2 [file e-77-00547-3asup2.hkl]

data_3a                                                                         
_shelx_title ' elg_s4r (smart1) in P2(1)/c'                                     
_shelx_refln_list_code          4                                               
_shelx_F_calc_maximum      251.01                                               
_exptl_crystal_F_000       624.00                                               
_reflns_d_resolution_high  0.7889                                               
                                                                                
loop_                                                                           
 _space_group_symop_operation_xyz                                               
 'x, y, z'                                                                      
 '-x, y+1/2, -z+1/2'                                                            
 '-x, -y, -z'                                                                   
 'x, -y-1/2, z-1/2'                                                             
                                                                                
_cell_length_a    12.1537                                                       
_cell_length_b    14.9466                                                       
_cell_length_c     7.6869                                                       
_cell_angle_alpha  90.000                                                       
_cell_angle_beta   91.761                                                       
_cell_angle_gamma  90.000                                                       
                                                                                
_shelx_F_squared_multiplier     1.000                                           
                                                                                
loop_                                                                           
 _refln_index_h                                                                 
 _refln_index_k                                                                 
 _refln_index_l                                                                 
 _refln_F_squared_calc                                                          
 _refln_F_squared_meas                                                          
 _refln_F_squared_sigma                                                         
 _refln_observed_status                                                         
   1   0   0       7321.94       6735.65       122.62 o                         
   2   0   0         70.28         50.22         1.13 o                         
   3   0   0       1192.01        937.60         9.98 o                         
   4   0   0       1415.08       1117.67        12.52 o                         
   5   0   0         56.67         32.02         1.12 o                         
   6   0   0       5864.88       5813.22        44.12 o                         
   7   0   0       3223.19       3464.17        26.95 o                         
   8   0   0        257.05        235.16         2.09 o                         
   9   0   0         10.55         10.90         0.68 o                         
  10   0   0       1789.97       1769.27        12.15 o                         
  11   0   0       1562.44       1598.48        13.95 o                         
  12   0   0        126.06        112.91         2.07 o                         
  13   0   0          0.44          1.31         0.74 o                         
  14   0   0         28.65         28.89         1.53 o                         
  15   0   0        138.56        122.75         5.65 o                         
   1   1   0        482.50        412.03         5.14 o                         
   2   1   0        930.12        940.40        11.49 o                         
   3   1   0        632.43        642.17         5.69 o                         
   4   1   0          5.65         18.01         0.68 o                         
   5   1   0       2692.89       2854.77        19.13 o                         
   6   1   0       4258.91       4190.63        23.66 o                         
   7   1   0        388.57        345.94         2.36 o                         
   8   1   0        254.97        240.79         1.57 o                         
   9   1   0         25.57         21.37         0.53 o                         
  10   1   0       1021.66        954.90         5.84 o                         
  11   1   0        138.17        134.31         1.25 o                         
  12   1   0         20.12         13.85         0.60 o                         
  13   1   0          0.53          1.26         0.60 o                         
  14   1   0        138.13        135.00         2.52 o                         
  15   1   0         24.88         21.21         1.07 o                         
   0   2   0       2990.42       3119.73        56.28 o                         
   1   2   0        347.58        364.60         4.42 o                         
   2   2   0        122.33         97.66         1.44 o                         
   3   2   0       1058.13        921.84         7.77 o                         
   4   2   0        222.75        191.59         1.79 o                         
   5   2   0        146.39        184.00         1.59 o                         
   6   2   0        128.38        125.49         1.13 o                         
   7   2   0          0.55          5.28         0.50 o                         
   8   2   0         65.78         66.08         0.69 o                         
   9   2   0        205.24        193.39         1.51 o                         
  10   2   0         93.86         96.22         0.94 o                         
  11   2   0          7.84          8.59         0.60 o                         
  12   2   0        115.33        117.19         1.24 o                         
  13   2   0          5.58          6.14         0.57 o                         
  14   2   0         15.90         17.51         0.98 o                         
  15   2   0        149.22        126.59         2.87 o                         
   1   3   0         38.62         39.12         0.89 o                         
   2   3   0        789.06        724.38         6.57 o                         
   3   3   0         18.12         10.13         0.59 o                         
   4   3   0         78.11         91.80         1.10 o                         
   5   3   0         65.90         57.57         0.88 o                         
   6   3   0        716.74        741.42         4.85 o                         
   7   3   0        699.70        693.32         4.10 o                         
   8   3   0          7.41         13.16         0.47 o                         
   9   3   0         93.45         93.21         0.91 o                         
  10   3   0        365.02        355.44         2.28 o                         
  11   3   0        134.55        134.12         1.17 o                         
  12   3   0          8.10          8.07         0.59 o                         
  13   3   0         55.70         48.31         0.91 o                         
  14   3   0         79.83         73.25         1.61 o                         
  15   3   0          1.99          1.63         0.80 o                         
   0   4   0      16825.16      17662.09       206.70 o                         
   1   4   0       3309.29       3321.93        27.48 o                         
   2   4   0       4892.27       5227.82        44.57 o                         
   3   4   0       3186.10       3256.43        22.56 o                         
   4   4   0          4.37          1.99         0.70 o                         
   5   4   0        647.74        555.29         3.82 o                         
   6   4   0        645.63        637.15         4.20 o                         
   7   4   0         15.09         13.17         0.51 o                         
   8   4   0        665.88        679.17         3.72 o                         
   9   4   0        292.25        286.37         1.86 o                         
  10   4   0        450.60        484.07         2.96 o                         
  11   4   0        400.02        392.78         2.75 o                         
  12   4   0         87.44         81.32         1.04 o                         
  13   4   0          7.64          4.72         0.53 o                         
  14   4   0          0.18          0.92         0.51 o                         
  15   4   0        140.97        121.25         5.76 o                         
   2   5   0       1297.84       1166.83         9.61 o                         
   3   5   0       1716.05       1965.91        13.81 o                         
   4   5   0         55.62         85.39         1.09 o                         
   5   5   0          2.23          0.68         0.60 o                         
   6   5   0        741.24        715.90         4.84 o                         
   7   5   0        354.53        310.90         1.99 o                         
   8   5   0        415.68        416.49         2.51 o                         
   9   5   0        779.90        759.46         4.72 o                         
  10   5   0       2256.70       2308.47        12.10 o                         
  11   5   0          1.99          3.97         0.62 o                         
  12   5   0        101.10        113.35         1.20 o                         
  13   5   0         10.03          7.96         0.54 o                         
  14   5   0        113.66        105.31         2.26 o                         
   0   6   0       2804.62       2892.95        30.54 o                         
   1   6   0        427.72        453.84         3.74 o                         
   2   6   0       1207.51       1292.49         9.73 o                         
   3   6   0         72.53         81.84         1.60 o                         
   4   6   0       2257.86       2542.16        17.92 o                         
   5   6   0         27.36         11.03         0.65 o                         
   6   6   0        279.31        289.97         2.24 o                         
   7   6   0        287.23        298.37         2.05 o                         
   8   6   0        243.74        234.04         2.10 o                         
   9   6   0        274.22        282.10         2.29 o                         
  10   6   0        557.53        564.65         3.94 o                         
  11   6   0         10.05         11.97         0.69 o                         
  12   6   0         15.76         19.60         0.64 o                         
  13   6   0        297.11        280.09         3.81 o                         
  14   6   0        231.33        234.97         8.59 o                         
   1   7   0       1730.99       1927.71        14.69 o                         
   2   7   0        497.41        459.65         3.96 o                         
   3   7   0        115.59        146.98         1.80 o                         
   4   7   0       2615.70       2729.86        19.81 o                         
   5   7   0        434.11        456.01         3.12 o                         
   6   7   0       1978.51       1880.81        11.08 o                         
   7   7   0        493.91        504.71         3.60 o                         
   8   7   0        452.66        458.73         3.21 o                         
   9   7   0         54.26         57.96         0.95 o                         
  10   7   0          4.44          5.36         0.66 o                         
  11   7   0         44.19         45.13         0.83 o                         
  12   7   0        170.94        180.84         2.05 o                         
  13   7   0         38.01         36.11         1.08 o                         
  14   7   0        114.38        106.12         2.63 o                         
   0   8   0         28.30         18.04         1.60 o                         
   1   8   0        543.43        631.69         5.66 o                         
   2   8   0        267.46        276.88         2.85 o                         
   3   8   0        136.07        119.37         1.47 o                         
   4   8   0        300.78        354.15         3.19 o                         
   5   8   0        106.00        110.12         1.14 o                         
   6   8   0        281.90        273.31         2.57 o                         
   7   8   0         59.62         73.36         0.97 o                         
   8   8   0        230.19        225.26         1.90 o                         
   9   8   0        410.31        408.01         3.29 o                         
  10   8   0        304.16        303.95         2.75 o                         
  11   8   0        288.97        306.21         3.27 o                         
  12   8   0         22.28         21.74         0.67 o                         
  13   8   0         25.43         20.38         0.68 o                         
   2   9   0        691.50        681.84         5.12 o                         
   3   9   0          5.02          6.21         0.57 o                         
   4   9   0          3.40          2.69         0.55 o                         
   5   9   0         85.95         82.04         0.98 o                         
   6   9   0          0.03          1.48         0.66 o                         
   7   9   0          0.11          1.93         0.70 o                         
   8   9   0          5.34          7.20         0.76 o                         
   9   9   0        269.87        262.60         2.89 o                         
  10   9   0        168.96        153.26         1.77 o                         
  11   9   0         12.77         16.92         0.73 o                         
  12   9   0          6.19         10.40         0.63 o                         
  13   9   0         51.38         49.91         1.89 o                         
   0  10   0       1008.62       1074.09        11.11 o                         
   1  10   0         64.91         80.02         1.11 o                         
   2  10   0        542.36        584.91         4.15 o                         
   3  10   0         66.05         66.11         0.89 o                         
   4  10   0         39.60         48.82         0.88 o                         
   5  10   0        251.43        247.31         2.19 o                         
   6  10   0         75.39         57.84         1.02 o                         
   7  10   0         41.44         33.12         0.92 o                         
   8  10   0         44.30         47.24         0.97 o                         
   9  10   0          4.41          4.34         0.75 o                         
  10  10   0         81.56         87.36         1.34 o                         
  11  10   0         20.98         20.23         0.66 o                         
  12  10   0         70.18         82.16         1.76 o                         
  13  10   0          0.65          1.67         0.89 o                         
   1  11   0        760.94        790.36         6.09 o                         
   2  11   0        113.31        139.42         1.52 o                         
   3  11   0         74.96         75.23         1.04 o                         
   4  11   0       1954.15       1908.99        12.89 o                         
   5  11   0          8.99          8.54         0.81 o                         
   6  11   0        738.46        721.86         7.03 o                         
   7  11   0        227.41        198.16         2.35 o                         
   8  11   0        401.76        405.45         3.89 o                         
   9  11   0         41.26         33.39         0.87 o                         
  10  11   0          6.61          7.64         0.71 o                         
  11  11   0        136.08        140.27         2.01 o                         
  12  11   0         47.82         49.12         1.59 o                         
   0  12   0        193.85        213.76         2.79 o                         
   1  12   0        562.59        603.00         4.65 o                         
   2  12   0        618.56        618.34         4.80 o                         
   3  12   0         47.91         52.30         1.04 o                         
   4  12   0         11.62         21.49         0.89 o                         
   5  12   0        115.44        102.14         1.51 o                         
   6  12   0         11.91         21.92         0.89 o                         
   7  12   0        597.66        647.35         7.15 o                         
   8  12   0         48.26         47.32         0.96 o                         
   9  12   0         70.32         79.38         1.19 o                         
  10  12   0        295.02        301.82         4.50 o                         
  11  12   0          0.00          0.41         0.53 o                         
   1  13   0        304.33        336.93         3.25 o                         
   2  13   0         40.60         52.97         0.98 o                         
   3  13   0         93.30        105.63         1.40 o                         
   4  13   0        471.07        511.37         5.25 o                         
   5  13   0         41.38         47.97         1.11 o                         
   6  13   0         75.22         73.49         1.48 o                         
   7  13   0        191.94        190.79         2.29 o                         
   8  13   0        138.60        143.61         2.77 o                         
   9  13   0         35.56         33.56         0.84 o                         
  10  13   0         14.57         22.79         1.16 o                         
  11  13   0        147.90        133.76         6.93 o                         
   0  14   0        318.65        323.52         5.53 o                         
   1  14   0        724.41        733.70         7.55 o                         
   2  14   0        452.54        480.93         4.62 o                         
   3  14   0        191.23        196.13         2.41 o                         
   4  14   0         44.84         39.38         0.96 o                         
   5  14   0        109.74         96.23         1.61 o                         
   6  14   0         17.36         11.89         0.77 o                         
   7  14   0          0.61          4.76         0.69 o                         
   8  14   0         10.30          9.09         0.71 o                         
   9  14   0         23.20         20.13         0.75 o                         
  10  14   0         71.31         56.66         1.62 o                         
   1  15   0         45.70         42.94         0.97 o                         
   2  15   0         11.62         16.57         0.76 o                         
   3  15   0          1.19          2.41         0.71 o                         
   4  15   0          6.19          6.71         0.72 o                         
   5  15   0         28.09         22.25         0.83 o                         
   6  15   0        226.80        195.70         3.52 o                         
   7  15   0        202.19        189.92         4.31 o                         
   8  15   0          0.31          0.58         0.56 o                         
   9  15   0          9.85          7.42         0.64 o                         
   0  16   0          5.85          5.88         0.88 o                         
   1  16   0         53.28         57.40         1.14 o                         
   2  16   0         33.88         41.15         0.88 o                         
   3  16   0        179.01        191.24         3.50 o                         
   4  16   0        119.48        120.41         2.28 o                         
   5  16   0         11.64         12.19         0.63 o                         
   6  16   0          8.78         10.80         0.61 o                         
   7  16   0         18.51         23.33         0.70 o                         
   8  16   0        132.10        107.01         5.42 o                         
   1  17   0        400.09        399.86         7.56 o                         
   2  17   0        119.65        121.43         2.06 o                         
   3  17   0        160.18        157.93         3.28 o                         
   4  17   0        241.09        233.07         3.41 o                         
   5  17   0          0.86          0.53         0.49 o                         
   6  17   0        102.62         86.36         1.82 o                         
   0  18   0        280.41        249.27        15.67 o                         
   1  18   0          0.17          0.93         0.69 o                         
   2  18   0         10.57         13.25         0.83 o                         
   3  18   0         23.33         20.07         0.92 o                         
   4  18   0          6.11          6.41         0.84 o                         
 -15   1   1         28.87         26.73         1.12 o                         
 -14   1   1          6.03          7.29         0.58 o                         
 -13   1   1         31.02         37.98         0.74 o                         
 -12   1   1        256.93        255.00         2.50 o                         
 -11   1   1          2.32          3.23         0.62 o                         
 -10   1   1        153.57        145.78         1.17 o                         
  -9   1   1        125.31        141.47         1.11 o                         
  -8   1   1         47.74         53.66         0.65 o                         
  -7   1   1        206.89        203.42         1.79 o                         
  -6   1   1          1.31          2.41         0.47 o                         
  -5   1   1         74.76         62.00         0.86 o                         
  -4   1   1          0.69          1.50         0.70 o                         
  -3   1   1       4244.56       4065.29        66.16 o                         
  -2   1   1       1266.88       1020.47        29.60 o                         
  -1   1   1          6.42          4.59         0.73 o                         
   0   1   1        101.32         73.06         1.48 o                         
   1   1   1       2994.50       2565.38        41.38 o                         
   2   1   1       3026.82       2678.05        37.61 o                         
   3   1   1        128.72        134.05         1.55 o                         
   4   1   1        121.44        130.17         1.42 o                         
   5   1   1        450.34        375.19         2.92 o                         
   6   1   1          8.18          9.19         0.59 o                         
   7   1   1        212.64        222.30         1.84 o                         
   8   1   1        396.39        407.36         2.40 o                         
   9   1   1         56.84         65.01         0.78 o                         
  10   1   1          1.83          1.95         0.57 o                         
  11   1   1         63.19         58.22         0.83 o                         
  12   1   1        121.07        116.70         1.56 o                         
  13   1   1         59.34         55.39         0.87 o                         
  14   1   1         49.65         44.90         1.28 o                         
  15   1   1          4.30          4.43         0.67 o                         
 -15   2   1          7.85         10.52         0.96 o                         
 -14   2   1        116.20        121.30         2.30 o                         
 -13   2   1         16.82         16.58         0.63 o                         
 -12   2   1          1.50          1.96         0.57 o                         
 -11   2   1        756.54        686.26         4.72 o                         
 -10   2   1         93.64        105.02         0.99 o                         
  -9   2   1       1774.75       1739.42         8.97 o                         
  -8   2   1        191.74        145.72         1.08 o                         
  -7   2   1         16.49         24.98         0.59 o                         
  -6   2   1       4262.20       4328.00        27.38 o                         
  -5   2   1        598.05        570.53         4.20 o                         
  -4   2   1       5758.10       5632.76        43.01 o                         
  -3   2   1        168.39        199.36         2.28 o                         
  -2   2   1       3684.62       3481.28        35.62 o                         
  -1   2   1       1533.39       1564.63        16.56 o                         
   0   2   1      10741.41      10763.16       131.74 o                         
   1   2   1      13932.33      13386.81       168.87 o                         
   2   2   1       2882.89       2557.32        32.85 o                         
   3   2   1         82.79         63.13         1.11 o                         
   4   2   1       6390.50       6051.09        41.85 o                         
   5   2   1        380.13        368.79         2.92 o                         
   6   2   1       1763.67       1661.58         9.93 o                         
   7   2   1        297.81        296.50         2.06 o                         
   8   2   1       1530.43       1442.19         7.43 o                         
   9   2   1         67.65         58.63         0.75 o                         
  10   2   1        518.28        535.71         3.66 o                         
  11   2   1          2.10          2.80         0.60 o                         
  12   2   1        277.65        289.60         3.66 o                         
  13   2   1        132.66        122.21         2.02 o                         
  14   2   1         63.63         80.03         1.64 o                         
  15   2   1         51.27         49.80         1.75 o                         
 -15   3   1        328.15        304.47         6.05 o                         
 -14   3   1         19.03         22.11         1.04 o                         
 -13   3   1        239.82        253.63         2.89 o                         
 -12   3   1        380.13        416.99         3.96 o                         
 -11   3   1          0.05          1.89         0.63 o                         
 -10   3   1         16.43         18.37         0.65 o                         
  -9   3   1         15.79         17.65         0.62 o                         
  -8   3   1        655.40        662.11         3.69 o                         
  -7   3   1        894.02        836.47         4.90 o                         
  -6   3   1        494.76        545.20         4.11 o                         
  -5   3   1         34.54         31.12         0.73 o                         
  -4   3   1       2281.33       2475.62        18.17 o                         
  -3   3   1       2240.23       2196.67        17.44 o                         
  -2   3   1       3981.63       3769.94        32.81 o                         
  -1   3   1        709.42        828.88         8.60 o                         
   0   3   1         17.13         31.88         0.94 o                         
   1   3   1       5699.56       5527.17        61.20 o                         
   2   3   1       3431.29       3367.18        29.92 o                         
   3   3   1       2088.42       1954.99        15.40 o                         
   4   3   1          8.77          8.71         0.80 o                         
   5   3   1         81.14         59.06         0.95 o                         
   6   3   1        180.23        193.56         2.08 o                         
   7   3   1        395.65        411.10         2.66 o                         
   8   3   1        243.57        243.27         1.76 o                         
   9   3   1         49.35         49.25         0.76 o                         
  10   3   1       1364.81       1360.75         7.65 o                         
  11   3   1        284.67        280.09         2.75 o                         
  12   3   1        487.94        473.93         5.10 o                         
  13   3   1        135.90        142.81         1.90 o                         
  14   3   1         52.46         49.39         1.50 o                         
  15   3   1         38.77         34.27         3.21 o                         
 -15   4   1         12.87         10.88         1.41 o                         
 -14   4   1         54.13         48.54         0.82 o                         
 -13   4   1        109.13        110.20         1.87 o                         
 -12   4   1         61.65         75.97         0.90 o                         
 -11   4   1        151.87        165.51         1.49 o                         
 -10   4   1       2170.21       2180.85        12.29 o                         
  -9   4   1       1629.67       1624.30         8.77 o                         
  -8   4   1         87.30         75.00         0.90 o                         
  -7   4   1          2.45          4.03         0.50 o                         
  -6   4   1        338.14        299.90         2.29 o                         
  -5   4   1        270.32        269.64         2.13 o                         
  -4   4   1         76.61         64.42         1.06 o                         
  -3   4   1       1006.11       1059.96         8.90 o                         
  -2   4   1         38.31         24.97         0.73 o                         
  -1   4   1       1315.59       1327.09        12.30 o                         
   0   4   1       1888.18       1818.45        19.73 o                         
   1   4   1       4860.16       5257.40        53.26 o                         
   2   4   1         94.07         97.06         1.53 o                         
   3   4   1        512.81        556.23         4.35 o                         
   4   4   1       1605.09       1562.15        10.98 o                         
   5   4   1       1384.07       1455.50         9.23 o                         
   6   4   1        381.19        385.80         2.75 o                         
   7   4   1         87.42         84.03         0.90 o                         
   8   4   1        436.09        390.54         2.43 o                         
   9   4   1         38.18         33.00         0.71 o                         
  10   4   1        120.46        129.60         1.48 o                         
  11   4   1        575.64        573.30         4.07 o                         
  12   4   1        558.63        564.18         6.78 o                         
  13   4   1         37.29         38.37         0.92 o                         
  14   4   1        152.44        163.12         3.17 o                         
 -14   5   1         25.81         23.71         0.70 o                         
 -13   5   1          0.19          1.02         0.55 o                         
 -12   5   1          0.25          1.82         0.61 o                         
 -11   5   1         27.66         27.36         0.71 o                         
 -10   5   1        883.58        902.53         6.70 o                         
  -9   5   1         91.38         89.04         0.99 o                         
  -8   5   1        531.83        534.37         3.24 o                         
  -7   5   1        362.92        361.91         2.22 o                         
  -6   5   1        172.45        183.47         1.52 o                         
  -5   5   1         39.15         47.14         0.84 o                         
  -4   5   1       1767.90       1836.69        12.39 o                         
  -3   5   1        487.49        521.13         4.60 o                         
  -2   5   1         39.18         44.54         0.89 o                         
  -1   5   1        166.77        111.48         1.39 o                         
   0   5   1       5856.22       6365.65        60.06 o                         
   1   5   1        662.16        675.40         6.31 o                         
   2   5   1       3735.13       3990.48        34.88 o                         
   3   5   1         38.97         27.00         0.90 o                         
   4   5   1        228.85        245.71         2.23 o                         
   5   5   1        793.18        813.00         5.80 o                         
   6   5   1          7.52          7.08         0.58 o                         
   7   5   1        136.04        153.76         1.25 o                         
   8   5   1        159.10        165.18         1.35 o                         
   9   5   1          8.51          6.87         0.59 o                         
  10   5   1        436.87        441.88         3.15 o                         
  11   5   1        252.07        274.31         2.71 o                         
  12   5   1        210.10        214.56         2.55 o                         
  13   5   1          0.86          0.92         0.55 o                         
  14   5   1          1.28          2.62         0.55 o                         
 -14   6   1        115.51        117.39         2.32 o                         
 -13   6   1         35.98         32.49         0.86 o                         
 -12   6   1          1.13          2.92         0.59 o                         
 -11   6   1         34.22         30.34         0.77 o                         
 -10   6   1         75.04         78.43         1.00 o                         
  -9   6   1          7.77          7.35         0.65 o                         
  -8   6   1        308.40        306.92         2.11 o                         
  -7   6   1         12.11          9.79         0.57 o                         
  -6   6   1        242.30        259.92         1.93 o                         
  -5   6   1         10.65         10.05         0.69 o                         
  -4   6   1          3.75         13.40         0.68 o                         
  -3   6   1        741.49        835.76         6.54 o                         
  -2   6   1          0.35          1.54         0.76 o                         
  -1   6   1       1245.61       1290.08        14.78 o                         
   0   6   1       2414.68       2643.60        20.92 o                         
   1   6   1        765.45        771.96         7.62 o                         
   2   6   1         54.49         67.41         1.13 o                         
   3   6   1        333.95        328.07         3.09 o                         
   4   6   1        208.73        229.01         2.12 o                         
   5   6   1          0.21          0.71         0.67 o                         
   6   6   1          3.85          3.05         0.51 o                         
   7   6   1         23.01         25.71         0.64 o                         
   8   6   1          1.63          2.10         0.60 o                         
   9   6   1          1.50          3.57         0.64 o                         
  10   6   1          5.56          5.99         0.67 o                         
  11   6   1        138.15        132.34         1.67 o                         
  12   6   1        103.10        104.43         1.49 o                         
  13   6   1          5.14          4.81         0.56 o                         
  14   6   1         36.00         37.97         1.06 o                         
 -14   7   1         44.49         36.78         1.80 o                         
 -13   7   1        269.38        281.43         3.99 o                         
 -12   7   1         11.74         15.32         0.61 o                         
 -11   7   1        133.33        133.80         1.41 o                         
 -10   7   1        427.36        440.90         3.61 o                         
  -9   7   1        675.49        676.11         4.43 o                         
  -8   7   1       1572.55       1524.06         9.05 o                         
  -7   7   1         21.54         17.12         0.64 o                         
  -6   7   1        605.32        698.62         4.60 o                         
  -5   7   1        594.44        648.02         4.16 o                         
  -4   7   1        320.49        319.19         2.85 o                         
  -3   7   1        301.99        413.94         4.25 o                         
  -2   7   1       4540.41       5095.36        42.94 o                         
  -1   7   1       3624.76       4069.32        32.71 o                         
   0   7   1         15.42         43.17         1.17 o                         
   1   7   1       1076.93       1198.28        11.35 o                         
   2   7   1          3.93          3.91         0.79 o                         
   3   7   1       3497.74       3562.98        29.36 o                         
   4   7   1       1180.92       1407.98        11.00 o                         
   5   7   1        714.12        866.25         5.54 o                         
   6   7   1        155.60        151.07         1.26 o                         
   7   7   1        794.44        800.79         5.90 o                         
   8   7   1         55.77         54.92         0.90 o                         
   9   7   1          7.17          7.20         0.71 o                         
  10   7   1       1361.41       1339.01        11.55 o                         
  11   7   1        447.24        462.61         4.51 o                         
  12   7   1          5.74          4.74         0.62 o                         
  13   7   1         46.47         40.95         1.12 o                         
  14   7   1         11.50          9.57         0.68 o                         
 -13   8   1          0.56          2.07         0.56 o                         
 -12   8   1         14.81         16.19         0.60 o                         
 -11   8   1        472.31        476.95         4.34 o                         
 -10   8   1         63.37         69.07         1.06 o                         
  -9   8   1          6.99          6.69         0.71 o                         
  -8   8   1       1667.04       1664.12        10.10 o                         
  -7   8   1       1542.63       1527.56         9.02 o                         
  -6   8   1         18.05         16.00         0.66 o                         
  -5   8   1        142.55        169.24         1.43 o                         
  -4   8   1        144.34        100.58         1.16 o                         
  -3   8   1        231.91        253.99         2.58 o                         
  -2   8   1        106.32         78.36         1.29 o                         
  -1   8   1       1629.84       1694.94        13.02 o                         
   0   8   1        653.22        731.24         9.02 o                         
   1   8   1        124.81         96.06         1.44 o                         
   2   8   1        375.73        414.65         3.58 o                         
   3   8   1       1196.83       1301.06        10.39 o                         
   4   8   1        580.77        563.37         4.28 o                         
   5   8   1         50.56         61.53         0.85 o                         
   6   8   1        448.78        449.52         3.96 o                         
   7   8   1          3.47          4.24         0.66 o                         
   8   8   1         24.72         24.75         0.78 o                         
   9   8   1       1282.09       1233.21        10.21 o                         
  10   8   1        256.62        277.41         3.69 o                         
  11   8   1         55.76         55.95         1.28 o                         
  12   8   1          2.52          3.97         0.59 o                         
  13   8   1        146.34        144.99         2.99 o                         
 -13   9   1         18.52         22.09         1.16 o                         
 -12   9   1        167.64        183.06         2.98 o                         
 -11   9   1          2.51          4.13         0.67 o                         
 -10   9   1        162.43        160.51         2.00 o                         
  -9   9   1          0.37          2.96         0.67 o                         
  -8   9   1        544.64        544.33         4.47 o                         
  -7   9   1        319.89        333.72         2.86 o                         
  -6   9   1         85.50         69.34         1.01 o                         
  -5   9   1       1189.52       1230.36         8.33 o                         
  -4   9   1          6.36         13.32         0.56 o                         
  -3   9   1        116.22        101.61         1.17 o                         
  -2   9   1       1115.95       1149.25         7.91 o                         
  -1   9   1         23.00         28.07         0.83 o                         
   0   9   1       3753.31       4013.62        29.03 o                         
   1   9   1         40.40         43.10         0.95 o                         
   2   9   1       2878.76       3079.33        19.55 o                         
   3   9   1        360.49        386.00         2.78 o                         
   4   9   1        156.28        155.39         1.47 o                         
   5   9   1         85.51         77.18         1.04 o                         
   6   9   1        816.51        782.05         5.59 o                         
   7   9   1         95.61        100.76         1.21 o                         
   8   9   1        524.89        554.85         5.10 o                         
   9   9   1        102.50        102.71         1.67 o                         
  10   9   1        461.31        502.47         4.41 o                         
  11   9   1         36.49         38.93         0.92 o                         
  12   9   1        130.00        126.81         2.64 o                         
  13   9   1         34.54         36.04         1.65 o                         
 -13  10   1          4.47          5.48         1.64 o                         
 -12  10   1         18.24         17.29         0.67 o                         
 -11  10   1        182.61        198.56         3.05 o                         
 -10  10   1          2.65          4.83         0.56 o                         
  -9  10   1          5.31          7.15         0.73 o                         
  -8  10   1        519.96        534.53         4.38 o                         
  -7  10   1        548.80        534.99         4.45 o                         
  -6  10   1         59.66         65.86         1.07 o                         
  -5  10   1          8.76          7.30         0.64 o                         
  -4  10   1          6.40          8.05         0.61 o                         
  -3  10   1         62.75         53.59         0.86 o                         
  -2  10   1       1182.43       1176.51         8.13 o                         
  -1  10   1        598.92        598.53         4.51 o                         
   0  10   1          1.20          1.60         0.55 o                         
   1  10   1        217.67        216.05         1.90 o                         
   2  10   1         92.26         90.10         1.12 o                         
   3  10   1        135.28        139.58         1.33 o                         
   4  10   1        537.01        492.06         3.58 o                         
   5  10   1        143.44        145.50         1.50 o                         
   6  10   1        206.20        207.67         1.95 o                         
   7  10   1         26.42         25.48         0.81 o                         
   8  10   1        107.46        122.04         1.47 o                         
   9  10   1        916.98        913.43         6.99 o                         
  10  10   1        192.04        210.45         2.02 o                         
  11  10   1         21.22         22.86         0.74 o                         
  12  10   1          1.15          1.48         0.63 o                         
 -12  11   1        163.67        160.69         4.57 o                         
 -11  11   1         30.81         32.69         0.81 o                         
 -10  11   1        207.45        205.19         2.69 o                         
  -9  11   1         18.48         23.82         0.74 o                         
  -8  11   1         39.03         40.71         0.86 o                         
  -7  11   1          5.69         11.67         0.77 o                         
  -6  11   1         39.95         44.72         0.96 o                         
  -5  11   1         76.14        100.32         1.25 o                         
  -4  11   1        373.06        356.15         3.05 o                         
  -3  11   1         49.38         70.22         1.05 o                         
  -2  11   1        317.82        336.07         3.03 o                         
  -1  11   1          0.45          2.88         0.67 o                         
   0  11   1         65.64         70.81         1.06 o                         
   1  11   1         92.92        110.38         1.29 o                         
   2  11   1          2.40          4.15         0.64 o                         
   3  11   1        133.84        153.83         1.67 o                         
   4  11   1        121.25        126.40         1.42 o                         
   5  11   1         60.29         66.73         1.13 o                         
   6  11   1         47.92         40.97         0.90 o                         
   7  11   1         58.81         46.99         0.94 o                         
   8  11   1         28.76         36.18         0.91 o                         
   9  11   1          3.39          4.04         0.67 o                         
  10  11   1          2.37          1.51         0.67 o                         
  11  11   1         28.01         25.60         0.74 o                         
  12  11   1         88.67         78.79         2.05 o                         
 -11  12   1          1.33          1.37         0.49 o                         
 -10  12   1         17.00         15.50         0.64 o                         
  -9  12   1         72.03         70.61         0.99 o                         
  -8  12   1          6.51          5.40         0.61 o                         
  -7  12   1         39.97         32.28         0.89 o                         
  -6  12   1        598.20        517.72         5.91 o                         
  -5  12   1        759.81        714.48         6.36 o                         
  -4  12   1        315.16        328.89         3.33 o                         
  -3  12   1         14.02         16.57         0.82 o                         
  -2  12   1          8.06         13.96         0.75 o                         
  -1  12   1         81.89        102.92         1.31 o                         
   0  12   1       2267.69       2417.53        16.86 o                         
   1  12   1       3618.47       3711.28        25.14 o                         
   2  12   1        737.68        783.36         6.01 o                         
   3  12   1         34.87         44.30         1.00 o                         
   4  12   1         40.04         42.42         1.01 o                         
   5  12   1          3.02          3.79         0.77 o                         
   6  12   1        337.07        304.60         3.29 o                         
   7  12   1        418.14        399.25         4.55 o                         
   8  12   1        149.32        138.83         1.80 o                         
   9  12   1         72.92         68.36         1.19 o                         
  10  12   1         50.08         41.64         1.08 o                         
  11  12   1          0.57          0.84         0.59 o                         
 -11  13   1         43.81         43.83         4.21 o                         
 -10  13   1        108.86        118.18         2.98 o                         
  -9  13   1          1.59          6.15         0.60 o                         
  -8  13   1         21.82         19.91         0.72 o                         
  -7  13   1        226.26        226.77         2.46 o                         
  -6  13   1          3.01          2.14         0.79 o                         
  -5  13   1        476.35        457.93         6.13 o                         
  -4  13   1         27.81         17.02         0.86 o                         
  -3  13   1          0.47          2.83         0.73 o                         
  -2  13   1          5.50         10.20         0.82 o                         
  -1  13   1        893.50        948.67         7.43 o                         
   0  13   1       1073.02       1129.92         8.55 o                         
   1  13   1          4.29          5.68         0.68 o                         
   2  13   1        930.86        986.59         8.14 o                         
   3  13   1        683.02        717.16         5.57 o                         
   4  13   1         16.89         17.55         0.86 o                         
   5  13   1          2.15          4.42         0.82 o                         
   6  13   1        480.65        440.68         5.20 o                         
   7  13   1        154.97        157.81         2.59 o                         
   8  13   1         80.24         86.14         1.76 o                         
   9  13   1        212.39        216.03         3.34 o                         
  10  13   1         11.52         15.25         0.66 o                         
 -10  14   1         34.95         32.28         1.77 o                         
  -9  14   1        109.03        112.55         2.29 o                         
  -8  14   1        305.55        307.87         4.24 o                         
  -7  14   1        197.46        197.43         2.71 o                         
  -6  14   1        172.50        187.88         3.11 o                         
  -5  14   1          2.14          5.11         0.84 o                         
  -4  14   1         98.43         92.79         1.50 o                         
  -3  14   1         10.16          6.19         0.71 o                         
  -2  14   1          7.36          8.85         0.83 o                         
  -1  14   1        733.81        770.96         6.34 o                         
   0  14   1          1.38          3.62         0.71 o                         
   1  14   1        218.53        221.70         2.01 o                         
   2  14   1         68.91         71.63         1.03 o                         
   3  14   1        394.54        407.91         3.84 o                         
   4  14   1         22.54         21.44         0.88 o                         
   5  14   1          0.17          2.26         0.80 o                         
   6  14   1        250.61        237.12         3.13 o                         
   7  14   1          6.37          5.91         0.66 o                         
   8  14   1        164.29        161.12         3.50 o                         
   9  14   1        348.04        320.92         8.28 o                         
  10  14   1         36.45         33.48         1.26 o                         
  -9  15   1          0.58          2.43         0.53 o                         
  -8  15   1        213.01        205.74         3.40 o                         
  -7  15   1        141.28        140.55         2.72 o                         
  -6  15   1         14.38         14.13         0.75 o                         
  -5  15   1        454.54        450.59         4.52 o                         
  -4  15   1         85.41         94.74         1.65 o                         
  -3  15   1         59.88         65.93         1.50 o                         
  -2  15   1        270.35        270.86         2.93 o                         
  -1  15   1          2.06          3.18         0.70 o                         
   0  15   1        372.11        379.46         3.56 o                         
   1  15   1         47.59         51.81         1.21 o                         
   2  15   1        283.98        285.37         3.30 o                         
   3  15   1        326.08        327.03         3.82 o                         
   4  15   1         18.43         20.69         0.83 o                         
   5  15   1        151.59        170.77         2.77 o                         
   6  15   1         26.25         24.12         0.75 o                         
   7  15   1        103.02        104.39         3.01 o                         
   8  15   1          0.47          1.38         0.59 o                         
   9  15   1          0.65         -0.01         0.69 o                         
  -8  16   1         34.39         23.00         1.46 o                         
  -7  16   1         52.75         50.74         1.47 o                         
  -6  16   1         51.83         48.16         1.47 o                         
  -5  16   1          2.25          3.69         0.62 o                         
  -4  16   1        273.06        269.54         4.61 o                         
  -3  16   1         98.14        102.47         2.09 o                         
  -2  16   1        734.10        750.49         7.90 o                         
  -1  16   1          2.78          5.50         0.65 o                         
   0  16   1          5.38          8.93         0.71 o                         
   1  16   1         42.15         43.37         1.14 o                         
   2  16   1         40.17         51.45         1.10 o                         
   3  16   1         33.40         28.87         0.88 o                         
   4  16   1        393.10        392.24         6.39 o                         
   5  16   1         25.76         31.52         1.07 o                         
   6  16   1        309.11        271.04         7.00 o                         
   7  16   1         15.26         11.96         0.85 o                         
  -6  17   1          3.58          6.34         0.64 o                         
  -5  17   1         14.29         12.79         0.82 o                         
  -4  17   1         33.69         40.82         0.90 o                         
  -3  17   1        147.64        155.11         3.80 o                         
  -2  17   1          6.69          5.85         0.58 o                         
  -1  17   1         47.05         50.13         1.43 o                         
   0  17   1         17.02         16.37         0.91 o                         
   1  17   1          1.41          0.72         0.66 o                         
   2  17   1         26.54         24.20         0.79 o                         
   3  17   1        360.35        322.04         7.47 o                         
   4  17   1          4.44          7.95         0.64 o                         
   5  17   1        152.05        136.89         3.86 o                         
   6  17   1         48.98         46.31         2.57 o                         
  -4  18   1         95.03         81.23         3.33 o                         
  -3  18   1         13.19         16.96         0.79 o                         
  -2  18   1          4.43          6.52         0.68 o                         
  -1  18   1        181.00        198.31         3.70 o                         
   0  18   1        152.56        149.00         4.79 o                         
   1  18   1         11.14         10.66         0.71 o                         
   2  18   1         88.52         80.99         2.42 o                         
   3  18   1        166.00        162.44         4.04 o                         
   4  18   1         10.11          7.95         0.89 o                         
 -15   0   2        541.37        564.84        18.83 o                         
 -14   0   2         21.07         21.16         0.95 o                         
 -13   0   2        144.79        160.77         3.94 o                         
 -12   0   2          4.70          3.01         0.80 o                         
 -11   0   2         30.90         19.22         0.93 o                         
 -10   0   2        840.21        838.18         7.33 o                         
  -9   0   2        100.86         92.20         1.17 o                         
  -8   0   2        263.55        268.57         2.52 o                         
  -7   0   2        182.35        154.71         2.13 o                         
  -6   0   2         50.98         87.90         2.04 o                         
  -5   0   2      19640.74      20855.86       226.61 o                         
  -4   0   2        605.74        666.88        12.29 o                         
  -3   0   2          5.76         11.37         1.00 o                         
  -2   0   2       2340.10       2220.09        40.19 o                         
  -1   0   2       4851.82       4144.57        52.46 o                         
   0   0   2        124.39         93.96         2.18 o                         
   1   0   2      38664.05      36618.68       569.83 o                         
   2   0   2      63006.52      58912.66       831.64 o                         
   3   0   2       5818.66       5852.15        65.26 o                         
   4   0   2        261.77        286.08         3.63 o                         
   5   0   2       1446.28       1193.46        11.37 o                         
   6   0   2       2359.37       2468.42        23.47 o                         
   7   0   2        101.07        134.33         2.10 o                         
   8   0   2       2577.09       2733.12        22.96 o                         
   9   0   2        854.27        890.46        10.53 o                         
  10   0   2        245.93        259.19         2.76 o                         
  11   0   2          0.73          2.88         0.92 o                         
  12   0   2         30.16         29.36         1.00 o                         
  13   0   2        179.06        201.31         5.31 o                         
  14   0   2         22.10         18.23         1.28 o                         
 -15   1   2         38.87         39.03         2.64 o                         
 -14   1   2          4.64          3.27         0.61 o                         
 -13   1   2        157.79        164.44         2.47 o                         
 -12   1   2         81.59         82.33         1.23 o                         
 -11   1   2        116.85        126.73         1.31 o                         
 -10   1   2          2.86          1.18         0.59 o                         
  -9   1   2        211.80        198.70         1.62 o                         
  -8   1   2        649.68        606.56         3.68 o                         
  -7   1   2        409.09        353.56         2.57 o                         
  -6   1   2        182.67        144.19         1.34 o                         
  -5   1   2        165.26        148.87         1.35 o                         
  -4   1   2       1410.94       1462.17        14.49 o                         
  -3   1   2       2292.55       2359.08        33.94 o                         
  -2   1   2        324.27        353.02         4.59 o                         
  -1   1   2        526.53        444.42         5.06 o                         
   0   1   2       2733.26       2838.80        29.34 o                         
   1   1   2      13895.62      13354.48       152.70 o                         
   2   1   2        683.08        643.86         6.95 o                         
   3   1   2       1061.83       1074.67        11.68 o                         
   4   1   2        106.06         71.43         1.03 o                         
   5   1   2       1899.29       1852.69        13.34 o                         
   6   1   2          1.92          6.95         0.61 o                         
   7   1   2       1333.51       1308.67         8.06 o                         
   8   1   2        747.32        743.04         4.76 o                         
   9   1   2        311.69        294.39         2.93 o                         
  10   1   2         45.92         43.33         0.84 o                         
  11   1   2        452.68        443.15         4.88 o                         
  12   1   2         17.69         24.00         0.70 o                         
  13   1   2         29.85         30.14         0.87 o                         
  14   1   2          1.90          2.77         0.68 o                         
 -15   2   2         64.47         61.69         1.90 o                         
 -14   2   2         78.63         60.77         1.61 o                         
 -13   2   2        301.54        305.18         3.54 o                         
 -12   2   2         17.46         21.99         0.67 o                         
 -11   2   2         21.61         19.50         0.66 o                         
 -10   2   2        175.73        185.41         1.45 o                         
  -9   2   2        113.55        110.72         0.99 o                         
  -8   2   2        141.97        143.69         1.24 o                         
  -7   2   2        343.75        334.13         2.12 o                         
  -6   2   2          3.06          5.16         0.55 o                         
  -5   2   2        433.36        426.61         3.49 o                         
  -4   2   2        437.51        435.48         4.50 o                         
  -3   2   2        136.92        147.67         2.21 o                         
  -2   2   2        729.76        675.28         6.83 o                         
  -1   2   2        712.90        670.54         6.62 o                         
   0   2   2         25.70         43.72         1.01 o                         
   1   2   2         94.05        108.77         1.75 o                         
   2   2   2        185.58        215.40         2.62 o                         
   3   2   2        538.56        551.78         5.89 o                         
   4   2   2        129.66        101.49         1.34 o                         
   5   2   2          3.05          4.15         0.57 o                         
   6   2   2        181.47        196.59         1.66 o                         
   7   2   2        309.13        309.29         2.22 o                         
   8   2   2          3.80          7.83         0.57 o                         
   9   2   2          0.76          1.06         0.60 o                         
  10   2   2         54.37         51.76         0.88 o                         
  11   2   2         64.10         61.69         0.98 o                         
  12   2   2        118.07        109.21         1.61 o                         
  13   2   2          0.48          1.37         0.59 o                         
  14   2   2         25.46         24.61         1.36 o                         
 -14   3   2          3.60          6.07         0.54 o                         
 -13   3   2         82.78         79.49         1.41 o                         
 -12   3   2         57.16         51.67         0.84 o                         
 -11   3   2        151.71        134.87         1.47 o                         
 -10   3   2         11.52         12.48         0.66 o                         
  -9   3   2        450.72        433.55         2.61 o                         
  -8   3   2         18.66         14.53         0.55 o                         
  -7   3   2          7.89          8.96         0.48 o                         
  -6   3   2          0.04          0.79         0.53 o                         
  -5   3   2       1582.70       1720.87        11.41 o                         
  -4   3   2       1162.51       1311.24        10.34 o                         
  -3   3   2         17.94         23.90         0.81 o                         
  -2   3   2         60.80         56.60         1.10 o                         
  -1   3   2        669.02        648.58         6.99 o                         
   0   3   2        156.56        153.93         2.01 o                         
   1   3   2          0.01          3.03         0.87 o                         
   2   3   2        277.95        204.31         2.46 o                         
   3   3   2        949.79        985.40        12.58 o                         
   4   3   2        430.99        407.63         3.90 o                         
   5   3   2        130.62        143.47         1.34 o                         
   6   3   2          0.40          2.26         0.56 o                         
   7   3   2          0.95          3.65         0.50 o                         
   8   3   2        361.40        341.93         2.61 o                         
   9   3   2        349.27        341.85         2.69 o                         
  10   3   2          5.24          9.22         0.65 o                         
  11   3   2         18.69         21.73         0.73 o                         
  12   3   2        136.79        136.85         2.08 o                         
  13   3   2          9.58          9.15         0.56 o                         
  14   3   2         18.64         19.04         0.83 o                         
 -14   4   2         38.64         36.43         0.83 o                         
 -13   4   2         92.09        111.86         1.47 o                         
 -12   4   2          2.69          3.53         0.63 o                         
 -11   4   2         22.13         14.55         0.67 o                         
 -10   4   2        365.27        360.45         2.33 o                         
  -9   4   2        358.80        359.24         2.39 o                         
  -8   4   2         10.06          9.66         0.56 o                         
  -7   4   2        927.46        877.84         5.13 o                         
  -6   4   2        416.37        388.22         2.81 o                         
  -5   4   2       1488.73       1524.80        11.92 o                         
  -4   4   2        331.33        337.90         2.65 o                         
  -3   4   2        124.95         86.82         1.25 o                         
  -2   4   2        454.53        450.37         3.91 o                         
  -1   4   2       1818.46       2019.11        17.95 o                         
   0   4   2       3476.41       3603.59        31.79 o                         
   1   4   2        895.24        863.00         8.48 o                         
   2   4   2         24.48         28.67         1.02 o                         
   3   4   2        691.64        668.13         6.35 o                         
   4   4   2       1535.56       1433.86        12.32 o                         
   5   4   2         61.57         72.80         1.04 o                         
   6   4   2       1081.11       1086.63         7.31 o                         
   7   4   2          0.56          2.73         0.51 o                         
   8   4   2        133.85        148.21         1.27 o                         
   9   4   2         56.06         49.36         0.85 o                         
  10   4   2        326.76        339.01         3.02 o                         
  11   4   2        107.32         91.80         1.38 o                         
  12   4   2         21.46         19.20         0.68 o                         
  13   4   2         41.33         40.57         1.03 o                         
  14   4   2         26.33         20.21         0.99 o                         
 -14   5   2        135.29        132.33         2.57 o                         
 -13   5   2        102.38        113.42         1.78 o                         
 -12   5   2         91.93         94.43         1.31 o                         
 -11   5   2        266.36        264.26         3.06 o                         
 -10   5   2        273.57        289.42         2.20 o                         
  -9   5   2          1.27          2.78         0.64 o                         
  -8   5   2       2356.07       2381.85        13.22 o                         
  -7   5   2       1398.92       1377.18         7.74 o                         
  -6   5   2        666.92        604.15         3.80 o                         
  -5   5   2         74.90         79.52         1.00 o                         
  -4   5   2         24.58         12.81         0.69 o                         
  -3   5   2         11.87          8.34         0.78 o                         
  -2   5   2        988.40       1197.20         9.16 o                         
  -1   5   2       4158.84       4330.50        38.49 o                         
   0   5   2       1208.15       1262.23        11.18 o                         
   1   5   2       2980.29       2920.92        27.73 o                         
   2   5   2        676.25        629.61         5.94 o                         
   3   5   2        183.18        181.26         2.17 o                         
   4   5   2        880.02        849.28         7.92 o                         
   5   5   2       1450.16       1613.15        10.40 o                         
   6   5   2         32.05         19.61         0.58 o                         
   7   5   2         59.50         56.41         0.76 o                         
   8   5   2         83.34         74.57         1.01 o                         
   9   5   2        505.63        439.62         3.77 o                         
  10   5   2          6.54          7.87         0.62 o                         
  11   5   2       1606.58       1611.78        16.14 o                         
  12   5   2         34.90         34.79         0.96 o                         
  13   5   2          7.14          5.51         0.60 o                         
  14   5   2         79.63         69.06         1.61 o                         
 -14   6   2        126.51        101.87         2.75 o                         
 -13   6   2        247.52        263.59         4.02 o                         
 -12   6   2        538.94        553.49         5.69 o                         
 -11   6   2        221.62        232.51         2.51 o                         
 -10   6   2          1.73          3.50         0.66 o                         
  -9   6   2       1156.46       1164.25         7.91 o                         
  -8   6   2         18.13         27.08         0.77 o                         
  -7   6   2        609.33        603.12         3.73 o                         
  -6   6   2         48.98         40.45         0.69 o                         
  -5   6   2       2097.47       2198.38        14.22 o                         
  -4   6   2          0.43          2.68         0.66 o                         
  -3   6   2         54.80         26.60         0.76 o                         
  -2   6   2       3279.76       3601.56        31.69 o                         
  -1   6   2         65.23         90.77         1.39 o                         
   0   6   2        260.54        236.43         2.72 o                         
   1   6   2         12.18         16.70         0.90 o                         
   2   6   2          2.30          5.79         0.80 o                         
   3   6   2         37.37         41.48         0.95 o                         
   4   6   2        240.62        259.87         2.65 o                         
   5   6   2       1002.52        959.74         6.05 o                         
   6   6   2         10.10         11.66         0.52 o                         
   7   6   2         91.05         89.10         0.98 o                         
   8   6   2        568.45        571.01         3.88 o                         
   9   6   2         21.94         29.84         0.81 o                         
  10   6   2        140.78        150.86         1.48 o                         
  11   6   2        177.33        171.53         3.18 o                         
  12   6   2        262.20        267.77         4.51 o                         
  13   6   2          0.63          1.16         0.63 o                         
  14   6   2          0.61          0.94         0.90 o                         
 -14   7   2         61.89         49.02         3.77 o                         
 -13   7   2        212.40        217.39         6.43 o                         
 -12   7   2          5.38          6.17         0.65 o                         
 -11   7   2         57.03         57.50         0.94 o                         
 -10   7   2        223.47        229.94         2.31 o                         
  -9   7   2        507.66        523.33         4.34 o                         
  -8   7   2        280.26        281.01         2.15 o                         
  -7   7   2          1.67          3.09         0.62 o                         
  -6   7   2        843.94        862.83         5.07 o                         
  -5   7   2         18.66         22.06         0.63 o                         
  -4   7   2       1716.35       1662.93        13.65 o                         
  -3   7   2          9.97         10.40         0.67 o                         
  -2   7   2        374.66        331.81         3.58 o                         
  -1   7   2          2.50          9.64         0.83 o                         
   0   7   2         54.96         45.18         1.08 o                         
   1   7   2       3086.22       3112.90        25.69 o                         
   2   7   2       3040.58       2996.71        23.02 o                         
   3   7   2         73.01         85.22         1.24 o                         
   4   7   2        526.36        491.92         3.46 o                         
   5   7   2          2.70          4.69         0.51 o                         
   6   7   2        613.48        577.35         4.25 o                         
   7   7   2        271.43        273.78         2.27 o                         
   8   7   2        364.24        317.39         3.09 o                         
   9   7   2        210.45        205.51         1.93 o                         
  10   7   2        114.92        102.93         1.86 o                         
  11   7   2         20.69         20.67         0.72 o                         
  12   7   2        168.60        175.60         2.99 o                         
  13   7   2         42.54         39.80         1.63 o                         
 -13   8   2         47.11         45.32         0.96 o                         
 -12   8   2         34.65         38.65         0.81 o                         
 -11   8   2         32.94         30.68         0.78 o                         
 -10   8   2         38.64         35.93         0.81 o                         
  -9   8   2       1040.26       1029.02         9.05 o                         
  -8   8   2        400.88        413.04         2.92 o                         
  -7   8   2        362.94        380.67         2.61 o                         
  -6   8   2        230.09        218.80         1.68 o                         
  -5   8   2         14.77         11.61         0.61 o                         
  -4   8   2         42.65         38.37         0.70 o                         
  -3   8   2       1008.67       1069.23         8.82 o                         
  -2   8   2         99.34         91.46         1.53 o                         
  -1   8   2         88.93         90.06         1.49 o                         
   0   8   2        633.32        747.73         6.53 o                         
   1   8   2       1072.58       1056.07         9.02 o                         
   2   8   2        803.84        773.36         6.18 o                         
   3   8   2        491.80        480.20         3.52 o                         
   4   8   2        148.98        154.95         1.38 o                         
   5   8   2         14.97         13.39         0.63 o                         
   6   8   2        108.85        101.97         1.10 o                         
   7   8   2        282.98        296.77         3.05 o                         
   8   8   2        111.82        113.45         1.18 o                         
   9   8   2         44.78         36.29         0.78 o                         
  10   8   2        287.31        280.80         3.90 o                         
  11   8   2        130.03        142.29         2.39 o                         
  12   8   2          0.81          1.35         0.66 o                         
  13   8   2        259.52        227.81        11.55 o                         
 -13   9   2         47.90         42.33         1.36 o                         
 -12   9   2         14.16         14.09         0.70 o                         
 -11   9   2         10.42         12.27         0.78 o                         
 -10   9   2         93.86         96.95         1.57 o                         
  -9   9   2          6.17          8.26         0.67 o                         
  -8   9   2          3.24          5.13         0.66 o                         
  -7   9   2        515.88        512.35         3.43 o                         
  -6   9   2          2.28          6.45         0.68 o                         
  -5   9   2         35.38         41.84         0.87 o                         
  -4   9   2        102.20        118.04         1.19 o                         
  -3   9   2         87.20         91.30         0.99 o                         
  -2   9   2        146.55        131.55         1.29 o                         
  -1   9   2        377.40        434.73         3.21 o                         
   0   9   2        558.98        578.37         3.87 o                         
   1   9   2        653.08        685.52         4.18 o                         
   2   9   2         41.20         50.56         0.71 o                         
   3   9   2         74.60         78.41         0.89 o                         
   4   9   2        271.79        262.58         1.98 o                         
   5   9   2         82.16         97.02         1.13 o                         
   6   9   2          0.51          1.57         0.66 o                         
   7   9   2          3.78          3.31         0.70 o                         
   8   9   2          5.61          9.35         0.73 o                         
   9   9   2         45.03         46.61         0.89 o                         
  10   9   2        187.44        186.87         2.32 o                         
  11   9   2        608.02        600.55         8.37 o                         
  12   9   2          2.10          2.47         0.65 o                         
  13   9   2          1.97          0.62         1.49 o                         
 -12  10   2          3.42          2.83         0.63 o                         
 -11  10   2          8.05          9.99         0.70 o                         
 -10  10   2         52.90         64.41         1.01 o                         
  -9  10   2        126.07        124.64         1.32 o                         
  -8  10   2          2.42          5.38         0.67 o                         
  -7  10   2         61.92         68.08         1.01 o                         
  -6  10   2          0.03          1.41         0.73 o                         
  -5  10   2        432.41        385.26         3.48 o                         
  -4  10   2          1.63          3.81         0.64 o                         
  -3  10   2        534.16        508.30         4.52 o                         
  -2  10   2         10.57         10.35         0.63 o                         
  -1  10   2          0.50          2.99         0.59 o                         
   0  10   2         71.40         58.56         0.83 o                         
   1  10   2         61.09         68.37         0.88 o                         
   2  10   2         21.03         30.58         1.60 o                         
   3  10   2        181.86        192.84         1.86 o                         
   4  10   2          6.20         10.11         0.66 o                         
   5  10   2        306.90        313.50         2.67 o                         
   6  10   2         22.35         24.68         0.78 o                         
   7  10   2        140.21        161.77         1.68 o                         
   8  10   2         87.70         78.59         1.10 o                         
   9  10   2         10.52         13.96         0.73 o                         
  10  10   2          0.66          1.55         0.70 o                         
  11  10   2         12.00         12.13         0.74 o                         
  12  10   2          4.93          4.67         0.73 o                         
 -12  11   2         25.80         27.39         1.22 o                         
 -11  11   2        195.95        202.19         3.91 o                         
 -10  11   2          9.63         11.90         0.68 o                         
  -9  11   2        481.34        479.96         4.81 o                         
  -8  11   2          2.12          5.10         0.64 o                         
  -7  11   2        184.18        173.90         1.58 o                         
  -6  11   2        474.55        433.41         3.24 o                         
  -5  11   2          3.70          2.08         0.71 o                         
  -4  11   2        717.72        649.99         6.38 o                         
  -3  11   2        322.22        337.65         3.70 o                         
  -2  11   2        466.67        414.87         5.32 o                         
  -1  11   2         42.62         44.83         0.93 o                         
   0  11   2        160.43        167.54         1.73 o                         
   1  11   2        939.83       1011.65         6.66 o                         
   2  11   2       1197.79       1156.78         7.50 o                         
   3  11   2        606.11        639.84         4.20 o                         
   4  11   2         60.38         64.18         1.01 o                         
   5  11   2         97.97         92.76         1.33 o                         
   6  11   2        735.83        738.34         7.12 o                         
   7  11   2         82.37         78.12         1.11 o                         
   8  11   2         61.22         67.75         1.07 o                         
   9  11   2        172.85        170.58         2.31 o                         
  10  11   2         92.64         91.95         1.75 o                         
  11  11   2          1.79          2.42         0.66 o                         
  12  11   2        100.12         71.52         4.24 o                         
 -11  12   2        260.56        235.89         6.34 o                         
 -10  12   2         12.49         15.92         0.64 o                         
  -9  12   2         15.41         21.55         0.69 o                         
  -8  12   2        116.95        122.03         1.37 o                         
  -7  12   2        187.36        204.79         2.13 o                         
  -6  12   2          6.62          4.25         0.71 o                         
  -5  12   2        619.37        649.98         5.43 o                         
  -4  12   2        105.07        115.58         1.58 o                         
  -3  12   2        649.47        635.94         6.73 o                         
  -2  12   2        256.96        286.86         3.26 o                         
  -1  12   2          4.11          3.55         0.75 o                         
   0  12   2       1171.73       1243.48         8.83 o                         
   1  12   2        326.29        316.91         2.56 o                         
   2  12   2        311.70        318.85         2.62 o                         
   3  12   2        556.39        571.85         4.09 o                         
   4  12   2        149.45        153.42         1.60 o                         
   5  12   2        253.26        262.75         2.68 o                         
   6  12   2          3.95          1.26         0.69 o                         
   7  12   2        173.58        195.49         2.42 o                         
   8  12   2        389.82        367.51         4.42 o                         
   9  12   2         84.78         98.39         1.80 o                         
  10  12   2        122.36        119.75         2.38 o                         
  11  12   2          0.23          1.60         0.82 o                         
 -10  13   2        105.12         98.10         3.09 o                         
  -9  13   2        304.48        312.09         4.65 o                         
  -8  13   2        439.06        434.34         5.41 o                         
  -7  13   2         35.08         43.00         0.86 o                         
  -6  13   2        592.67        588.63         5.77 o                         
  -5  13   2         10.35         16.23         0.84 o                         
  -4  13   2         26.90         26.12         0.88 o                         
  -3  13   2        168.38        193.42         2.33 o                         
  -2  13   2          0.66          2.39         0.74 o                         
  -1  13   2          0.93          1.44         0.81 o                         
   0  13   2        106.63        114.63         1.52 o                         
   1  13   2          9.78         10.88         0.76 o                         
   2  13   2        487.40        504.78         4.33 o                         
   3  13   2          1.76          7.57         0.76 o                         
   4  13   2          2.18          3.91         0.79 o                         
   5  13   2         24.87         27.46         0.85 o                         
   6  13   2        266.36        285.29         3.93 o                         
   7  13   2         20.85         18.47         0.73 o                         
   8  13   2         62.80         62.36         1.67 o                         
   9  13   2          5.93          5.51         0.73 o                         
  10  13   2         66.25         62.52         2.45 o                         
  -9  14   2         14.90         18.66         1.06 o                         
  -8  14   2         27.57         29.27         0.83 o                         
  -7  14   2          9.77         18.07         0.75 o                         
  -6  14   2        138.55        126.34         1.76 o                         
  -5  14   2         46.87         37.68         1.21 o                         
  -4  14   2        118.61        104.94         1.59 o                         
  -3  14   2        175.14        174.78         2.66 o                         
  -2  14   2          2.14          4.41         0.79 o                         
  -1  14   2        245.18        251.20         3.25 o                         
   0  14   2       1298.82       1338.40        10.88 o                         
   1  14   2        852.51        879.78         8.39 o                         
   2  14   2         40.18         41.76         0.96 o                         
   3  14   2        103.30         97.54         1.79 o                         
   4  14   2        620.56        633.37         6.04 o                         
   5  14   2         33.94         36.79         1.14 o                         
   6  14   2         52.21         41.93         0.94 o                         
   7  14   2          7.30          6.02         0.65 o                         
   8  14   2         53.95         56.20         1.50 o                         
   9  14   2          5.02          5.19         0.80 o                         
  -8  15   2          0.96          1.90         0.58 o                         
  -7  15   2         40.72         38.55         1.22 o                         
  -6  15   2         82.59         77.41         1.33 o                         
  -5  15   2        288.26        277.34         3.70 o                         
  -4  15   2        170.16        166.08         2.55 o                         
  -3  15   2         44.50         59.16         1.46 o                         
  -2  15   2          7.59          6.71         0.75 o                         
  -1  15   2          9.94         11.92         0.83 o                         
   0  15   2         45.50         52.92         1.06 o                         
   1  15   2          0.91          2.44         0.71 o                         
   2  15   2         47.35         55.49         1.23 o                         
   3  15   2         10.21          7.77         0.71 o                         
   4  15   2         20.64         21.38         0.77 o                         
   5  15   2        105.10         96.81         1.65 o                         
   6  15   2         71.49         66.21         1.55 o                         
   7  15   2         86.18         73.25         2.20 o                         
   8  15   2         29.04         23.30         1.20 o                         
  -7  16   2         97.06         94.12         3.52 o                         
  -6  16   2        106.44         91.77         2.95 o                         
  -5  16   2         51.00         52.68         1.94 o                         
  -4  16   2          0.66          1.47         0.60 o                         
  -3  16   2         26.25         26.76         0.79 o                         
  -2  16   2        202.16        217.06         3.40 o                         
  -1  16   2        102.31        104.92         1.43 o                         
   0  16   2         81.56         90.33         1.62 o                         
   1  16   2         31.36         30.26         1.05 o                         
   2  16   2         33.18         34.53         1.19 o                         
   3  16   2        198.10        218.24         6.32 o                         
   4  16   2          2.06          3.15         0.66 o                         
   5  16   2        304.45        309.54         6.13 o                         
   6  16   2         36.69         41.49         2.17 o                         
   7  16   2        115.94        109.05         3.97 o                         
  -6  17   2        128.18        107.94         3.90 o                         
  -5  17   2          5.59          3.50         0.70 o                         
  -4  17   2        127.57        123.62         3.70 o                         
  -3  17   2         56.29         63.96         1.52 o                         
  -2  17   2         12.13         15.49         0.77 o                         
  -1  17   2        116.08        118.41         1.89 o                         
   0  17   2          0.29          3.04         0.61 o                         
   1  17   2        165.57        168.31         5.01 o                         
   2  17   2        204.35        182.16         3.97 o                         
   3  17   2          2.95          5.24         0.76 o                         
   4  17   2        123.41        116.18         3.08 o                         
   5  17   2          1.81          1.87         0.55 o                         
  -3  18   2        101.40         86.12         2.77 o                         
  -2  18   2        164.38        140.46         3.39 o                         
  -1  18   2          9.90          8.14         0.71 o                         
   0  18   2        214.47        196.18         3.39 o                         
   1  18   2         10.56         11.27         0.74 o                         
   2  18   2        432.03        396.16         7.22 o                         
   3  18   2          7.33          5.40         0.74 o                         
 -14   1   3         41.46         39.88         1.27 o                         
 -13   1   3         36.17         32.37         0.76 o                         
 -12   1   3         13.70         15.91         0.67 o                         
 -11   1   3          5.51          3.34         0.63 o                         
 -10   1   3        339.48        320.39         2.63 o                         
  -9   1   3          9.94         14.12         0.63 o                         
  -8   1   3          0.40          2.73         0.56 o                         
  -7   1   3          0.53          1.78         0.53 o                         
  -6   1   3        179.21        204.52         1.78 o                         
  -5   1   3        109.13        104.93         1.27 o                         
  -4   1   3        269.23        278.79         2.96 o                         
  -3   1   3       1092.56       1058.39         9.31 o                         
  -2   1   3        385.62        450.71         5.01 o                         
  -1   1   3        705.24        744.99         7.45 o                         
   0   1   3        677.59        623.38         6.97 o                         
   1   1   3        272.00        322.20         3.48 o                         
   2   1   3         71.16         71.50         1.23 o                         
   3   1   3        402.37        398.68         5.35 o                         
   4   1   3        172.67        167.75         2.94 o                         
   5   1   3        139.93        127.23         1.51 o                         
   6   1   3          2.26          2.89         0.59 o                         
   7   1   3        670.95        707.26         6.67 o                         
   8   1   3        135.51        127.07         1.33 o                         
   9   1   3         19.50         12.91         0.74 o                         
  10   1   3        128.59        145.69         2.08 o                         
  11   1   3          8.41          7.60         0.70 o                         
  12   1   3          2.95          4.20         0.64 o                         
  13   1   3          7.53         10.37         0.64 o                         
  14   1   3          9.25          7.40         0.98 o                         
 -14   2   3        232.08        273.98         6.34 o                         
 -13   2   3        222.90        260.64         4.34 o                         
 -12   2   3          3.86          7.71         0.62 o                         
 -11   2   3         24.84         36.25         0.78 o                         
 -10   2   3         32.35         20.69         0.66 o                         
  -9   2   3        388.07        388.28         2.50 o                         
  -8   2   3          1.09          2.26         0.57 o                         
  -7   2   3        546.12        603.06         3.93 o                         
  -6   2   3        107.86         92.55         1.00 o                         
  -5   2   3       1954.29       2216.41        18.91 o                         
  -4   2   3       2741.55       2784.33        24.15 o                         
  -3   2   3        972.19        883.31         7.80 o                         
  -2   2   3       1534.43       1417.40        14.62 o                         
  -1   2   3         92.39        142.79         1.98 o                         
   0   2   3       1481.61       1479.13        13.33 o                         
   1   2   3          2.41          6.78         0.88 o                         
   2   2   3       3320.72       3209.30        26.57 o                         
   3   2   3       2545.09       2522.85        26.84 o                         
   4   2   3       1081.62        958.03        10.43 o                         
   5   2   3        275.02        269.74         2.33 o                         
   6   2   3        263.00        229.80         2.78 o                         
   7   2   3        154.26        145.34         1.94 o                         
   8   2   3        148.33        113.87         1.31 o                         
   9   2   3        296.14        296.79         3.12 o                         
  10   2   3        326.44        294.18         3.91 o                         
  11   2   3         72.90         71.17         1.41 o                         
  12   2   3         38.19         42.32         1.07 o                         
  13   2   3          1.59          2.56         0.58 o                         
  14   2   3        172.36        163.80         5.81 o                         
 -14   3   3         63.79         52.95         1.63 o                         
 -13   3   3        289.92        316.46         4.15 o                         
 -12   3   3        130.90        136.52         2.02 o                         
 -11   3   3         62.05         62.60         1.03 o                         
 -10   3   3        570.92        589.42         4.46 o                         
  -9   3   3        105.71         96.10         1.11 o                         
  -8   3   3        196.41        174.87         1.54 o                         
  -7   3   3       1052.14       1038.44         7.29 o                         
  -6   3   3          2.67          4.39         0.53 o                         
  -5   3   3       1303.79       1163.55         8.01 o                         
  -4   3   3         18.35         18.59         0.70 o                         
  -3   3   3        677.69        614.94         4.82 o                         
  -2   3   3       3461.67       3507.96        27.58 o                         
  -1   3   3        783.55        798.14         6.65 o                         
   0   3   3       2982.46       3047.04        25.99 o                         
   1   3   3        301.94        322.20         3.57 o                         
   2   3   3        477.41        432.02         4.79 o                         
   3   3   3         52.20         71.05         1.28 o                         
   4   3   3         12.45          5.53         0.66 o                         
   5   3   3       1695.59       1658.39        14.28 o                         
   6   3   3         33.23         31.83         0.67 o                         
   7   3   3        655.83        653.08         4.82 o                         
   8   3   3        272.00        253.55         2.46 o                         
   9   3   3         37.57         45.36         0.87 o                         
  10   3   3        209.31        202.50         2.28 o                         
  11   3   3        285.19        285.64         3.84 o                         
  12   3   3        469.34        473.24         8.33 o                         
  13   3   3          1.26          2.31         0.60 o                         
  14   3   3         60.19         47.90         1.99 o                         
 -14   4   3        211.26        209.05         6.45 o                         
 -13   4   3         23.50         22.08         0.79 o                         
 -12   4   3         17.03         19.38         0.71 o                         
 -11   4   3        676.43        726.54         7.01 o                         
 -10   4   3         19.01         13.89         0.71 o                         
  -9   4   3         28.11         28.16         0.72 o                         
  -8   4   3       1774.67       1724.88        10.30 o                         
  -7   4   3       1175.17       1199.61         7.36 o                         
  -6   4   3        264.99        228.18         1.71 o                         
  -5   4   3        260.67        270.57         2.53 o                         
  -4   4   3         16.21          9.02         0.64 o                         
  -3   4   3         91.58         93.63         1.18 o                         
  -2   4   3         72.44        107.48         1.40 o                         
  -1   4   3       1024.16        955.13         8.79 o                         
   0   4   3        855.43        913.81         7.71 o                         
   1   4   3        134.60        105.82         1.68 o                         
   2   4   3         27.11         47.24         1.27 o                         
   3   4   3          1.93          4.17         0.72 o                         
   4   4   3        636.22        612.26         5.88 o                         
   5   4   3          4.59          4.78         0.50 o                         
   6   4   3        542.36        510.68         3.98 o                         
   7   4   3        309.72        309.30         3.30 o                         
   8   4   3         52.26         41.88         0.83 o                         
   9   4   3         85.41         88.19         1.10 o                         
  10   4   3         59.65         51.60         1.10 o                         
  11   4   3         15.58         14.50         0.81 o                         
  12   4   3         73.55         85.27         1.72 o                         
  13   4   3        486.24        462.04        10.03 o                         
  14   4   3         16.12         13.53         1.46 o                         
 -14   5   3          0.46          0.81         0.69 o                         
 -13   5   3        111.60        121.98         2.04 o                         
 -12   5   3         42.18         43.36         0.79 o                         
 -11   5   3          0.02          1.14         0.64 o                         
 -10   5   3          3.15          1.82         0.65 o                         
  -9   5   3        519.41        561.65         3.83 o                         
  -8   5   3        607.52        625.60         4.45 o                         
  -7   5   3          1.98          5.47         0.60 o                         
  -6   5   3         21.31         24.91         0.61 o                         
  -5   5   3        516.40        556.14         3.78 o                         
  -4   5   3         43.90         37.12         0.78 o                         
  -3   5   3          9.43         11.58         0.66 o                         
  -2   5   3        631.09        609.47         5.61 o                         
  -1   5   3        690.04        697.34         6.39 o                         
   0   5   3        592.34        593.66         5.81 o                         
   1   5   3         13.76         12.28         0.85 o                         
   2   5   3         14.86         12.20         0.87 o                         
   3   5   3        149.79        125.72         1.74 o                         
   4   5   3        645.58        584.46         6.47 o                         
   5   5   3          3.89          4.70         0.50 o                         
   6   5   3        584.99        575.06         3.98 o                         
   7   5   3         88.22         83.87         1.02 o                         
   8   5   3          0.80          2.21         0.60 o                         
   9   5   3          8.87          5.46         0.66 o                         
  10   5   3        247.97        248.46         2.99 o                         
  11   5   3         39.10         38.66         0.91 o                         
  12   5   3         50.47         41.03         1.20 o                         
  13   5   3          3.27          4.40         0.58 o                         
 -13   6   3        116.93        119.68         1.84 o                         
 -12   6   3         43.79         58.72         1.14 o                         
 -11   6   3          0.43          1.32         0.64 o                         
 -10   6   3         21.92         23.50         0.78 o                         
  -9   6   3          4.01          4.75         0.67 o                         
  -8   6   3         35.33         30.71         0.75 o                         
  -7   6   3        466.33        458.15         3.29 o                         
  -6   6   3          2.26          3.66         0.57 o                         
  -5   6   3        537.05        545.76         3.89 o                         
  -4   6   3        619.08        594.46         4.11 o                         
  -3   6   3         28.53         18.43         0.69 o                         
  -2   6   3        334.30        391.56         3.25 o                         
  -1   6   3         44.71         48.20         1.03 o                         
   0   6   3        815.32        857.71         7.78 o                         
   1   6   3       1541.38       1547.60        12.66 o                         
   2   6   3        241.09        190.02         2.63 o                         
   3   6   3         40.70         42.87         0.80 o                         
   4   6   3        377.12        347.51         2.57 o                         
   5   6   3         21.00         17.79         0.54 o                         
   6   6   3         45.84         50.82         0.76 o                         
   7   6   3         36.03         38.83         0.74 o                         
   8   6   3         22.18         19.26         0.68 o                         
   9   6   3         13.21         10.85         0.65 o                         
  10   6   3         28.13         22.78         0.77 o                         
  11   6   3         34.10         29.60         0.82 o                         
  12   6   3        140.31        136.69         3.38 o                         
  13   6   3         28.34         25.60         1.36 o                         
 -13   7   3         58.76         69.88         1.70 o                         
 -12   7   3        140.59        142.92         2.32 o                         
 -11   7   3        104.79        113.42         1.47 o                         
 -10   7   3        255.20        257.63         2.79 o                         
  -9   7   3        388.40        384.52         3.26 o                         
  -8   7   3         87.59         99.46         1.15 o                         
  -7   7   3       3018.74       2975.30        16.74 o                         
  -6   7   3       1678.25       1632.90        10.25 o                         
  -5   7   3         18.07         12.02         0.57 o                         
  -4   7   3        168.73        182.36         1.59 o                         
  -3   7   3        825.25        872.32         6.53 o                         
  -2   7   3         42.38         57.29         0.83 o                         
  -1   7   3        963.23       1070.45         9.79 o                         
   0   7   3       3588.08       3848.88        28.49 o                         
   1   7   3        112.37         94.88         1.30 o                         
   2   7   3        652.32        602.71         5.19 o                         
   3   7   3        128.16        138.42         1.43 o                         
   4   7   3        187.61        190.65         1.81 o                         
   5   7   3       2314.53       2350.27        15.42 o                         
   6   7   3        491.40        522.49         3.32 o                         
   7   7   3          6.08          8.37         0.63 o                         
   8   7   3        170.36        166.30         1.64 o                         
   9   7   3         12.62         17.55         0.70 o                         
  10   7   3         81.67         77.67         1.21 o                         
  11   7   3        161.27        150.57         2.46 o                         
  12   7   3        299.05        312.56         7.06 o                         
  13   7   3          0.38          0.87         0.86 o                         
 -13   8   3        208.70        212.20         4.52 o                         
 -12   8   3        181.22        210.91         3.04 o                         
 -11   8   3         48.86         52.08         0.99 o                         
 -10   8   3        257.53        256.14         3.38 o                         
  -9   8   3         31.90         33.81         0.85 o                         
  -8   8   3         23.94         19.22         0.74 o                         
  -7   8   3         53.56         59.18         0.93 o                         
  -6   8   3       1739.35       1698.14         9.81 o                         
  -5   8   3        106.36         98.83         1.09 o                         
  -4   8   3         56.43         50.74         0.79 o                         
  -3   8   3          6.78          7.88         0.57 o                         
  -2   8   3          1.46         10.29         0.55 o                         
  -1   8   3        885.37        884.06         6.16 o                         
   0   8   3         48.94         62.83         0.83 o                         
   1   8   3        106.62         86.19         0.94 o                         
   2   8   3          1.20          2.07         0.53 o                         
   3   8   3        187.50        193.96         1.56 o                         
   4   8   3        662.50        669.55         4.11 o                         
   5   8   3         61.04         80.42         1.19 o                         
   6   8   3         17.81         16.67         0.66 o                         
   7   8   3         42.14         41.08         0.83 o                         
   8   8   3        184.28        191.09         2.50 o                         
   9   8   3         32.17         35.30         0.85 o                         
  10   8   3         83.09         87.58         1.57 o                         
  11   8   3        635.87        645.16        13.74 o                         
  12   8   3        174.35        154.08         6.82 o                         
 -12   9   3          5.30          6.27         0.65 o                         
 -11   9   3          8.43          8.55         0.70 o                         
 -10   9   3        234.61        248.70         2.97 o                         
  -9   9   3        130.24        150.69         2.00 o                         
  -8   9   3         65.13         62.54         0.93 o                         
  -7   9   3        284.54        292.42         2.77 o                         
  -6   9   3        133.57        117.15         1.35 o                         
  -5   9   3        225.15        223.26         1.90 o                         
  -4   9   3         36.08         38.46         0.75 o                         
  -3   9   3        713.02        707.31         6.00 o                         
  -2   9   3         79.48         68.31         0.86 o                         
  -1   9   3        225.03        200.62         1.93 o                         
   0   9   3       1276.99       1259.12         7.76 o                         
   1   9   3        614.53        642.52         4.00 o                         
   2   9   3        529.58        531.73         4.00 o                         
   3   9   3        163.36        171.87         1.47 o                         
   4   9   3        668.78        656.68         5.03 o                         
   5   9   3        436.36        419.20         3.37 o                         
   6   9   3          4.29          4.00         0.66 o                         
   7   9   3          4.72          5.27         0.66 o                         
   8   9   3        406.24        418.08         3.98 o                         
   9   9   3         13.53         18.32         0.77 o                         
  10   9   3        751.95        796.48        12.20 o                         
  11   9   3          2.28          4.21         0.77 o                         
  12   9   3         17.36         16.52         1.27 o                         
 -12  10   3          0.09          1.13         0.62 o                         
 -11  10   3        205.74        220.86         4.07 o                         
 -10  10   3         42.47         43.84         0.94 o                         
  -9  10   3        298.77        305.75         3.39 o                         
  -8  10   3         45.87         52.25         0.87 o                         
  -7  10   3        497.83        492.05         3.72 o                         
  -6  10   3       1500.92       1510.35         9.80 o                         
  -5  10   3        175.85        158.57         1.82 o                         
  -4  10   3         54.57         50.09         0.84 o                         
  -3  10   3          1.21          1.96         0.63 o                         
  -2  10   3          2.92          4.34         0.63 o                         
  -1  10   3       1016.99        997.63         7.65 o                         
   0  10   3          3.59          3.92         0.62 o                         
   1  10   3        672.62        675.76         4.91 o                         
   2  10   3        186.57        196.57         1.72 o                         
   3  10   3        888.97        880.45         5.58 o                         
   4  10   3       1568.69       1557.02        12.04 o                         
   5  10   3          8.86          9.99         0.70 o                         
   6  10   3        301.94        292.45         2.96 o                         
   7  10   3          6.19          7.99         0.70 o                         
   8  10   3         26.13         31.86         0.85 o                         
   9  10   3         46.52         47.80         1.04 o                         
  10  10   3         60.30         50.43         1.37 o                         
  11  10   3        370.41        367.35         7.10 o                         
 -11  11   3          2.82          4.15         0.63 o                         
 -10  11   3         78.69         88.96         1.36 o                         
  -9  11   3        225.41        239.53         2.45 o                         
  -8  11   3         64.06         68.24         0.91 o                         
  -7  11   3         65.64         67.06         1.00 o                         
  -6  11   3         88.34         96.90         1.28 o                         
  -5  11   3         42.25         39.70         0.78 o                         
  -4  11   3        495.87        496.60         5.02 o                         
  -3  11   3         53.77         65.95         1.02 o                         
  -2  11   3        119.13        113.71         1.52 o                         
  -1  11   3          2.12          3.46         0.70 o                         
   0  11   3        130.09        137.30         1.64 o                         
   1  11   3        129.58        148.03         2.08 o                         
   2  11   3       1055.11       1054.81         7.31 o                         
   3  11   3        147.99        157.78         1.85 o                         
   4  11   3         33.16         36.51         0.86 o                         
   5  11   3          9.86         10.68         0.71 o                         
   6  11   3          0.37          1.50         0.67 o                         
   7  11   3         40.35         37.20         0.80 o                         
   8  11   3         19.15         19.62         0.75 o                         
   9  11   3          1.79          3.70         0.68 o                         
  10  11   3         31.38         31.19         1.16 o                         
  11  11   3         49.98         37.11         1.60 o                         
 -11  12   3          3.54          4.25         0.87 o                         
 -10  12   3          3.92          7.32         0.62 o                         
  -9  12   3        108.44        101.54         1.41 o                         
  -8  12   3         28.62         32.62         0.77 o                         
  -7  12   3         11.80         14.66         0.73 o                         
  -6  12   3         15.11         12.92         0.73 o                         
  -5  12   3        440.69        391.84         4.23 o                         
  -4  12   3        630.56        542.94         5.72 o                         
  -3  12   3        470.78        443.49         4.92 o                         
  -2  12   3         15.53         16.77         0.81 o                         
  -1  12   3         17.08         16.58         0.81 o                         
   0  12   3         20.34         25.73         0.87 o                         
   1  12   3        366.25        362.35         3.15 o                         
   2  12   3        747.28        787.40         5.92 o                         
   3  12   3       1305.68       1337.16         9.42 o                         
   4  12   3        779.36        825.81         5.80 o                         
   5  12   3        153.84        149.44         1.74 o                         
   6  12   3         24.86         24.35         0.87 o                         
   7  12   3          7.29          7.73         0.58 o                         
   8  12   3         95.70         79.42         2.08 o                         
   9  12   3        387.78        379.22         7.59 o                         
  10  12   3        131.26        108.37         4.22 o                         
 -10  13   3         68.33         64.16         1.96 o                         
  -9  13   3        228.23        239.14         6.44 o                         
  -8  13   3        144.44        148.78         2.23 o                         
  -7  13   3         11.15         16.14         0.73 o                         
  -6  13   3         30.75         28.57         0.78 o                         
  -5  13   3        123.67        118.55         1.74 o                         
  -4  13   3          6.31          7.83         0.72 o                         
  -3  13   3        120.99        108.24         1.52 o                         
  -2  13   3          4.65          4.62         0.79 o                         
  -1  13   3         16.64         18.70         0.82 o                         
   0  13   3         18.45         23.47         0.95 o                         
   1  13   3       1634.10       1677.38        13.68 o                         
   2  13   3        374.43        421.23         4.13 o                         
   3  13   3         58.98         69.28         1.41 o                         
   4  13   3        874.20        941.26         7.91 o                         
   5  13   3         91.97         95.62         1.64 o                         
   6  13   3          1.98          1.36         0.58 o                         
   7  13   3         50.60         47.24         1.08 o                         
   8  13   3        157.97        149.69         5.77 o                         
   9  13   3         48.53         51.56         2.24 o                         
  -9  14   3         67.81         53.16         4.35 o                         
  -8  14   3         11.70         17.23         0.79 o                         
  -7  14   3        209.67        223.61         2.99 o                         
  -6  14   3       1015.53       1064.56        11.87 o                         
  -5  14   3         12.00          9.61         0.84 o                         
  -4  14   3        206.34        212.25         3.14 o                         
  -3  14   3         40.47         44.86         0.95 o                         
  -2  14   3         92.28         98.02         1.71 o                         
  -1  14   3        104.33        121.38         1.77 o                         
   0  14   3        205.11        210.29         2.53 o                         
   1  14   3        648.38        663.32         5.94 o                         
   2  14   3         39.74         42.36         1.03 o                         
   3  14   3        382.09        363.26         3.78 o                         
   4  14   3        540.35        545.89         5.01 o                         
   5  14   3          1.97          2.49         0.66 o                         
   6  14   3         23.48         24.49         0.80 o                         
   7  14   3         55.63         48.62         1.91 o                         
   8  14   3         80.29         77.82         4.34 o                         
   9  14   3         93.52         59.67         3.57 o                         
  -8  15   3         35.69         33.78         1.60 o                         
  -7  15   3         90.23         89.60         2.36 o                         
  -6  15   3         37.01         34.09         0.93 o                         
  -5  15   3         50.93         54.31         1.33 o                         
  -4  15   3        263.59        257.75         3.73 o                         
  -3  15   3        195.90        190.81         3.31 o                         
  -2  15   3         94.94        102.47         1.65 o                         
  -1  15   3         67.58         71.11         1.09 o                         
   0  15   3        129.90        144.76         2.37 o                         
   1  15   3         31.57         31.20         0.82 o                         
   2  15   3          3.99          8.07         0.72 o                         
   3  15   3         11.07         10.15         0.78 o                         
   4  15   3          0.65          4.09         0.79 o                         
   5  15   3         52.47         56.12         1.23 o                         
   6  15   3          9.53         10.24         0.76 o                         
   7  15   3         49.52         45.89         2.00 o                         
  -6  16   3          5.31          5.56         0.57 o                         
  -5  16   3          0.69          1.18         0.53 o                         
  -4  16   3         65.73         59.70         1.59 o                         
  -3  16   3         20.26         19.70         0.76 o                         
  -2  16   3         16.04         22.64         0.71 o                         
  -1  16   3        224.59        230.24         2.55 o                         
   0  16   3         67.23         72.25         1.21 o                         
   1  16   3         25.61         19.45         0.78 o                         
   2  16   3        187.44        163.18         2.47 o                         
   3  16   3        221.18        228.83         3.76 o                         
   4  16   3        137.61        135.64         3.03 o                         
   5  16   3         11.03          9.85         0.73 o                         
   6  16   3        384.86        344.00        18.84 o                         
  -4  17   3         53.13         52.38         2.42 o                         
  -3  17   3        124.53        112.19         3.69 o                         
  -2  17   3        136.16        133.93         2.82 o                         
  -1  17   3        336.80        341.97         4.16 o                         
   0  17   3         17.27         15.46         0.64 o                         
   1  17   3         65.55         63.29         1.56 o                         
   2  17   3          4.56          5.07         0.69 o                         
   3  17   3          3.78          6.59         0.82 o                         
   4  17   3        105.19         89.82         2.10 o                         
   0  18   3         17.11         14.26         1.68 o                         
 -14   0   4        163.09        166.56         9.43 o                         
 -13   0   4        146.73        153.93         5.67 o                         
 -12   0   4        121.01        133.23         3.11 o                         
 -11   0   4         22.38         18.39         0.92 o                         
 -10   0   4        107.74         66.25         1.15 o                         
  -9   0   4         79.88         86.69         2.03 o                         
  -8   0   4        542.96        540.92         6.26 o                         
  -7   0   4        312.98        295.27         3.60 o                         
  -6   0   4        185.04        220.24         2.83 o                         
  -5   0   4         15.07          7.62         0.90 o                         
  -4   0   4       2179.09       2339.14        30.17 o                         
  -3   0   4       6235.15       6584.41        97.55 o                         
  -2   0   4        502.23        607.76        11.25 o                         
  -1   0   4          5.72          5.53         1.18 o                         
   0   0   4       1774.83       1607.86        20.54 o                         
   1   0   4       2232.17       2200.93        26.99 o                         
   2   0   4          9.18         15.71         1.50 o                         
   3   0   4      11739.29      12342.71       142.20 o                         
   4   0   4       8396.93       8561.96        89.51 o                         
   5   0   4        509.38        530.06         7.41 o                         
   6   0   4         85.23         75.57         1.37 o                         
   7   0   4          2.29          2.42         0.91 o                         
   8   0   4        741.38        714.53        12.10 o                         
   9   0   4          0.32          2.83         0.96 o                         
  10   0   4       1755.65       1756.99        39.67 o                         
  11   0   4         86.85         79.65         2.69 o                         
  12   0   4        357.41        353.68        12.35 o                         
  13   0   4         14.14         16.43         1.61 o                         
 -14   1   4         78.22         88.71         2.45 o                         
 -13   1   4         47.69         42.26         1.28 o                         
 -12   1   4         26.84         30.33         0.77 o                         
 -11   1   4        488.13        496.14         5.45 o                         
 -10   1   4         31.98         21.75         0.68 o                         
  -9   1   4        228.69        239.47         2.00 o                         
  -8   1   4        196.32        147.44         1.42 o                         
  -7   1   4          2.30          2.21         0.58 o                         
  -6   1   4        917.03        879.29         6.16 o                         
  -5   1   4         96.92         86.31         1.03 o                         
  -4   1   4        953.51        960.33         7.08 o                         
  -3   1   4         30.25         33.57         1.10 o                         
  -2   1   4        597.10        590.31         5.71 o                         
  -1   1   4         47.10         39.29         1.01 o                         
   0   1   4       1497.86       1544.80        13.72 o                         
   1   1   4         31.66         66.50         1.21 o                         
   2   1   4       4285.85       4694.74        41.20 o                         
   3   1   4       3337.75       3461.06        40.00 o                         
   4   1   4        351.43        346.04         4.55 o                         
   5   1   4         50.55         62.89         1.08 o                         
   6   1   4        597.90        527.33         4.76 o                         
   7   1   4         21.89         18.66         0.70 o                         
   8   1   4         47.63         55.84         1.29 o                         
   9   1   4        560.61        570.50         7.56 o                         
  10   1   4          0.83          2.49         0.69 o                         
  11   1   4         12.53         13.99         0.70 o                         
  12   1   4          1.09          3.75         0.66 o                         
  13   1   4         39.65         38.72         2.05 o                         
 -14   2   4         25.20         31.95         1.17 o                         
 -13   2   4          6.98         12.35         0.71 o                         
 -12   2   4        235.29        209.99         3.37 o                         
 -11   2   4        190.72        185.59         2.23 o                         
 -10   2   4          1.15          4.98         0.61 o                         
  -9   2   4         99.31        101.38         1.09 o                         
  -8   2   4         94.68        103.59         1.08 o                         
  -7   2   4        224.50        206.29         1.57 o                         
  -6   2   4        329.70        331.89         2.57 o                         
  -5   2   4        260.87        232.41         2.10 o                         
  -4   2   4         78.45         77.63         1.07 o                         
  -3   2   4        387.34        360.48         4.29 o                         
  -2   2   4         80.94         68.44         1.18 o                         
  -1   2   4          0.22          1.24         0.76 o                         
   0   2   4         62.17         45.45         1.03 o                         
   1   2   4         20.33         21.18         0.84 o                         
   2   2   4         17.85         12.74         0.89 o                         
   3   2   4        124.06        148.83         2.66 o                         
   4   2   4          0.26          1.28         0.63 o                         
   5   2   4         54.58         58.98         0.89 o                         
   6   2   4         28.66         24.89         0.76 o                         
   7   2   4          3.88          3.84         0.63 o                         
   8   2   4        207.64        199.13         2.52 o                         
   9   2   4        135.36        133.74         2.13 o                         
  10   2   4         15.48         16.81         0.76 o                         
  11   2   4          3.37          1.53         0.62 o                         
  12   2   4         49.23         45.24         1.47 o                         
  13   2   4          3.20          2.84         0.70 o                         
 -13   3   4          3.36          3.87         0.62 o                         
 -12   3   4         14.24         13.41         0.63 o                         
 -11   3   4         33.14         29.72         0.75 o                         
 -10   3   4        273.39        234.47         2.64 o                         
  -9   3   4         35.92         31.54         0.73 o                         
  -8   3   4          2.25          5.31         0.65 o                         
  -7   3   4         94.18         84.49         1.03 o                         
  -6   3   4         24.70         25.46         0.70 o                         
  -5   3   4         68.40         54.92         0.75 o                         
  -4   3   4         78.92         90.24         1.03 o                         
  -3   3   4       1472.94       1467.27        12.71 o                         
  -2   3   4         25.99         31.23         0.95 o                         
  -1   3   4         46.42         58.15         1.05 o                         
   0   3   4        250.19        273.72         3.04 o                         
   1   3   4          1.18          3.14         0.84 o                         
   2   3   4         22.95         23.13         0.99 o                         
   3   3   4         31.75         31.40         0.87 o                         
   4   3   4        108.59        119.57         1.33 o                         
   5   3   4         33.23         39.97         0.68 o                         
   6   3   4         39.38         34.94         0.73 o                         
   7   3   4          2.18          3.68         0.62 o                         
   8   3   4          9.39         15.45         0.73 o                         
   9   3   4          0.00          1.40         0.68 o                         
  10   3   4        174.93        172.12         3.29 o                         
  11   3   4         19.80         23.19         0.75 o                         
  12   3   4         11.44          7.45         0.60 o                         
  13   3   4          0.78          1.29         0.61 o                         
 -13   4   4         20.69         22.59         0.70 o                         
 -12   4   4         79.85         98.20         1.64 o                         
 -11   4   4         11.66         13.11         0.63 o                         
 -10   4   4          1.70          2.30         0.65 o                         
  -9   4   4          2.90          5.20         0.67 o                         
  -8   4   4         58.05         54.46         0.91 o                         
  -7   4   4        114.27        108.30         1.14 o                         
  -6   4   4          7.82          6.45         0.58 o                         
  -5   4   4        268.78        263.01         1.94 o                         
  -4   4   4          1.06          3.62         0.51 o                         
  -3   4   4          3.86          3.40         0.61 o                         
  -2   4   4        188.42        141.11         1.80 o                         
  -1   4   4        157.30        142.13         1.94 o                         
   0   4   4          1.49          5.20         0.86 o                         
   1   4   4        145.00        149.04         2.12 o                         
   2   4   4       1296.39       1355.03        13.61 o                         
   3   4   4         46.23         55.47         0.82 o                         
   4   4   4        208.06        182.74         1.94 o                         
   5   4   4        212.35        207.71         2.13 o                         
   6   4   4        388.21        390.14         3.73 o                         
   7   4   4        183.21        182.56         1.95 o                         
   8   4   4        111.56        108.98         1.46 o                         
   9   4   4          2.29          2.60         0.70 o                         
  10   4   4        327.09        322.51         5.89 o                         
  11   4   4          2.55          4.22         0.66 o                         
  12   4   4        367.24        346.32         7.73 o                         
  13   4   4         41.56         35.07         1.83 o                         
 -13   5   4        226.25        220.04         4.86 o                         
 -12   5   4        173.60        194.78         2.80 o                         
 -11   5   4        412.14        426.60         5.46 o                         
 -10   5   4          6.21          4.90         0.62 o                         
  -9   5   4        564.70        559.42         5.63 o                         
  -8   5   4          5.82          4.19         0.70 o                         
  -7   5   4        132.84        144.16         1.38 o                         
  -6   5   4       3918.10       3812.26        25.27 o                         
  -5   5   4        402.76        426.84         2.90 o                         
  -4   5   4       1929.55       1860.49        12.35 o                         
  -3   5   4         39.56         36.01         0.69 o                         
  -2   5   4         42.42         30.33         0.65 o                         
  -1   5   4         96.66         66.92         1.05 o                         
   0   5   4       2653.41       2814.27        22.14 o                         
   1   5   4       1224.41       1215.05         9.56 o                         
   2   5   4        124.52        128.80         1.70 o                         
   3   5   4        264.35        240.85         2.16 o                         
   4   5   4        887.76        846.21         6.83 o                         
   5   5   4         22.98         22.31         0.61 o                         
   6   5   4        970.64        948.90         7.35 o                         
   7   5   4          2.85          6.08         0.66 o                         
   8   5   4          0.75          1.64         0.68 o                         
   9   5   4         73.78         76.43         1.16 o                         
  10   5   4         18.10         18.76         0.80 o                         
  11   5   4         39.44         37.16         0.86 o                         
  12   5   4         43.14         44.71         1.88 o                         
  13   5   4        227.83        227.08         5.76 o                         
 -13   6   4         29.93         23.78         1.48 o                         
 -12   6   4        285.85        277.84         4.70 o                         
 -11   6   4         15.56         21.27         0.74 o                         
 -10   6   4        591.48        613.77         6.38 o                         
  -9   6   4        159.09        156.43         2.05 o                         
  -8   6   4         77.81         78.10         1.17 o                         
  -7   6   4       1363.77       1333.95        10.36 o                         
  -6   6   4        387.46        388.82         3.60 o                         
  -5   6   4        405.40        372.90         3.39 o                         
  -4   6   4        129.75        133.93         1.31 o                         
  -3   6   4        835.67        851.10         5.93 o                         
  -2   6   4         29.32         24.78         0.58 o                         
  -1   6   4         37.86         54.00         0.74 o                         
   0   6   4        964.19        916.69         7.70 o                         
   1   6   4          2.85          4.75         0.54 o                         
   2   6   4        494.55        497.28         4.13 o                         
   3   6   4         83.99         78.73         1.06 o                         
   4   6   4        126.04        121.19         1.46 o                         
   5   6   4          2.74          4.32         0.57 o                         
   6   6   4         36.97         43.31         1.06 o                         
   7   6   4        373.73        371.86         3.31 o                         
   8   6   4         77.21         74.08         1.06 o                         
   9   6   4         11.27         12.59         0.75 o                         
  10   6   4        308.82        310.70         4.86 o                         
  11   6   4          1.68          1.15         0.50 o                         
  12   6   4        272.17        244.92        11.54 o                         
 -13   7   4        257.07        246.05        13.11 o                         
 -12   7   4          0.11          1.33         0.67 o                         
 -11   7   4        201.18        206.98         2.63 o                         
 -10   7   4         31.50         31.05         0.85 o                         
  -9   7   4        190.80        192.39         2.57 o                         
  -8   7   4          1.78          2.75         0.68 o                         
  -7   7   4          2.17          4.39         0.66 o                         
  -6   7   4          1.63          5.69         0.65 o                         
  -5   7   4         33.46         28.92         0.73 o                         
  -4   7   4        908.19        886.85         7.88 o                         
  -3   7   4        417.80        388.75         3.09 o                         
  -2   7   4        162.53        140.95         1.59 o                         
  -1   7   4         97.19         74.76         0.88 o                         
   0   7   4         85.41         68.81         0.88 o                         
   1   7   4        237.78        221.02         1.99 o                         
   2   7   4        243.34        239.32         2.07 o                         
   3   7   4        422.46        385.63         3.02 o                         
   4   7   4        708.13        659.65         5.16 o                         
   5   7   4        273.63        275.37         2.16 o                         
   6   7   4        515.96        494.45         4.35 o                         
   7   7   4        105.39        107.30         1.42 o                         
   8   7   4         12.76         10.70         0.71 o                         
   9   7   4        120.02        124.39         2.28 o                         
  10   7   4          6.89          7.26         0.66 o                         
  11   7   4        138.25        128.04         3.69 o                         
  12   7   4          2.95          2.19         0.83 o                         
 -12   8   4        114.46        118.06         2.23 o                         
 -11   8   4         13.22         15.48         0.69 o                         
 -10   8   4          8.69         10.74         0.81 o                         
  -9   8   4          0.06          1.87         0.86 o                         
  -8   8   4        380.53        377.17         4.13 o                         
  -7   8   4         64.21         58.39         0.89 o                         
  -6   8   4        581.09        587.10         4.36 o                         
  -5   8   4       1195.89       1212.45         9.84 o                         
  -4   8   4         43.82         43.41         0.77 o                         
  -3   8   4        414.62        388.17         3.78 o                         
  -2   8   4         89.44         92.51         1.01 o                         
  -1   8   4        317.77        318.03         3.08 o                         
   0   8   4          5.00          5.53         0.65 o                         
   1   8   4          0.04          1.01         0.60 o                         
   2   8   4        355.23        337.66         2.78 o                         
   3   8   4        266.43        274.28         2.31 o                         
   4   8   4        171.67        169.50         1.47 o                         
   5   8   4        243.47        230.07         2.32 o                         
   6   8   4         27.23         31.16         0.74 o                         
   7   8   4         80.86         81.21         1.56 o                         
   8   8   4        271.02        262.93         4.39 o                         
   9   8   4         24.53         28.96         0.84 o                         
  10   8   4          7.92          8.60         0.73 o                         
  11   8   4          4.92          5.20         0.84 o                         
  12   8   4         50.53         48.85         1.99 o                         
 -12   9   4         50.62         54.00         2.09 o                         
 -11   9   4         18.43         21.93         0.74 o                         
 -10   9   4          0.44          2.09         0.76 o                         
  -9   9   4          0.40          0.74         0.73 o                         
  -8   9   4          5.25          6.56         0.67 o                         
  -7   9   4         42.78         44.72         0.82 o                         
  -6   9   4        483.34        488.13         3.88 o                         
  -5   9   4         68.46         76.21         1.05 o                         
  -4   9   4        340.49        338.04         2.89 o                         
  -3   9   4         63.63         61.64         0.92 o                         
  -2   9   4          2.14          4.72         0.65 o                         
  -1   9   4         28.53         28.82         0.78 o                         
   0   9   4          0.00          1.19         0.65 o                         
   1   9   4         40.74         43.80         0.80 o                         
   2   9   4         38.37         37.72         0.78 o                         
   3   9   4         31.37         28.82         0.74 o                         
   4   9   4        150.42        142.33         1.50 o                         
   5   9   4        311.49        317.12         2.91 o                         
   6   9   4        277.51        290.11         3.19 o                         
   7   9   4          3.54          5.02         0.68 o                         
   8   9   4          1.03          2.94         0.69 o                         
   9   9   4          6.43          8.76         0.71 o                         
  10   9   4          0.07          0.40         0.65 o                         
  11   9   4         18.45         13.18         0.81 o                         
 -11  10   4          7.51          8.39         0.63 o                         
 -10  10   4         13.60         15.49         0.72 o                         
  -9  10   4          0.21          0.15         0.74 o                         
  -8  10   4          3.82          5.27         0.69 o                         
  -7  10   4          4.00          3.98         0.66 o                         
  -6  10   4         52.97         56.82         0.92 o                         
  -5  10   4          5.02          5.89         0.74 o                         
  -4  10   4         74.68         70.23         1.33 o                         
  -3  10   4         63.51         52.92         0.97 o                         
  -2  10   4        128.41        136.53         1.80 o                         
  -1  10   4        236.62        224.14         2.60 o                         
   0  10   4         60.25         57.15         0.99 o                         
   1  10   4          4.99          4.68         0.64 o                         
   2  10   4        168.97        173.95         1.60 o                         
   3  10   4         69.02         70.40         0.98 o                         
   4  10   4         27.30         35.59         0.88 o                         
   5  10   4          1.13          3.69         0.68 o                         
   6  10   4         12.78         15.59         0.75 o                         
   7  10   4         80.54         83.57         1.35 o                         
   8  10   4         35.05         38.17         1.01 o                         
   9  10   4          0.07          0.36         0.62 o                         
  10  10   4         74.87         65.05         1.94 o                         
  11  10   4          1.82          2.47         0.92 o                         
 -10  11   4         39.73         47.46         1.20 o                         
  -9  11   4        226.22        231.82         4.14 o                         
  -8  11   4        234.87        238.03         3.07 o                         
  -7  11   4         51.22         49.29         0.89 o                         
  -6  11   4         70.56         70.73         1.10 o                         
  -5  11   4         50.05         46.19         0.94 o                         
  -4  11   4        676.61        658.98         7.43 o                         
  -3  11   4        201.22        206.74         2.69 o                         
  -2  11   4        193.06        176.90         2.60 o                         
  -1  11   4        162.01        162.11         1.69 o                         
   0  11   4        127.23        128.63         1.51 o                         
   1  11   4          1.15          2.54         0.66 o                         
   2  11   4        393.66        377.73         3.29 o                         
   3  11   4          5.65          7.97         0.71 o                         
   4  11   4        762.00        754.81         5.77 o                         
   5  11   4        570.32        580.86         5.25 o                         
   6  11   4         39.16         44.14         0.95 o                         
   7  11   4        211.86        204.16         3.21 o                         
   8  11   4        102.71        123.21         2.49 o                         
   9  11   4         39.00         38.83         1.65 o                         
  10  11   4          1.34          3.72         0.57 o                         
 -10  12   4        348.93        338.37         7.36 o                         
  -9  12   4         96.76         92.85         2.25 o                         
  -8  12   4        123.52        133.13         1.95 o                         
  -7  12   4        443.69        481.37         4.95 o                         
  -6  12   4          7.15          7.16         0.67 o                         
  -5  12   4        908.05        917.58        13.70 o                         
  -4  12   4        115.62        131.93         2.29 o                         
  -3  12   4        481.83        486.77         4.43 o                         
  -2  12   4        504.43        526.45         4.34 o                         
  -1  12   4        174.30        175.39         2.51 o                         
   0  12   4         49.29         53.24         0.93 o                         
   1  12   4        106.31        104.62         1.58 o                         
   2  12   4        838.06        857.50         7.62 o                         
   3  12   4        306.78        316.61         2.74 o                         
   4  12   4        106.30        117.25         1.46 o                         
   5  12   4        224.18        228.50         2.41 o                         
   6  12   4         47.97         48.78         1.37 o                         
   7  12   4        219.84        233.86         6.95 o                         
   8  12   4        106.58         99.94         3.67 o                         
   9  12   4          0.20          0.64         0.62 o                         
  -9  13   4         15.79         17.93         1.24 o                         
  -8  13   4        164.42        173.94         7.35 o                         
  -7  13   4         11.18         10.21         0.64 o                         
  -6  13   4          6.49         11.12         0.73 o                         
  -5  13   4         39.29         42.47         0.97 o                         
  -4  13   4         92.40        108.66         1.49 o                         
  -3  13   4         34.00         34.02         0.93 o                         
  -2  13   4         44.87         48.55         1.00 o                         
  -1  13   4        149.29        154.84         2.26 o                         
   0  13   4         66.59         65.22         1.08 o                         
   1  13   4         94.07        102.60         1.44 o                         
   2  13   4          1.95          2.85         0.63 o                         
   3  13   4         20.49         23.26         0.81 o                         
   4  13   4         16.38         18.02         0.87 o                         
   5  13   4        276.69        294.26         3.35 o                         
   6  13   4          4.14          3.04         0.76 o                         
   7  13   4          9.99         10.47         0.81 o                         
   8  13   4         28.68         25.65         2.82 o                         
  -8  14   4          7.38          8.84         0.86 o                         
  -7  14   4        320.83        324.86         8.04 o                         
  -6  14   4          1.30          2.67         0.66 o                         
  -5  14   4        234.90        218.66         3.61 o                         
  -4  14   4        194.28        190.67         2.64 o                         
  -3  14   4          2.41          1.83         0.67 o                         
  -2  14   4         57.19         52.39         0.98 o                         
  -1  14   4        131.71        129.96         1.64 o                         
   0  14   4         55.44         61.83         1.42 o                         
   1  14   4        361.25        335.13         3.54 o                         
   2  14   4        423.38        433.06         4.27 o                         
   3  14   4         65.90         74.06         1.37 o                         
   4  14   4        233.60        243.21         3.21 o                         
   5  14   4        165.53        155.65         4.54 o                         
   6  14   4          8.81         10.29         1.02 o                         
   7  14   4          9.69         13.81         0.89 o                         
  -7  15   4         10.43          6.46         0.95 o                         
  -6  15   4          2.01          4.40         0.64 o                         
  -5  15   4          3.59          3.21         0.68 o                         
  -4  15   4          2.63          2.98         0.70 o                         
  -3  15   4        141.01        133.27         2.80 o                         
  -2  15   4         50.68         51.68         1.13 o                         
  -1  15   4          8.16          6.40         0.59 o                         
   0  15   4         55.73         62.93         0.99 o                         
   1  15   4        204.08        199.54         3.09 o                         
   2  15   4        152.98        139.97         3.97 o                         
   3  15   4         52.32         48.51         1.19 o                         
   4  15   4         21.38         18.31         0.79 o                         
   5  15   4         22.71         23.44         0.92 o                         
   6  15   4         52.61         47.16         3.35 o                         
  -5  16   4        200.64        196.61         5.90 o                         
  -4  16   4          2.90          5.60         0.64 o                         
  -3  16   4         74.39         74.38         2.28 o                         
  -2  16   4         82.56         86.49         2.06 o                         
  -1  16   4         19.03         19.77         0.71 o                         
   0  16   4        223.45        227.04         4.63 o                         
   1  16   4          0.13          1.16         0.63 o                         
   2  16   4        170.58        160.03         4.76 o                         
   3  16   4         33.37         31.62         1.44 o                         
   4  16   4         16.45         15.69         0.92 o                         
   5  16   4         78.35         50.40         3.22 o                         
  -2  17   4         10.42         10.38         1.10 o                         
  -1  17   4         36.84         29.63         1.52 o                         
   0  17   4          0.19          0.23         0.84 o                         
   1  17   4        127.35        117.06        14.81 o                         
   2  17   4          0.19         -0.96         1.71 o                         
 -13   1   5         12.07         13.81         0.91 o                         
 -12   1   5         83.35         83.38         2.15 o                         
 -11   1   5         19.38         19.55         0.77 o                         
 -10   1   5         15.70         25.92         0.81 o                         
  -9   1   5        237.25        198.49         2.78 o                         
  -8   1   5         28.35         31.89         0.81 o                         
  -7   1   5          7.65          7.90         0.72 o                         
  -6   1   5         83.29         69.99         1.10 o                         
  -5   1   5         27.34         21.50         0.80 o                         
  -4   1   5        759.52        782.13         6.32 o                         
  -3   1   5        181.32        195.13         1.98 o                         
  -2   1   5         55.43         57.88         0.90 o                         
  -1   1   5        322.82        309.22         2.66 o                         
   0   1   5        124.73        135.24         1.32 o                         
   1   1   5         26.02         31.70         0.69 o                         
   2   1   5         37.47         53.86         0.98 o                         
   3   1   5         56.60         62.72         1.04 o                         
   4   1   5        118.72        120.54         2.36 o                         
   5   1   5        172.31        184.79         3.30 o                         
   6   1   5         37.50         38.56         0.94 o                         
   7   1   5         24.63         21.26         0.90 o                         
   8   1   5         86.95         82.99         2.02 o                         
   9   1   5         71.55         76.08         2.21 o                         
  10   1   5         10.55         10.34         0.66 o                         
  11   1   5          0.72          2.39         0.65 o                         
  12   1   5         21.93         26.58         1.05 o                         
 -13   2   5        182.84        162.24         6.25 o                         
 -12   2   5         18.65         26.22         0.74 o                         
 -11   2   5        103.17        123.92         1.86 o                         
 -10   2   5         28.07         24.14         0.79 o                         
  -9   2   5        219.49        224.45         3.25 o                         
  -8   2   5         87.22         76.05         1.19 o                         
  -7   2   5        288.18        291.98         2.83 o                         
  -6   2   5          4.67          5.53         0.73 o                         
  -5   2   5        665.22        681.54         6.23 o                         
  -4   2   5          1.79          4.18         0.68 o                         
  -3   2   5        949.23        953.77         7.39 o                         
  -2   2   5        272.93        250.18         2.01 o                         
  -1   2   5        652.60        583.55         4.88 o                         
   0   2   5        710.86        713.96         4.85 o                         
   1   2   5       1158.15       1192.14         8.07 o                         
   2   2   5         82.39         79.72         0.97 o                         
   3   2   5          1.06          1.88         0.68 o                         
   4   2   5       1372.58       1355.53        12.89 o                         
   5   2   5       1222.90       1284.93        14.89 o                         
   6   2   5        834.21        865.99        11.21 o                         
   7   2   5         27.06         26.55         0.87 o                         
   8   2   5         32.98         31.21         1.04 o                         
   9   2   5         51.73         57.72         1.47 o                         
  10   2   5          5.75          4.91         0.72 o                         
  11   2   5        305.72        337.11         6.69 o                         
  12   2   5         84.37         78.56         3.03 o                         
 -13   3   5         69.63         68.85         3.79 o                         
 -12   3   5        204.20        214.23         4.84 o                         
 -11   3   5         55.44         66.79         1.11 o                         
 -10   3   5        271.95        305.30         4.65 o                         
  -9   3   5        115.71        107.76         2.05 o                         
  -8   3   5         15.24         23.73         0.78 o                         
  -7   3   5        439.63        422.07         4.22 o                         
  -6   3   5          6.17          6.09         0.73 o                         
  -5   3   5       1736.33       1667.67        12.99 o                         
  -4   3   5       1322.96       1310.06        10.23 o                         
  -3   3   5       1116.79       1054.87         8.27 o                         
  -2   3   5        182.60        184.43         1.66 o                         
  -1   3   5         44.10         39.15         0.69 o                         
   0   3   5        716.82        680.19         4.53 o                         
   1   3   5         21.01         22.67         0.64 o                         
   2   3   5          1.55          2.91         0.56 o                         
   3   3   5        163.22        156.99         2.03 o                         
   4   3   5          9.56         12.83         0.76 o                         
   5   3   5        250.38        263.03         3.35 o                         
   6   3   5        890.45        954.03        12.55 o                         
   7   3   5        326.37        317.79         4.90 o                         
   8   3   5         42.73         38.75         0.95 o                         
   9   3   5         71.32         65.68         2.02 o                         
  10   3   5        111.23        115.63         3.41 o                         
  11   3   5         47.31         52.93         1.87 o                         
  12   3   5         12.28         13.90         1.01 o                         
 -13   4   5        144.96        131.42        12.54 o                         
 -12   4   5        167.07        183.54         3.39 o                         
 -11   4   5         97.97         97.23         2.07 o                         
 -10   4   5         17.39         22.03         0.73 o                         
  -9   4   5        745.00        745.49        11.29 o                         
  -8   4   5         49.70         39.12         1.13 o                         
  -7   4   5        113.57        116.01         1.31 o                         
  -6   4   5       1042.09       1047.74         7.77 o                         
  -5   4   5         63.49         67.47         0.97 o                         
  -4   4   5          3.30          6.05         0.63 o                         
  -3   4   5         36.70         35.73         0.77 o                         
  -2   4   5          1.06          3.79         0.60 o                         
  -1   4   5        575.97        540.44         4.03 o                         
   0   4   5        212.67        204.86         2.01 o                         
   1   4   5        605.86        578.81         5.39 o                         
   2   4   5        839.27        851.22         7.20 o                         
   3   4   5        135.45        128.34         1.65 o                         
   4   4   5         14.11         15.75         0.73 o                         
   5   4   5         60.94         53.92         1.04 o                         
   6   4   5         90.68         84.78         1.40 o                         
   7   4   5          0.52          1.31         0.72 o                         
   8   4   5        216.15        211.97         5.12 o                         
   9   4   5          5.15          5.42         0.68 o                         
  10   4   5         20.41         25.98         0.84 o                         
  11   4   5         53.00         54.73         1.52 o                         
  12   4   5         33.41         30.07         1.65 o                         
 -12   5   5          8.82          8.94         0.88 o                         
 -11   5   5         11.96         14.12         0.66 o                         
 -10   5   5         31.74         33.88         0.78 o                         
  -9   5   5          4.88          8.65         0.72 o                         
  -8   5   5         31.92         29.46         0.80 o                         
  -7   5   5        495.87        522.98         5.25 o                         
  -6   5   5       1017.76       1047.47         9.12 o                         
  -5   5   5        187.74        171.05         2.02 o                         
  -4   5   5          1.68          2.84         0.60 o                         
  -3   5   5        101.34        101.33         1.11 o                         
  -2   5   5          6.55          5.75         0.62 o                         
  -1   5   5          5.29          9.60         0.59 o                         
   0   5   5        115.48        112.99         1.06 o                         
   1   5   5         17.58         17.20         0.61 o                         
   2   5   5        262.58        258.51         2.33 o                         
   3   5   5          1.61          1.51         0.64 o                         
   4   5   5         34.33         31.65         0.80 o                         
   5   5   5        764.95        764.26         7.28 o                         
   6   5   5          1.23          1.97         0.74 o                         
   7   5   5          2.05          2.14         0.70 o                         
   8   5   5         90.26         95.48         1.62 o                         
   9   5   5         69.73         72.54         1.86 o                         
  10   5   5         38.92         41.70         1.16 o                         
  11   5   5          0.01          0.46         0.65 o                         
  12   5   5         32.77         32.52         2.12 o                         
 -12   6   5         13.12         11.06         0.88 o                         
 -11   6   5         40.07         37.90         0.94 o                         
 -10   6   5         83.12         87.80         1.45 o                         
  -9   6   5         57.27         57.90         1.07 o                         
  -8   6   5         37.38         34.84         0.88 o                         
  -7   6   5         21.39         18.91         0.82 o                         
  -6   6   5          2.13          5.12         0.72 o                         
  -5   6   5         63.34         60.32         0.91 o                         
  -4   6   5          0.78          3.50         0.63 o                         
  -3   6   5        193.21        181.62         1.83 o                         
  -2   6   5        146.32        142.40         1.36 o                         
  -1   6   5        237.59        239.08         2.06 o                         
   0   6   5         55.11         53.05         0.79 o                         
   1   6   5        203.64        212.66         1.68 o                         
   2   6   5         74.92         64.93         0.89 o                         
   3   6   5        154.32        142.19         1.37 o                         
   4   6   5         27.01         29.23         0.78 o                         
   5   6   5         88.62         83.07         1.27 o                         
   6   6   5         94.35         97.93         1.48 o                         
   7   6   5         35.33         38.42         0.93 o                         
   8   6   5         22.72         23.56         0.77 o                         
   9   6   5          1.83          2.03         0.67 o                         
  10   6   5         32.10         35.67         1.27 o                         
  11   6   5          2.24          3.00         0.85 o                         
  12   6   5         12.46          6.87         1.91 o                         
 -12   7   5        174.24        192.32         6.12 o                         
 -11   7   5         46.62         63.15         1.62 o                         
 -10   7   5        147.89        159.45         2.76 o                         
  -9   7   5          7.12          6.01         0.74 o                         
  -8   7   5        140.28        146.29         2.49 o                         
  -7   7   5        200.31        205.73         2.72 o                         
  -6   7   5        931.83        954.54         7.72 o                         
  -5   7   5       3649.32       3664.99        31.27 o                         
  -4   7   5          5.09          4.90         0.67 o                         
  -3   7   5         56.42         47.89         0.86 o                         
  -2   7   5        620.62        599.25         5.83 o                         
  -1   7   5        170.23        164.65         1.60 o                         
   0   7   5         36.29         54.33         0.96 o                         
   1   7   5        426.64        464.95         4.49 o                         
   2   7   5        326.04        328.33         2.83 o                         
   3   7   5          0.46          2.30         0.68 o                         
   4   7   5          0.11          1.06         0.69 o                         
   5   7   5          8.77         13.87         0.73 o                         
   6   7   5        776.55        782.28         9.08 o                         
   7   7   5        292.89        301.09         4.30 o                         
   8   7   5          2.80          1.88         0.66 o                         
   9   7   5          7.57          9.24         0.72 o                         
  10   7   5         27.54         30.36         1.36 o                         
  11   7   5          1.29          0.68         0.79 o                         
 -11   8   5        366.32        382.49         6.59 o                         
 -10   8   5         17.26         22.66         0.81 o                         
  -9   8   5         86.19         84.98         1.66 o                         
  -8   8   5        188.53        188.01         3.38 o                         
  -7   8   5         18.86         20.81         0.80 o                         
  -6   8   5         63.57         59.30         0.95 o                         
  -5   8   5        124.00        134.39         1.42 o                         
  -4   8   5        177.07        166.64         1.88 o                         
  -3   8   5         81.28         81.41         1.28 o                         
  -2   8   5         84.55         97.44         1.20 o                         
  -1   8   5         15.03         16.88         0.75 o                         
   0   8   5        306.24        295.48         2.93 o                         
   1   8   5        777.33        776.25         6.64 o                         
   2   8   5        348.06        352.00         3.11 o                         
   3   8   5        147.97        155.32         1.70 o                         
   4   8   5         44.49         46.40         0.93 o                         
   5   8   5         80.92         88.00         1.50 o                         
   6   8   5        346.21        359.06         4.36 o                         
   7   8   5        114.90        120.07         2.69 o                         
   8   8   5          6.28          7.60         0.78 o                         
   9   8   5         85.58         88.00         1.46 o                         
  10   8   5          0.06          0.97         0.78 o                         
  11   8   5         11.19         11.54         1.22 o                         
 -11   9   5          1.97          2.32         0.96 o                         
 -10   9   5          1.52          1.14         0.68 o                         
  -9   9   5        167.18        175.67         2.60 o                         
  -8   9   5         20.40         23.89         0.97 o                         
  -7   9   5         89.47         96.01         2.14 o                         
  -6   9   5         70.94         66.18         1.43 o                         
  -5   9   5        792.17        795.67         7.92 o                         
  -4   9   5          1.80          4.39         0.72 o                         
  -3   9   5        117.16        122.47         2.09 o                         
  -2   9   5         99.88         95.40         1.33 o                         
  -1   9   5        227.69        201.34         2.42 o                         
   0   9   5        189.85        183.25         2.10 o                         
   1   9   5         14.68         10.54         0.73 o                         
   2   9   5        129.52        123.72         1.32 o                         
   3   9   5        233.15        232.31         2.55 o                         
   4   9   5        173.14        183.19         2.47 o                         
   5   9   5        840.37        860.83        10.26 o                         
   6   9   5         13.42         11.02         0.76 o                         
   7   9   5         95.84        105.13         2.06 o                         
   8   9   5         14.08         16.01         0.85 o                         
   9   9   5         11.91         15.31         1.07 o                         
  10   9   5        205.38        247.28         5.40 o                         
 -10  10   5         40.15         40.71         1.82 o                         
  -9  10   5        106.34        113.46         2.40 o                         
  -8  10   5        117.89        116.08         2.49 o                         
  -7  10   5        211.15        222.95         3.22 o                         
  -6  10   5         85.91         89.75         1.95 o                         
  -5  10   5         80.58         90.78         1.43 o                         
  -4  10   5        402.45        402.62         3.24 o                         
  -3  10   5         16.21         20.33         0.78 o                         
  -2  10   5         71.58         69.31         1.14 o                         
  -1  10   5        274.42        248.08         3.40 o                         
   0  10   5        228.36        210.50         2.15 o                         
   1  10   5        542.86        530.87         4.04 o                         
   2  10   5         45.19         49.54         0.91 o                         
   3  10   5         72.63         72.35         1.16 o                         
   4  10   5        144.87        139.89         1.95 o                         
   5  10   5          1.83          4.10         0.73 o                         
   6  10   5        134.70        121.99         2.52 o                         
   7  10   5         30.38         30.58         1.24 o                         
   8  10   5         26.97         30.87         1.04 o                         
   9  10   5         22.07         21.84         0.97 o                         
  10  10   5         26.78         19.87         2.84 o                         
  -9  11   5         65.48         77.64         3.74 o                         
  -8  11   5         65.63         70.65         1.54 o                         
  -7  11   5         41.04         42.83         1.18 o                         
  -6  11   5          9.13          9.81         0.69 o                         
  -5  11   5         77.72         74.29         1.22 o                         
  -4  11   5         63.21         66.29         1.49 o                         
  -3  11   5        202.14        188.07         2.75 o                         
  -2  11   5         60.87         65.10         1.25 o                         
  -1  11   5         10.04         12.28         0.71 o                         
   0  11   5         10.26         16.62         0.73 o                         
   1  11   5         29.70         28.46         0.80 o                         
   2  11   5        132.43        129.22         1.66 o                         
   3  11   5        129.48        143.39         2.00 o                         
   4  11   5         66.56         62.71         1.14 o                         
   5  11   5         65.25         70.09         1.29 o                         
   6  11   5          2.86          4.37         0.87 o                         
   7  11   5         10.24          9.07         1.02 o                         
   8  11   5          5.55          9.54         0.83 o                         
   9  11   5         91.06         96.10         2.45 o                         
  -9  12   5          2.36          4.97         1.06 o                         
  -8  12   5          1.78          0.62         0.92 o                         
  -7  12   5          4.39          5.33         0.81 o                         
  -6  12   5         20.57         23.10         0.84 o                         
  -5  12   5         35.75         34.96         0.83 o                         
  -4  12   5         85.83         75.25         1.35 o                         
  -3  12   5         44.54         37.98         1.05 o                         
  -2  12   5        296.63        283.65         4.23 o                         
  -1  12   5        294.21        276.98         3.17 o                         
   0  12   5         57.86         50.76         0.91 o                         
   1  12   5          0.80          1.16         0.69 o                         
   2  12   5          1.09          1.83         0.75 o                         
   3  12   5         27.56         26.30         0.86 o                         
   4  12   5        830.79        867.74         8.16 o                         
   5  12   5        761.93        798.38        10.20 o                         
   6  12   5        132.27        132.52         2.16 o                         
   7  12   5          0.27         -0.27         0.88 o                         
   8  12   5          5.44          3.34         0.76 o                         
  -8  13   5          6.12          5.60         1.09 o                         
  -7  13   5        205.33        212.07         3.58 o                         
  -6  13   5         16.82         15.08         0.72 o                         
  -5  13   5         12.01         15.69         0.77 o                         
  -4  13   5        136.31        127.88         1.77 o                         
  -3  13   5         85.88         93.62         1.52 o                         
  -2  13   5         45.67         47.86         0.90 o                         
  -1  13   5        104.16         93.16         1.33 o                         
   0  13   5         14.09         18.99         0.82 o                         
   1  13   5          0.05          2.61         0.71 o                         
   2  13   5        176.52        162.49         2.37 o                         
   3  13   5        482.84        508.58         5.27 o                         
   4  13   5        115.93        122.15         1.62 o                         
   5  13   5         97.07         99.61         3.63 o                         
   6  13   5        118.37        125.78         5.13 o                         
   7  13   5         53.15         43.31         1.61 o                         
  -6  14   5        189.91        203.82         3.66 o                         
  -5  14   5         68.15         67.98         1.19 o                         
  -4  14   5        384.58        390.94         5.18 o                         
  -3  14   5         39.26         42.19         1.02 o                         
  -2  14   5         73.41         73.95         1.31 o                         
  -1  14   5        202.51        190.25         2.84 o                         
   0  14   5         39.36         38.47         0.97 o                         
   1  14   5          9.09          9.33         0.72 o                         
   2  14   5        427.71        431.28         7.43 o                         
   3  14   5        152.84        166.58         3.51 o                         
   4  14   5        110.87        107.74         2.82 o                         
   5  14   5          4.72          3.61         0.83 o                         
   6  14   5         57.56         58.53         5.98 o                         
  -5  15   5        123.45         95.36        22.85 o                         
  -4  15   5          8.59          7.57         1.25 o                         
  -3  15   5          3.14          5.02         0.75 o                         
  -2  15   5         76.43         80.94         2.24 o                         
  -1  15   5         51.88         56.16         1.76 o                         
   0  15   5         53.10         60.53         1.58 o                         
   1  15   5          0.20          0.79         0.58 o                         
   2  15   5         51.05         50.23         2.49 o                         
   3  15   5         55.55         43.56         2.42 o                         
   4  15   5        116.38        111.41        10.66 o                         
  -2  16   5         51.99         43.29         3.09 o                         
  -1  16   5        111.84         83.31         5.81 o                         
   0  16   5          8.89          7.83         0.94 o                         
   1  16   5        167.00        104.07        10.18 o                         
 -12   0   6        166.74        153.81         5.45 o                         
 -11   0   6          0.97          3.93         1.07 o                         
 -10   0   6         57.78         56.68         1.95 o                         
  -9   0   6          0.27          1.34         0.95 o                         
  -8   0   6          6.92          5.08         1.11 o                         
  -7   0   6        724.55        701.29        11.78 o                         
  -6   0   6        240.13        251.67         3.19 o                         
  -5   0   6        849.54        839.19         9.27 o                         
  -4   0   6        871.06        925.52        10.86 o                         
  -3   0   6        486.30        474.16         8.48 o                         
  -2   0   6       1547.45       1582.80        27.13 o                         
  -1   0   6       1613.71       1656.58        21.49 o                         
   0   0   6        141.73        138.49         3.00 o                         
   1   0   6        143.53        171.10         2.16 o                         
   2   0   6        302.68        275.95         5.32 o                         
   3   0   6         56.97         62.19         1.71 o                         
   4   0   6        155.95        175.59         7.04 o                         
   5   0   6       5578.32       5973.26       148.10 o                         
   6   0   6        724.82        808.25        19.49 o                         
   7   0   6        243.09        289.34         8.91 o                         
   8   0   6        125.49        143.60         5.22 o                         
   9   0   6         11.90         10.75         1.12 o                         
  10   0   6        232.76        294.08         6.07 o                         
  11   0   6         43.52         35.38         1.34 o                         
 -12   1   6         19.70         19.43         0.82 o                         
 -11   1   6        216.52        222.72         6.63 o                         
 -10   1   6          4.92          6.48         0.69 o                         
  -9   1   6         96.31        118.72         1.89 o                         
  -8   1   6          8.00          6.59         0.78 o                         
  -7   1   6         77.64         89.98         1.21 o                         
  -6   1   6        160.15        157.76         1.98 o                         
  -5   1   6        718.94        721.82         6.19 o                         
  -4   1   6          1.37          3.52         0.98 o                         
  -3   1   6        240.91        262.72         3.34 o                         
  -2   1   6        163.19        176.11         2.33 o                         
  -1   1   6        304.56        288.72         3.06 o                         
   0   1   6          0.88          1.38         0.70 o                         
   1   1   6        116.28         97.29         1.55 o                         
   2   1   6          6.18          3.74         0.76 o                         
   3   1   6          1.43          1.96         0.85 o                         
   4   1   6       1542.88       1659.04        26.64 o                         
   5   1   6        291.13        303.97         8.03 o                         
   6   1   6        201.14        232.01         4.38 o                         
   7   1   6         43.77         44.47         1.89 o                         
   8   1   6         23.54         28.20         1.42 o                         
   9   1   6         18.41         22.87         0.85 o                         
  10   1   6        135.45        146.19         3.91 o                         
  11   1   6        183.41        181.17         6.13 o                         
 -12   2   6         15.42         18.32         1.04 o                         
 -11   2   6         18.11         15.93         0.78 o                         
 -10   2   6        297.32        283.28         6.10 o                         
  -9   2   6         23.28         20.37         0.73 o                         
  -8   2   6          0.46          1.20         0.74 o                         
  -7   2   6        243.39        236.32         3.47 o                         
  -6   2   6          0.06          2.02         0.78 o                         
  -5   2   6         82.80         79.84         1.28 o                         
  -4   2   6         35.49         39.87         1.10 o                         
  -3   2   6        183.14        162.37         1.90 o                         
  -2   2   6        122.10        124.79         1.55 o                         
  -1   2   6         94.58         96.76         1.23 o                         
   0   2   6          0.34          0.68         0.70 o                         
   1   2   6         82.12         82.92         1.15 o                         
   2   2   6         23.14         27.32         0.86 o                         
   3   2   6        134.83        144.64         2.08 o                         
   4   2   6          0.69          2.67         0.92 o                         
   5   2   6         79.62         85.50         1.88 o                         
   6   2   6          2.95          2.09         0.87 o                         
   7   2   6         36.70         36.37         1.38 o                         
   8   2   6          1.88          2.97         0.84 o                         
   9   2   6          0.62          1.90         0.75 o                         
  10   2   6         56.67         60.91         1.97 o                         
  11   2   6         25.80         30.32         1.29 o                         
 -12   3   6         45.74         52.18         1.68 o                         
 -11   3   6          2.89          4.54         0.68 o                         
 -10   3   6          6.44          9.04         0.65 o                         
  -9   3   6         81.13         73.75         1.41 o                         
  -8   3   6        112.25         92.32         1.55 o                         
  -7   3   6          3.87          6.07         0.77 o                         
  -6   3   6          0.47          1.78         0.77 o                         
  -5   3   6        166.54        162.92         1.84 o                         
  -4   3   6        203.58        205.67         2.35 o                         
  -3   3   6          1.18          1.42         0.75 o                         
  -2   3   6         43.66         45.01         0.87 o                         
  -1   3   6        200.11        181.72         2.15 o                         
   0   3   6         80.54         67.90         0.99 o                         
   1   3   6         14.19         13.14         0.75 o                         
   2   3   6          9.23          6.57         0.74 o                         
   3   3   6          8.24          9.92         0.84 o                         
   4   3   6         15.08         14.26         0.98 o                         
   5   3   6         45.57         52.66         1.12 o                         
   6   3   6         12.31         16.10         0.92 o                         
   7   3   6        116.98        121.21         3.73 o                         
   8   3   6          2.76          4.31         0.83 o                         
   9   3   6          0.02          1.30         0.67 o                         
  10   3   6          1.18          1.15         0.56 o                         
  11   3   6         14.71         12.31         0.67 o                         
 -11   4   6          1.47          1.84         0.68 o                         
 -10   4   6          4.61          6.13         0.61 o                         
  -9   4   6          0.24          1.27         0.62 o                         
  -8   4   6         46.19         42.34         0.92 o                         
  -7   4   6        122.53        125.95         2.09 o                         
  -6   4   6         15.80         15.64         0.83 o                         
  -5   4   6        392.40        370.43         5.17 o                         
  -4   4   6        149.35        151.18         1.58 o                         
  -3   4   6        792.18        802.15         8.02 o                         
  -2   4   6          9.39          8.87         0.77 o                         
  -1   4   6          3.66          2.26         0.73 o                         
   0   4   6         65.24         58.72         0.95 o                         
   1   4   6          0.10          3.25         0.70 o                         
   2   4   6          2.92          4.36         0.73 o                         
   3   4   6        378.77        394.89         5.49 o                         
   4   4   6         89.09         88.69         1.40 o                         
   5   4   6        502.13        531.37         7.86 o                         
   6   4   6          2.95          4.06         0.86 o                         
   7   4   6        437.40        481.74        10.29 o                         
   8   4   6         11.09         11.62         0.84 o                         
   9   4   6         15.50         15.44         0.74 o                         
  10   4   6         44.37         58.85         1.91 o                         
  11   4   6         26.96         22.42         1.25 o                         
 -11   5   6        562.28        607.50        22.44 o                         
 -10   5   6          3.47          6.13         0.57 o                         
  -9   5   6        204.52        238.00         3.37 o                         
  -8   5   6          0.72          1.69         0.65 o                         
  -7   5   6        273.59        293.68         4.02 o                         
  -6   5   6          4.72          5.88         0.80 o                         
  -5   5   6       1399.33       1349.47        15.96 o                         
  -4   5   6        789.29        779.86         9.33 o                         
  -3   5   6        130.14        129.60         1.54 o                         
  -2   5   6        158.73        148.13         1.89 o                         
  -1   5   6        302.59        283.97         3.09 o                         
   0   5   6         52.65         39.89         0.91 o                         
   1   5   6          1.39          1.43         0.73 o                         
   2   5   6        499.77        504.38         6.38 o                         
   3   5   6        758.43        798.74         8.98 o                         
   4   5   6         87.88         90.33         1.55 o                         
   5   5   6         11.24         12.40         0.87 o                         
   6   5   6         30.71         33.82         1.00 o                         
   7   5   6          2.23          5.51         0.75 o                         
   8   5   6         50.16         57.42         1.29 o                         
   9   5   6         12.77         15.89         0.73 o                         
  10   5   6         48.03         53.96         1.92 o                         
  11   5   6         40.06         29.65         1.15 o                         
 -11   6   6          8.63         13.24         1.27 o                         
 -10   6   6        236.51        231.39         4.64 o                         
  -9   6   6        131.07        134.85         3.09 o                         
  -8   6   6        496.64        501.91         8.71 o                         
  -7   6   6          6.27          8.65         0.78 o                         
  -6   6   6        385.97        394.30         5.38 o                         
  -5   6   6        575.20        565.21         8.91 o                         
  -4   6   6         60.53         58.21         0.97 o                         
  -3   6   6        634.22        610.64         6.81 o                         
  -2   6   6        148.49        156.29         2.45 o                         
  -1   6   6        207.64        216.07         2.36 o                         
   0   6   6          4.12          3.01         0.72 o                         
   1   6   6        296.13        309.57         3.97 o                         
   2   6   6         18.33         20.19         0.83 o                         
   3   6   6        271.78        281.59         3.24 o                         
   4   6   6         12.55         15.17         0.83 o                         
   5   6   6        136.95        149.58         2.40 o                         
   6   6   6         25.52         28.08         0.91 o                         
   7   6   6        287.44        290.60         4.44 o                         
   8   6   6         30.11         37.88         1.01 o                         
   9   6   6         64.93         72.16         2.79 o                         
  10   6   6         16.67         17.11         1.09 o                         
 -10   7   6          8.78         12.96         0.87 o                         
  -9   7   6        200.16        202.30         4.44 o                         
  -8   7   6         22.83         23.58         0.84 o                         
  -7   7   6         59.06         61.06         1.27 o                         
  -6   7   6          2.49          3.84         0.69 o                         
  -5   7   6         21.61         19.85         0.80 o                         
  -4   7   6        102.42        103.25         1.90 o                         
  -3   7   6        173.15        167.39         2.79 o                         
  -2   7   6        175.73        162.72         2.95 o                         
  -1   7   6        275.05        236.62         3.33 o                         
   0   7   6        120.23         98.80         1.29 o                         
   1   7   6        426.61        411.47         4.82 o                         
   2   7   6          3.35          3.56         0.75 o                         
   3   7   6        168.73        164.70         2.32 o                         
   4   7   6        253.94        278.88         4.06 o                         
   5   7   6          3.54          6.00         0.77 o                         
   6   7   6        251.31        266.65         4.04 o                         
   7   7   6          0.56          1.88         0.80 o                         
   8   7   6         35.84         47.28         1.48 o                         
   9   7   6         68.56         73.55         2.80 o                         
  10   7   6          4.08          3.55         0.72 o                         
 -10   8   6        194.67        195.49         5.27 o                         
  -9   8   6         11.36         12.13         0.97 o                         
  -8   8   6          2.95          4.56         0.78 o                         
  -7   8   6          7.11          9.58         0.85 o                         
  -6   8   6        100.97        110.43         2.45 o                         
  -5   8   6        168.49        162.42         2.66 o                         
  -4   8   6        477.23        490.94         6.75 o                         
  -3   8   6        281.98        273.47         4.34 o                         
  -2   8   6         30.16         31.16         0.89 o                         
  -1   8   6         11.96         18.05         0.86 o                         
   0   8   6         13.39         13.37         0.75 o                         
   1   8   6          6.95         11.20         0.75 o                         
   2   8   6          5.51          7.93         0.73 o                         
   3   8   6          0.36          1.57         0.70 o                         
   4   8   6         15.84         17.45         0.81 o                         
   5   8   6         11.80          9.64         0.84 o                         
   6   8   6         16.95         15.83         0.86 o                         
   7   8   6         27.06         27.53         0.91 o                         
   8   8   6         38.25         41.16         1.45 o                         
   9   8   6          1.92          1.94         0.66 o                         
  -9   9   6          2.57          1.32         0.72 o                         
  -8   9   6         18.59         16.02         0.82 o                         
  -7   9   6          6.70          4.93         0.81 o                         
  -6   9   6          0.53          1.19         0.69 o                         
  -5   9   6          6.42          5.85         0.80 o                         
  -4   9   6         14.88         16.98         0.76 o                         
  -3   9   6         37.25         37.51         0.92 o                         
  -2   9   6         31.76         32.22         1.03 o                         
  -1   9   6          0.05          0.47         0.76 o                         
   0   9   6         76.19         63.79         1.04 o                         
   1   9   6          0.08          1.31         0.72 o                         
   2   9   6         15.89         15.96         0.76 o                         
   3   9   6         18.45         19.14         0.70 o                         
   4   9   6          0.71          1.99         0.70 o                         
   5   9   6          8.02         11.09         0.82 o                         
   6   9   6         34.77         32.43         0.96 o                         
   7   9   6         74.72         85.73         1.84 o                         
   8   9   6         19.32         22.89         1.27 o                         
   9   9   6          0.18          0.51         0.91 o                         
  -9  10   6         11.58         11.21         0.88 o                         
  -8  10   6         12.07          9.63         0.87 o                         
  -7  10   6         66.76         68.58         2.48 o                         
  -6  10   6          0.59          0.78         0.59 o                         
  -5  10   6         20.86         18.07         0.80 o                         
  -4  10   6          2.17          3.08         0.77 o                         
  -3  10   6         51.41         57.06         1.22 o                         
  -2  10   6         29.55         30.65         0.84 o                         
  -1  10   6         46.57         43.64         0.95 o                         
   0  10   6         40.35         50.11         1.19 o                         
   1  10   6         25.85         23.07         0.81 o                         
   2  10   6          0.38          1.93         0.68 o                         
   3  10   6         68.49         69.44         1.34 o                         
   4  10   6          3.75          2.57         0.70 o                         
   5  10   6        225.61        226.29         4.25 o                         
   6  10   6          0.89          1.22         0.86 o                         
   7  10   6         78.43         81.00         2.75 o                         
   8  10   6         11.16         11.39         1.01 o                         
  -8  11   6         29.30         29.22         1.13 o                         
  -7  11   6         18.25         21.06         1.10 o                         
  -6  11   6        113.98        127.73         3.10 o                         
  -5  11   6         11.39         10.04         0.65 o                         
  -4  11   6         22.99         20.58         0.78 o                         
  -3  11   6        296.97        303.03         4.68 o                         
  -2  11   6         62.14         62.83         1.14 o                         
  -1  11   6        283.52        280.19         5.31 o                         
   0  11   6        109.40        110.19         2.47 o                         
   1  11   6        315.79        307.16         5.50 o                         
   2  11   6          2.07          2.84         0.64 o                         
   3  11   6          4.43          6.94         0.76 o                         
   4  11   6        128.27        127.30         1.82 o                         
   5  11   6         35.30         43.11         1.08 o                         
   6  11   6        303.70        348.03         5.43 o                         
   7  11   6         80.92         82.76         4.53 o                         
  -7  12   6          5.22          6.47         0.90 o                         
  -6  12   6          0.15          0.89         0.60 o                         
  -5  12   6         99.63        105.18         3.55 o                         
  -4  12   6        124.02        123.47         2.35 o                         
  -3  12   6        449.79        454.86         6.47 o                         
  -2  12   6        263.35        293.01         4.67 o                         
  -1  12   6          0.19          2.46         0.71 o                         
   0  12   6        166.90        174.49         4.08 o                         
   1  12   6          0.48          1.08         0.68 o                         
   2  12   6         14.72         12.29         0.76 o                         
   3  12   6        140.43        134.76         3.41 o                         
   4  12   6         42.82         48.15         1.67 o                         
   5  12   6         76.59         73.54         2.61 o                         
   6  12   6         22.35         20.93         1.71 o                         
  -6  13   6        315.23        280.59        13.20 o                         
  -5  13   6          1.41          2.29         0.84 o                         
  -4  13   6         26.43         26.96         0.95 o                         
  -3  13   6         41.41         41.03         1.11 o                         
  -2  13   6         40.70         44.46         1.69 o                         
  -1  13   6         19.19         21.08         0.92 o                         
   0  13   6          0.07          0.94         0.91 o                         
   1  13   6         64.81         62.10         2.00 o                         
   2  13   6        167.63        148.65         3.32 o                         
   3  13   6        112.64        108.53         4.62 o                         
   4  13   6         45.24         47.04         4.39 o                         
   5  13   6         12.09         11.17         0.96 o                         
  -4  14   6         12.11          7.71         1.51 o                         
  -3  14   6         99.14         89.36         2.16 o                         
  -2  14   6         53.89         49.73         1.97 o                         
  -1  14   6         81.17         62.98         2.80 o                         
   0  14   6         62.07         47.32         1.70 o                         
   1  14   6         11.53         12.46         0.83 o                         
   2  14   6         31.01         25.34         1.91 o                         
   3  14   6         76.42         43.66         7.57 o                         
 -11   1   7         61.20         55.91         9.40 o                         
 -10   1   7        105.72         93.84         3.74 o                         
  -9   1   7         16.31         22.65         1.17 o                         
  -8   1   7          1.07          1.32         0.72 o                         
  -7   1   7        132.76        126.96         3.16 o                         
  -6   1   7         16.96         19.27         1.03 o                         
  -5   1   7          5.93          5.01         1.05 o                         
  -4   1   7         19.98         20.74         1.10 o                         
  -3   1   7        200.67        216.75         4.56 o                         
  -2   1   7         31.04         37.19         1.04 o                         
  -1   1   7         31.57         34.69         1.03 o                         
   0   1   7         34.76         45.42         1.18 o                         
   1   1   7          5.01          7.65         0.89 o                         
   2   1   7         28.22         28.26         0.99 o                         
   3   1   7          1.09          1.72         1.00 o                         
   4   1   7         14.56         11.34         1.00 o                         
   5   1   7         10.75         11.87         1.13 o                         
   6   1   7          2.46          4.15         1.13 o                         
   7   1   7         70.87         70.95         3.04 o                         
   8   1   7         10.47         11.31         0.81 o                         
   9   1   7         13.89         15.40         0.98 o                         
  10   1   7          6.36          6.38         0.68 o                         
 -10   2   7         65.17         69.99         1.74 o                         
  -9   2   7         92.60        101.67         3.08 o                         
  -8   2   7         10.38         11.16         0.77 o                         
  -7   2   7          7.54          6.92         0.85 o                         
  -6   2   7         50.44         46.27         1.33 o                         
  -5   2   7         86.60         94.05         2.10 o                         
  -4   2   7        748.25        768.13        14.99 o                         
  -3   2   7        209.87        209.78         4.16 o                         
  -2   2   7          0.28          1.32         0.85 o                         
  -1   2   7        775.86        740.87        12.64 o                         
   0   2   7        144.97        133.82         3.16 o                         
   1   2   7        751.53        750.86        12.46 o                         
   2   2   7         22.52         20.78         0.91 o                         
   3   2   7         50.57         52.81         1.88 o                         
   4   2   7          0.69          1.56         1.04 o                         
   5   2   7         99.49        104.39         3.64 o                         
   6   2   7        918.87        955.73        31.80 o                         
   7   2   7        182.56        194.77         6.58 o                         
   8   2   7         11.29         20.96         0.82 o                         
   9   2   7         38.70         48.30         1.31 o                         
  10   2   7          2.07          2.52         0.67 o                         
 -10   3   7        270.48        274.98         7.54 o                         
  -9   3   7        100.04        112.44         4.20 o                         
  -8   3   7        196.92        211.84         6.81 o                         
  -7   3   7        106.51        111.20         3.50 o                         
  -6   3   7          4.51          6.16         0.86 o                         
  -5   3   7        172.45        183.38         4.95 o                         
  -4   3   7          1.54          2.55         0.88 o                         
  -3   3   7          2.15          3.67         0.94 o                         
  -2   3   7        229.71        245.44         5.11 o                         
  -1   3   7        118.21        128.64         2.95 o                         
   0   3   7         80.90         89.65         2.41 o                         
   1   3   7        145.72        137.93         2.56 o                         
   2   3   7        128.02        132.70         2.59 o                         
   3   3   7        101.83        101.01         2.30 o                         
   4   3   7         10.30         11.25         1.01 o                         
   5   3   7        126.54        133.01         4.88 o                         
   6   3   7         41.66         48.87         2.37 o                         
   7   3   7         80.50         81.52         4.49 o                         
   8   3   7         86.92        108.96         2.92 o                         
   9   3   7        117.88        126.49         2.90 o                         
  10   3   7          0.35          0.47         0.89 o                         
 -10   4   7         63.71         70.10         2.47 o                         
  -9   4   7         15.95         12.93         0.83 o                         
  -8   4   7        112.75        115.40         3.75 o                         
  -7   4   7         77.15         85.26         1.67 o                         
  -6   4   7         30.69         32.69         1.11 o                         
  -5   4   7        229.49        236.62         5.36 o                         
  -4   4   7        621.23        629.63        13.73 o                         
  -3   4   7        203.79        202.92         4.43 o                         
  -2   4   7          0.34          1.66         0.81 o                         
  -1   4   7         90.93         90.31         2.03 o                         
   0   4   7          2.37          4.69         0.80 o                         
   1   4   7        229.32        225.33         4.57 o                         
   2   4   7         32.65         30.72         1.18 o                         
   3   4   7         19.53         25.62         1.11 o                         
   4   4   7        109.72        121.36         3.58 o                         
   5   4   7          7.47          6.44         0.90 o                         
   6   4   7          1.60          2.56         0.78 o                         
   7   4   7         64.89         73.85         2.76 o                         
   8   4   7          2.92          6.45         0.66 o                         
   9   4   7         22.05         23.50         0.88 o                         
 -10   5   7         14.15         12.06         1.71 o                         
  -9   5   7          3.22          3.41         0.65 o                         
  -8   5   7          8.74         11.29         0.68 o                         
  -7   5   7         48.24         50.79         1.67 o                         
  -6   5   7         46.47         47.03         1.28 o                         
  -5   5   7        472.50        461.36         9.29 o                         
  -4   5   7        312.72        323.83         7.06 o                         
  -3   5   7        174.65        183.85         4.04 o                         
  -2   5   7          3.88          4.05         0.82 o                         
  -1   5   7          0.96          2.20         0.81 o                         
   0   5   7         57.84         51.28         1.58 o                         
   1   5   7         31.69         31.31         0.99 o                         
   2   5   7         42.29         39.38         1.08 o                         
   3   5   7        115.76        116.27         2.73 o                         
   4   5   7         17.81         18.52         1.07 o                         
   5   5   7         20.17         16.28         0.90 o                         
   6   5   7         13.61         14.80         0.91 o                         
   7   5   7        208.19        251.81         7.69 o                         
   8   5   7         13.55         14.20         0.90 o                         
   9   5   7          0.04         -0.47         0.73 o                         
  -9   6   7        131.07        134.23         5.19 o                         
  -8   6   7          1.43          3.31         0.59 o                         
  -7   6   7         27.21         28.83         1.13 o                         
  -6   6   7         50.23         48.53         1.24 o                         
  -5   6   7         62.43         64.23         1.68 o                         
  -4   6   7        235.40        237.01         5.56 o                         
  -3   6   7         10.93         11.48         0.88 o                         
  -2   6   7          0.01          1.09         0.81 o                         
  -1   6   7        158.42        145.95         3.67 o                         
   0   6   7        199.38        192.85         4.53 o                         
   1   6   7          6.18         10.99         0.92 o                         
   2   6   7        127.09        123.52         3.33 o                         
   3   6   7          3.05          3.31         0.86 o                         
   4   6   7         12.36         10.05         0.86 o                         
   5   6   7         60.85         75.38         1.88 o                         
   6   6   7         30.72         39.16         0.99 o                         
   7   6   7         93.99         91.14         3.39 o                         
   8   6   7         28.10         29.02         1.10 o                         
   9   6   7          9.92          8.20         0.86 o                         
  -9   7   7         11.86         11.04         0.97 o                         
  -8   7   7         43.51         43.74         1.76 o                         
  -7   7   7         12.89         15.65         0.81 o                         
  -6   7   7        259.10        263.94         7.25 o                         
  -5   7   7        283.45        290.50         7.98 o                         
  -4   7   7        707.55        716.38        16.37 o                         
  -3   7   7        615.35        645.71        10.72 o                         
  -2   7   7         13.29         11.86         0.88 o                         
  -1   7   7          4.25          3.10         0.74 o                         
   0   7   7         98.01        109.81         3.44 o                         
   1   7   7          0.50          0.89         0.87 o                         
   2   7   7         24.73         22.99         0.98 o                         
   3   7   7        208.92        219.35         6.03 o                         
   4   7   7        121.29        129.35         3.81 o                         
   5   7   7         11.35         14.89         0.80 o                         
   6   7   7         48.51         54.59         1.76 o                         
   7   7   7          0.98          2.38         0.66 o                         
   8   7   7         68.03         73.04         3.49 o                         
  -8   8   7          8.17          6.58         0.65 o                         
  -7   8   7          0.22          1.51         0.72 o                         
  -6   8   7         66.90         68.72         2.62 o                         
  -5   8   7         71.40         69.46         2.30 o                         
  -4   8   7        181.22        200.23         3.00 o                         
  -3   8   7        340.46        341.94         7.61 o                         
  -2   8   7         53.00         55.79         1.47 o                         
  -1   8   7         32.05         32.61         1.20 o                         
   0   8   7         81.52         85.43         2.02 o                         
   1   8   7          2.93          3.45         0.88 o                         
   2   8   7        133.02        125.41         3.51 o                         
   3   8   7         62.04         72.04         2.59 o                         
   4   8   7         76.25         86.51         3.15 o                         
   5   8   7          0.68          1.62         0.78 o                         
   6   8   7         24.57         28.16         1.91 o                         
   7   8   7         91.38         85.27         5.18 o                         
   8   8   7         43.61         34.84         3.23 o                         
  -8   9   7          8.31         10.36         1.32 o                         
  -7   9   7        315.63        295.40        11.47 o                         
  -6   9   7          2.96          3.26         0.80 o                         
  -5   9   7         91.46         93.50         4.00 o                         
  -4   9   7          1.51          0.92         0.86 o                         
  -3   9   7        253.74        272.50         5.26 o                         
  -2   9   7          1.36          3.06         0.74 o                         
  -1   9   7         14.83         15.48         0.85 o                         
   0   9   7        131.18        120.67         2.56 o                         
   1   9   7         20.39         22.96         1.12 o                         
   2   9   7        165.05        173.80         3.45 o                         
   3   9   7        110.83        108.89         2.43 o                         
   4   9   7          0.61          1.95         0.83 o                         
   5   9   7        140.12        138.03         4.46 o                         
   6   9   7          0.09          0.54         0.77 o                         
   7   9   7        326.32        329.41         7.97 o                         
  -7  10   7          7.28          6.76         1.14 o                         
  -6  10   7         58.01         56.70         2.24 o                         
  -5  10   7         52.97         60.27         2.06 o                         
  -4  10   7         13.55         19.35         1.17 o                         
  -3  10   7        105.79        101.13         2.37 o                         
  -2  10   7         26.37         23.12         1.39 o                         
  -1  10   7         66.35         71.41         1.80 o                         
   0  10   7          5.68          5.60         0.72 o                         
   1  10   7         14.52         17.60         0.80 o                         
   2  10   7         32.81         35.32         1.32 o                         
   3  10   7        271.19        264.92         7.75 o                         
   4  10   7          9.83         11.06         0.80 o                         
   5  10   7         19.66         27.92         1.46 o                         
   6  10   7         26.89         16.74         1.90 o                         
  -6  11   7          2.22         -0.74         1.05 o                         
  -5  11   7         64.16         64.11         4.01 o                         
  -4  11   7         24.15         20.64         1.71 o                         
  -3  11   7        162.72        153.35         5.60 o                         
  -2  11   7         34.11         30.48         1.04 o                         
  -1  11   7         50.80         44.15         1.21 o                         
   0  11   7        108.46         97.02         4.47 o                         
   1  11   7          0.44          0.95         0.70 o                         
   2  11   7          0.08          0.95         0.79 o                         
   3  11   7         98.18         83.73         5.01 o                         
   4  11   7          0.54          0.32         0.95 o                         
   5  11   7         58.20         51.60        13.47 o                         
  -4  12   7         35.02         30.77         2.24 o                         
  -3  12   7          0.89          1.56         0.64 o                         
  -2  12   7          1.37          0.71         0.69 o                         
  -1  12   7         77.75         60.23         3.95 o                         
   0  12   7        168.57        131.62         9.04 o                         
   1  12   7         75.89         71.80         1.72 o                         
   2  12   7         10.76          8.67         0.89 o                         
   3  12   7         25.74         13.74         2.07 o                         
  -1  13   7          6.96          2.94         1.84 o                         
   0  13   7         41.90         24.88         9.73 o                         
  -9   0   8          3.87          3.65         0.76 o                         
  -8   0   8        186.62        187.09        11.08 o                         
  -7   0   8          7.98         11.97         1.21 o                         
  -6   0   8         40.52         38.54         2.79 o                         
  -5   0   8        293.00        326.15         7.22 o                         
  -4   0   8         20.49         23.02         1.76 o                         
  -3   0   8        270.29        291.74        17.15 o                         
  -2   0   8          1.71          0.52         1.39 o                         
  -1   0   8         38.65         31.58         2.73 o                         
   0   0   8        784.66        781.45        45.95 o                         
   1   0   8         92.89         95.66         4.91 o                         
   2   0   8          5.25          7.93         1.26 o                         
   3   0   8        173.54        195.56        13.90 o                         
   4   0   8         17.29         19.14         2.29 o                         
   5   0   8         87.46         87.74         6.38 o                         
   6   0   8        302.86        272.02        15.18 o                         
   7   0   8        571.87        581.85        29.31 o                         
   8   0   8         61.17         53.29         1.76 o                         
  -9   1   8         16.72          9.06         0.97 o                         
  -8   1   8         13.62         13.77         1.21 o                         
  -7   1   8          2.20          4.90         0.81 o                         
  -6   1   8        104.74        114.55         4.58 o                         
  -5   1   8          5.82          5.86         1.14 o                         
  -4   1   8          9.69         12.84         1.16 o                         
  -3   1   8         19.81         20.18         1.32 o                         
  -2   1   8         47.07         42.19         1.92 o                         
  -1   1   8        288.97        303.32        14.98 o                         
   0   1   8         44.71         44.49         2.32 o                         
   1   1   8          0.51          1.82         1.01 o                         
   2   1   8          0.16          0.93         0.86 o                         
   3   1   8         32.77         40.22         2.55 o                         
   4   1   8          4.53          7.11         0.99 o                         
   5   1   8         89.29         79.51         2.99 o                         
   6   1   8        490.99        508.08        24.35 o                         
   7   1   8        114.38        106.27         5.33 o                         
   8   1   8          6.69          3.17         0.83 o                         
  -9   2   8         39.06         19.40         1.38 o                         
  -8   2   8        199.24        176.93         7.25 o                         
  -7   2   8          3.08          3.48         0.70 o                         
  -6   2   8          0.31          1.98         0.83 o                         
  -5   2   8         89.42         96.62         4.04 o                         
  -4   2   8         53.93         54.35         2.74 o                         
  -3   2   8          0.19          1.63         0.98 o                         
  -2   2   8         30.51         32.16         1.40 o                         
  -1   2   8          0.52          1.89         0.81 o                         
   0   2   8         73.82         74.17         2.97 o                         
   1   2   8          5.77          5.22         0.95 o                         
   2   2   8          0.39          1.56         1.05 o                         
   3   2   8         34.38         37.48         2.63 o                         
   4   2   8         18.93         18.05         1.31 o                         
   5   2   8        111.58        125.04         6.57 o                         
   6   2   8          2.99          4.59         0.88 o                         
   7   2   8          0.81          2.66         0.76 o                         
   8   2   8          6.80          3.02         0.75 o                         
  -8   3   8          0.07          1.13         0.72 o                         
  -7   3   8         17.68         16.67         1.32 o                         
  -6   3   8         63.89         56.98         2.82 o                         
  -5   3   8          0.00          2.04         0.82 o                         
  -4   3   8         21.67         19.31         1.04 o                         
  -3   3   8         19.12         18.29         1.06 o                         
  -2   3   8         36.75         42.90         1.99 o                         
  -1   3   8         14.61         13.00         0.89 o                         
   0   3   8         19.94         15.06         0.98 o                         
   1   3   8         98.89         96.96         4.83 o                         
   2   3   8          0.02         -0.24         1.11 o                         
   3   3   8          1.44          1.95         1.07 o                         
   4   3   8         28.30         33.23         1.93 o                         
   5   3   8          3.63          4.14         0.86 o                         
   6   3   8         10.38          7.88         0.82 o                         
   7   3   8          1.11          1.17         0.82 o                         
  -8   4   8         41.41         46.83         4.59 o                         
  -7   4   8         46.74         45.45         2.63 o                         
  -6   4   8          0.20          1.24         0.66 o                         
  -5   4   8         17.40         19.83         1.27 o                         
  -4   4   8         78.81         78.35         4.48 o                         
  -3   4   8        168.89        166.46         7.33 o                         
  -2   4   8         90.17         87.46         4.23 o                         
  -1   4   8         25.21         27.88         1.12 o                         
   0   4   8         49.65         45.21         2.01 o                         
   1   4   8         22.29         22.46         1.40 o                         
   2   4   8         46.75         49.32         4.05 o                         
   3   4   8         36.78         40.84         2.38 o                         
   4   4   8          2.14          2.83         0.97 o                         
   5   4   8         45.60         39.55         1.14 o                         
   6   4   8         21.89         22.39         1.37 o                         
   7   4   8          9.35         14.34         1.16 o                         
  -8   5   8         21.89         24.21         2.82 o                         
  -7   5   8         74.99         84.25         2.25 o                         
  -6   5   8         52.51         52.27         3.45 o                         
  -5   5   8         37.19         44.19         2.44 o                         
  -4   5   8         16.74         14.93         1.15 o                         
  -3   5   8        279.00        269.49        11.25 o                         
  -2   5   8        592.76        628.11        17.70 o                         
  -1   5   8        155.28        162.22         7.07 o                         
   0   5   8          3.06          2.96         0.95 o                         
   1   5   8          2.62          7.24         0.97 o                         
   2   5   8          1.00          3.02         0.93 o                         
   3   5   8         14.91         10.40         1.02 o                         
   4   5   8        327.30        342.25        10.95 o                         
   5   5   8         72.14         80.89         3.30 o                         
   6   5   8         69.50         76.08         3.76 o                         
   7   5   8          0.06         -0.28         0.76 o                         
  -7   6   8        128.77        138.18         6.98 o                         
  -6   6   8        225.07        220.46        14.54 o                         
  -5   6   8          0.92          1.06         0.73 o                         
  -4   6   8        612.68        637.54        28.40 o                         
  -3   6   8         13.93         16.57         1.13 o                         
  -2   6   8        146.37        140.39         5.81 o                         
  -1   6   8         37.73         38.12         2.04 o                         
   0   6   8         99.38        105.16         4.24 o                         
   1   6   8         13.57         12.17         0.99 o                         
   2   6   8          0.60          1.05         0.96 o                         
   3   6   8        156.19        152.26         8.15 o                         
   4   6   8          0.13          1.93         1.00 o                         
   5   6   8        166.72        168.82         9.14 o                         
   6   6   8         12.11         17.27         0.86 o                         
  -7   7   8         27.06         30.25         2.77 o                         
  -6   7   8          2.45          1.84         0.65 o                         
  -5   7   8          2.68          5.51         0.80 o                         
  -4   7   8          8.64          8.36         0.94 o                         
  -3   7   8        113.35        105.61         5.48 o                         
  -2   7   8         96.72         91.10         3.51 o                         
  -1   7   8        275.43        262.12         9.56 o                         
   0   7   8         15.64         15.04         0.81 o                         
   1   7   8        113.22        110.33         5.10 o                         
   2   7   8          0.56          1.57         0.85 o                         
   3   7   8         17.50         25.09         1.94 o                         
   4   7   8          0.37          1.17         0.80 o                         
   5   7   8          4.65          4.68         0.95 o                         
   6   7   8         55.61         46.31         2.92 o                         
  -6   8   8         22.68         24.72         2.45 o                         
  -5   8   8         37.58         34.14         2.52 o                         
  -4   8   8         77.98         75.10         4.29 o                         
  -3   8   8        128.56        110.05         5.20 o                         
  -2   8   8         24.77         21.21         1.24 o                         
  -1   8   8         83.98         83.52         4.10 o                         
   0   8   8          0.93          3.43         0.77 o                         
   1   8   8          4.10          4.62         0.85 o                         
   2   8   8          0.26          0.97         0.77 o                         
   3   8   8          3.56          2.05         0.75 o                         
   4   8   8         11.61          9.27         1.20 o                         
   5   8   8         65.38         58.76         2.01 o                         
  -5   9   8          4.73         11.46         2.45 o                         
  -4   9   8          0.02          0.60         0.65 o                         
  -3   9   8         66.04         55.43         3.95 o                         
  -2   9   8         15.56         13.01         1.34 o                         
  -1   9   8          1.16          1.68         0.92 o                         
   0   9   8         10.78         11.79         0.81 o                         
   1   9   8         33.42         23.79         1.12 o                         
   2   9   8          3.69          5.87         1.01 o                         
   3   9   8          4.66          3.11         0.99 o                         
   4   9   8         18.26         14.45         2.59 o                         
  -3  10   8          6.41          2.65         0.97 o                         
  -2  10   8         72.43         57.54         2.63 o                         
  -1  10   8          0.08         -0.02         0.90 o                         
   0  10   8         70.83         69.06         9.61 o                         
   1  10   8          2.44          1.43         1.15 o                         
   2  10   8         26.89         15.94         1.87 o                         
  -6   1   9          1.21          0.85         0.75 o                         
  -5   1   9         79.80         89.07         5.44 o                         
  -4   1   9          0.25          0.58         0.71 o                         
  -3   1   9          0.75          1.88         1.03 o                         
  -2   1   9          1.11          2.78         1.03 o                         
  -1   1   9         34.69         30.79         4.90 o                         
   0   1   9         28.06         27.17         3.12 o                         
   1   1   9         15.85         10.26         1.52 o                         
   2   1   9         16.57         13.34         1.00 o                         
   3   1   9          1.41          2.89         0.92 o                         
   4   1   9         10.62          6.03         0.87 o                         
   5   1   9          3.86          6.53         1.07 o                         
  -5   2   9         28.26         27.34         3.99 o                         
  -4   2   9         17.51         10.69         1.51 o                         
  -3   2   9         17.85         17.07         2.30 o                         
  -2   2   9         12.03         14.03         1.85 o                         
  -1   2   9         36.87         35.87         6.20 o                         
   0   2   9         25.22         19.18         2.68 o                         
   1   2   9        308.02        301.62        31.95 o                         
   2   2   9         40.20         36.31         2.71 o                         
   3   2   9         63.32         62.73         3.88 o                         
   4   2   9          5.95          3.70         0.85 o                         
   5   2   9          2.60          2.19         1.50 o                         
  -5   3   9         51.66         45.98         3.30 o                         
  -4   3   9          1.95          0.88         0.68 o                         
  -3   3   9        155.76        182.10         5.19 o                         
  -2   3   9         40.54         29.67         3.40 o                         
  -1   3   9          8.28          4.55         1.49 o                         
   0   3   9        152.20        159.48        16.62 o                         
   1   3   9         13.94         14.19         1.24 o                         
   2   3   9         24.84         18.53         1.87 o                         
   3   3   9         45.77         39.85         2.29 o                         
   4   3   9         18.09         14.32         1.36 o                         
  -5   4   9          0.78         -0.25         1.35 o                         
  -4   4   9          5.65          8.06         0.81 o                         
  -3   4   9        148.23        150.37         8.28 o                         
  -2   4   9         32.76         25.04         2.77 o                         
  -1   4   9         48.84         54.04         7.48 o                         
   0   4   9          1.32          0.27         0.85 o                         
   1   4   9         41.33         37.12         4.41 o                         
   2   4   9         29.54         21.71         1.49 o                         
   3   4   9         18.57         17.38         1.35 o                         
   4   4   9          8.70          9.09         1.25 o                         
  -4   5   9          9.97          5.91         0.83 o                         
  -3   5   9        186.61        166.60        10.96 o                         
  -2   5   9          1.71          1.51         0.75 o                         
  -1   5   9          1.47          1.96         0.90 o                         
   0   5   9          2.01          3.54         0.85 o                         
   1   5   9         41.25         34.89         3.04 o                         
   2   5   9         25.89         31.35         3.18 o                         
   3   5   9         32.08         23.88         1.32 o                         
  -3   6   9        154.01        147.39        11.74 o                         
  -2   6   9          0.03          0.03         0.78 o                         
  -1   6   9          0.30          0.47         0.84 o                         
   0   6   9         37.70         37.79         3.90 o                         
   1   6   9         60.01         40.43         4.17 o                         
   2   6   9          1.73          2.77         2.30 o                         
  -2   7   9        401.82        272.38        12.61 o                         
   0   7   9          8.88          6.00         3.12 o                         
   1   7   9          6.07          1.72         2.15 o                         
                                                                                
