# Supplementary material for: Crystal structures of (E)-2-amino-4-methyl­sulfanyl-6-oxo-1-(1-phenyl­ethyl­idene­amino)-1,6-di­hydro­pyrimidine-5-carbo­nitrile and (E)-2-amino-4-methyl­sulfanyl-6-oxo-1-[1-(pyridin-2-yl)ethyl­idene­amino]-1,6-di­hydro­pyrimidine-5-carbo­nitrile
Source: Acta Crystallogr E Crystallogr Commun. 2021 Apr 23;77(Pt 5):547–50. doi: 10.1107/S2056989021004126 (PMC8100259; doi:10.1107/S2056989021004126)
Supplement: Supplementary file 3 [file e-77-00547-3bsup3.hkl]

data_3b                                                                         
_shelx_title ' elg_os6 in P2(1)/n'                                              
_shelx_refln_list_code          4                                               
_shelx_F_calc_maximum      215.82                                               
_exptl_crystal_F_000       624.00                                               
_reflns_d_resolution_high  0.7893                                               
                                                                                
loop_                                                                           
 _space_group_symop_operation_xyz                                               
 'x, y, z'                                                                      
 '-x+1/2, y+1/2, -z+1/2'                                                        
 '-x, -y, -z'                                                                   
 'x-1/2, -y-1/2, z-1/2'                                                         
                                                                                
_cell_length_a    13.4774                                                       
_cell_length_b     7.6797                                                       
_cell_length_c    14.2755                                                       
_cell_angle_alpha  90.000                                                       
_cell_angle_beta  112.401                                                       
_cell_angle_gamma  90.000                                                       
                                                                                
_shelx_F_squared_multiplier     1.000                                           
                                                                                
loop_                                                                           
 _refln_index_h                                                                 
 _refln_index_k                                                                 
 _refln_index_l                                                                 
 _refln_F_squared_calc                                                          
 _refln_F_squared_meas                                                          
 _refln_F_squared_sigma                                                         
 _refln_observed_status                                                         
   2   0   0      31677.46      29055.53       674.95 o                         
   4   0   0         49.02         33.01         3.08 o                         
   6   0   0       5235.92       5069.28        75.52 o                         
   8   0   0       1532.84       1381.41        11.44 o                         
  10   0   0         24.49         26.51         0.83 o                         
  12   0   0       2515.35       2581.60        32.85 o                         
  14   0   0       1101.92       1165.26        16.97 o                         
   1   1   0       1254.90       1173.13        10.88 o                         
   2   1   0       1287.45       1222.28        10.13 o                         
   3   1   0        243.52        246.20         2.95 o                         
   4   1   0        635.13        624.22         8.27 o                         
   5   1   0        159.39        138.61         2.53 o                         
   6   1   0         46.78         62.22         2.95 o                         
   7   1   0         96.77        109.71         2.29 o                         
   8   1   0         72.55         63.19         0.76 o                         
   9   1   0        153.31        160.68         1.32 o                         
  10   1   0        145.27        140.17         1.32 o                         
  11   1   0        303.84        296.50         2.25 o                         
  12   1   0        103.89        107.86         1.37 o                         
  13   1   0         73.73         75.60         1.53 o                         
  14   1   0        463.09        496.95         4.96 o                         
  15   1   0         92.19         85.49         3.27 o                         
   0   2   0      23516.51      24117.20       361.50 o                         
   1   2   0       6055.33       5765.96        50.48 o                         
   2   2   0      46578.89      45433.44       505.04 o                         
   3   2   0        206.50        179.87         3.32 o                         
   4   2   0       9827.96       9610.54       107.63 o                         
   5   2   0        399.85        433.13         9.49 o                         
   6   2   0        617.92        575.63         7.26 o                         
   7   2   0         80.43         68.71         1.17 o                         
   8   2   0        740.47        692.21         4.48 o                         
   9   2   0          1.65          1.67         0.53 o                         
  10   2   0       1987.03       1977.56        13.50 o                         
  11   2   0        131.23        130.06         1.29 o                         
  12   2   0        446.92        464.41         3.99 o                         
  13   2   0         42.71         49.46         0.99 o                         
  14   2   0        393.59        432.75         5.71 o                         
  15   2   0        505.57        543.54         5.89 o                         
   1   3   0       2582.52       2743.73        25.93 o                         
   2   3   0        279.39        276.04         7.27 o                         
   3   3   0         82.63         70.26         1.34 o                         
   4   3   0         20.38         31.12         1.43 o                         
   5   3   0        439.17        489.56         5.86 o                         
   6   3   0       1015.72       1029.72         9.74 o                         
   7   3   0        356.12        361.90         2.39 o                         
   8   3   0        469.97        458.21         4.51 o                         
   9   3   0        508.80        488.76         3.41 o                         
  10   3   0        846.67        847.87         6.84 o                         
  11   3   0         11.77         14.93         0.78 o                         
  12   3   0         29.71         35.51         0.84 o                         
  13   3   0        111.72        115.54         1.55 o                         
  14   3   0        190.74        198.04         2.34 o                         
   0   4   0        295.96        262.96         5.66 o                         
   1   4   0        643.81        663.86        18.97 o                         
   2   4   0       4160.29       4099.61        44.98 o                         
   3   4   0        488.33        478.91        19.58 o                         
   4   4   0      13318.81      13729.97       112.14 o                         
   5   4   0         59.75         63.78         1.14 o                         
   6   4   0       1872.13       2031.32        11.75 o                         
   7   4   0         66.16         72.89         1.01 o                         
   8   4   0       1295.85       1310.91         8.27 o                         
   9   4   0         18.44         20.47         0.68 o                         
  10   4   0        969.60       1011.43         7.70 o                         
  11   4   0          0.92          2.46         0.55 o                         
  12   4   0         88.14        104.33         1.38 o                         
  13   4   0        181.82        197.57         3.53 o                         
  14   4   0          8.48          8.41         0.53 o                         
   1   5   0         29.04         26.09         0.62 o                         
   2   5   0         10.17         10.59         0.52 o                         
   3   5   0        265.00        288.29         2.71 o                         
   4   5   0         14.34         18.83         0.59 o                         
   5   5   0        281.57        256.78         3.56 o                         
   6   5   0        546.33        584.33         3.92 o                         
   7   5   0         22.98         24.02         0.71 o                         
   8   5   0       1379.23       1423.39        10.04 o                         
   9   5   0         25.85         25.08         0.74 o                         
  10   5   0          0.25          2.48         0.58 o                         
  11   5   0        138.65        133.00         1.88 o                         
  12   5   0          4.10          3.15         0.46 o                         
  13   5   0          1.55          1.48         0.54 o                         
   0   6   0        791.49        787.88        15.02 o                         
   1   6   0         14.60         10.89         0.59 o                         
   2   6   0        143.98        138.31         2.92 o                         
   3   6   0        117.55        124.16         3.85 o                         
   4   6   0        671.38        735.68         7.62 o                         
   5   6   0        296.98        308.97         5.11 o                         
   6   6   0       6674.73       7103.00        61.23 o                         
   7   6   0         60.14         66.13         1.15 o                         
   8   6   0       1351.22       1414.19        15.30 o                         
   9   6   0         15.96         13.79         0.71 o                         
  10   6   0          8.67         14.07         0.55 o                         
  11   6   0        132.43        156.11         2.44 o                         
  12   6   0         53.88         61.33         2.54 o                         
   1   7   0         10.06         11.81         0.73 o                         
   2   7   0         33.11         38.92         0.99 o                         
   3   7   0         15.74         16.68         0.84 o                         
   4   7   0        266.13        295.74         4.78 o                         
   5   7   0        696.61        725.97         9.25 o                         
   6   7   0        275.64        284.65         3.73 o                         
   7   7   0         26.22         27.02         1.62 o                         
   8   7   0          3.86          2.96         0.70 o                         
   9   7   0         13.03         14.25         0.78 o                         
  10   7   0         80.06         66.58         2.22 o                         
   0   8   0          3.31          4.58         1.07 o                         
   1   8   0          3.46          2.37         0.89 o                         
   2   8   0        125.60        129.23         3.05 o                         
   3   8   0         10.59          8.60         0.85 o                         
   4   8   0        601.80        635.55         6.70 o                         
   5   8   0         67.79         65.16         1.44 o                         
   6   8   0        387.71        398.16         6.16 o                         
   7   8   0        172.02        160.55         2.72 o                         
   8   8   0        792.15        647.46        18.79 o                         
   1   9   0         40.72         44.86         1.41 o                         
   2   9   0        119.92        116.35         2.92 o                         
   3   9   0         84.15         84.78         2.56 o                         
   4   9   0        216.44        196.39         4.04 o                         
   5   9   0          0.25          1.54         0.61 o                         
   6   9   0          1.79          2.87         0.94 o                         
 -15   0   1        104.16        115.36         2.97 o                         
 -13   0   1         19.93         18.64         1.46 o                         
 -11   0   1          2.27          2.30         0.79 o                         
  -9   0   1       1156.37       1121.63         7.95 o                         
  -7   0   1        342.45        336.24         7.23 o                         
  -5   0   1       1646.38       1598.97        24.67 o                         
  -3   0   1        723.55        778.86        14.21 o                         
  -1   0   1       6330.42       5970.49       125.53 o                         
   1   0   1        315.02        376.34        11.92 o                         
   3   0   1       9904.20       9666.73       183.19 o                         
   5   0   1        260.56        277.72         8.46 o                         
   7   0   1        171.85        163.08         4.83 o                         
   9   0   1        948.81        919.98         6.16 o                         
  11   0   1        347.32        372.57         6.11 o                         
  13   0   1       1310.24       1356.32        18.21 o                         
  15   0   1         88.07         84.54         3.39 o                         
 -16   1   1        103.39         79.08         5.99 o                         
 -15   1   1          7.16          7.64         0.66 o                         
 -14   1   1       1222.74       1282.80        14.52 o                         
 -13   1   1          4.21          4.46         0.64 o                         
 -12   1   1       2584.27       2628.03        17.24 o                         
 -11   1   1        134.08        131.12         1.29 o                         
 -10   1   1       1284.64       1263.94         6.70 o                         
  -9   1   1         88.90         86.34         1.23 o                         
  -8   1   1        537.65        498.36         4.15 o                         
  -7   1   1          4.04          3.60         1.12 o                         
  -6   1   1        126.65        125.31         3.19 o                         
  -5   1   1        120.38        110.99         2.15 o                         
  -4   1   1        154.74        129.07         3.61 o                         
  -3   1   1       1130.91       1248.19        15.12 o                         
  -2   1   1       5229.54       5135.81        69.67 o                         
  -1   1   1       1536.04       1531.36        15.00 o                         
   0   1   1       2215.76       2108.04        18.72 o                         
   1   1   1        363.89        333.34         5.61 o                         
   2   1   1        925.10       1020.74        12.25 o                         
   3   1   1       2468.63       2418.16        22.83 o                         
   4   1   1         67.99         66.21         1.60 o                         
   5   1   1        251.84        290.47         6.87 o                         
   6   1   1        209.43        207.49         3.33 o                         
   7   1   1          7.45          6.21         0.80 o                         
   8   1   1        163.44        165.89         1.18 o                         
   9   1   1         29.54         28.43         0.79 o                         
  10   1   1       1850.45       1910.98        10.86 o                         
  11   1   1         63.79         63.99         0.99 o                         
  12   1   1       2058.34       2145.21        13.47 o                         
  13   1   1          0.03          1.25         0.80 o                         
  14   1   1         74.00         76.58         2.13 o                         
  15   1   1         73.82         70.09         1.72 o                         
 -15   2   1          0.91          1.18         0.52 o                         
 -14   2   1        116.89        114.84         1.41 o                         
 -13   2   1         76.55         74.99         1.17 o                         
 -12   2   1         51.02         49.82         1.25 o                         
 -11   2   1        116.12        121.51         1.22 o                         
 -10   2   1        182.02        180.81         1.80 o                         
  -9   2   1         16.92         15.74         0.54 o                         
  -8   2   1        160.68        183.16         2.08 o                         
  -7   2   1       1550.95       1525.14        15.08 o                         
  -6   2   1        240.51        230.30         3.59 o                         
  -5   2   1          4.45          3.39         0.93 o                         
  -4   2   1       3644.48       3791.02        49.14 o                         
  -3   2   1         77.89        125.33         5.22 o                         
  -2   2   1      23302.72      23159.98       314.08 o                         
  -1   2   1          8.79          5.12         0.62 o                         
   0   2   1        302.09        302.65        11.41 o                         
   1   2   1        419.43        408.16        13.22 o                         
   2   2   1      15892.34      15973.07       154.05 o                         
   3   2   1       1619.21       1825.43        16.66 o                         
   4   2   1          0.36          1.13         0.89 o                         
   5   2   1       1922.87       1960.92        19.40 o                         
   6   2   1          6.21          8.53         1.26 o                         
   7   2   1        350.85        348.54         2.93 o                         
   8   2   1        274.16        253.45         2.13 o                         
   9   2   1         82.69         90.37         1.53 o                         
  10   2   1        226.40        233.87         2.43 o                         
  11   2   1         88.93         81.31         1.34 o                         
  12   2   1        381.10        383.62         4.36 o                         
  13   2   1          2.35          3.77         0.78 o                         
  14   2   1         32.65         38.21         1.10 o                         
  15   2   1         12.65         10.31         0.81 o                         
 -15   3   1         37.02         33.92         0.78 o                         
 -14   3   1        335.40        345.44         4.78 o                         
 -13   3   1          4.79          5.47         0.57 o                         
 -12   3   1        263.11        270.80         2.53 o                         
 -11   3   1          0.69          0.99         0.50 o                         
 -10   3   1       1856.94       1861.33         9.55 o                         
  -9   3   1        117.82        106.06         2.36 o                         
  -8   3   1        798.29        816.98         5.20 o                         
  -7   3   1         11.89         13.48         1.04 o                         
  -6   3   1        253.05        249.44         4.01 o                         
  -5   3   1        349.96        451.63         8.63 o                         
  -4   3   1        611.23        554.71         5.57 o                         
  -3   3   1         60.29         70.82         2.18 o                         
  -2   3   1        203.38        159.43         1.84 o                         
  -1   3   1         18.20         23.45         2.33 o                         
   0   3   1         11.31          6.98         1.20 o                         
   1   3   1          6.65         10.36         0.79 o                         
   2   3   1       1591.59       1609.62        16.59 o                         
   3   3   1        114.99         90.39         2.10 o                         
   4   3   1          7.05          9.60         1.23 o                         
   5   3   1        294.84        314.11         4.38 o                         
   6   3   1        111.21         94.22         1.16 o                         
   7   3   1          2.51          3.71         0.50 o                         
   8   3   1       1605.48       1618.12         9.89 o                         
   9   3   1         33.75         32.86         0.77 o                         
  10   3   1        328.45        354.24         2.62 o                         
  11   3   1         67.66         73.29         1.07 o                         
  12   3   1          8.02          7.66         0.59 o                         
  13   3   1        285.89        310.01         3.96 o                         
  14   3   1        295.67        292.29         3.55 o                         
 -14   4   1         25.43         28.08         1.06 o                         
 -13   4   1         32.96         28.10         0.61 o                         
 -12   4   1          5.36          7.01         0.54 o                         
 -11   4   1         93.63         99.17         1.16 o                         
 -10   4   1        197.00        217.04         2.79 o                         
  -9   4   1         42.63         46.03         0.87 o                         
  -8   4   1        612.48        641.38         4.71 o                         
  -7   4   1         47.05         47.13         0.90 o                         
  -6   4   1        425.61        476.81         3.76 o                         
  -5   4   1        262.53        259.42         3.06 o                         
  -4   4   1       6052.93       6436.79        60.69 o                         
  -3   4   1        190.59        170.37         7.16 o                         
  -2   4   1        581.56        688.89        18.70 o                         
  -1   4   1       2217.05       2177.84        25.93 o                         
   0   4   1          7.58          9.91         1.40 o                         
   1   4   1         62.40         70.80         5.10 o                         
   2   4   1         16.22         38.89         3.13 o                         
   3   4   1        215.75        263.95         4.29 o                         
   4   4   1       2696.44       2867.94        33.52 o                         
   5   4   1          3.47          7.30         0.52 o                         
   6   4   1        472.95        462.41         6.32 o                         
   7   4   1         68.24         68.18         0.95 o                         
   8   4   1        430.90        445.49         5.69 o                         
   9   4   1        272.25        272.37         3.45 o                         
  10   4   1        141.53        141.78         3.09 o                         
  11   4   1         93.21        108.57         1.34 o                         
  12   4   1          1.89          3.63         0.47 o                         
  13   4   1        408.23        428.20         3.91 o                         
  14   4   1         69.63         61.91         4.73 o                         
 -13   5   1         87.46         80.41         2.14 o                         
 -12   5   1        109.00        132.49         2.06 o                         
 -11   5   1         34.08         39.97         1.22 o                         
 -10   5   1         56.51         56.19         1.29 o                         
  -9   5   1         93.25        101.77         2.69 o                         
  -8   5   1       1186.22       1235.74         8.68 o                         
  -7   5   1        593.64        647.94         6.70 o                         
  -6   5   1        980.40       1023.16         7.44 o                         
  -5   5   1        138.17        139.07         2.99 o                         
  -4   5   1        100.46         85.80         1.95 o                         
  -3   5   1          5.37          7.82         0.51 o                         
  -2   5   1         50.92         67.70         1.19 o                         
  -1   5   1        768.32        796.26         5.33 o                         
   0   5   1        151.46        137.24         1.32 o                         
   1   5   1          1.21          3.55         0.44 o                         
   2   5   1         54.43         54.43         1.00 o                         
   3   5   1         75.09         82.20         0.91 o                         
   4   5   1       1029.49       1114.82         8.25 o                         
   5   5   1        422.81        438.74         2.83 o                         
   6   5   1        583.94        618.86         4.00 o                         
   7   5   1        383.01        389.21         2.84 o                         
   8   5   1        152.50        163.44         1.58 o                         
   9   5   1         15.88         16.43         0.67 o                         
  10   5   1          0.86          1.49         0.51 o                         
  11   5   1        122.69        131.12         2.65 o                         
  12   5   1         11.52         10.53         0.54 o                         
  13   5   1         12.31         11.67         1.31 o                         
 -12   6   1          0.09          2.20         0.37 o                         
 -11   6   1         17.22         17.98         0.53 o                         
 -10   6   1          0.20          1.11         0.49 o                         
  -9   6   1          7.10          8.06         0.70 o                         
  -8   6   1         57.97         55.92         1.16 o                         
  -7   6   1         46.59         39.63         0.98 o                         
  -6   6   1        742.58        784.49         7.61 o                         
  -5   6   1         36.83         42.58         1.14 o                         
  -4   6   1         82.55         95.12         1.42 o                         
  -3   6   1       1368.41       1441.80        13.19 o                         
  -2   6   1          0.02          1.23         0.52 o                         
  -1   6   1          2.60          5.06         0.59 o                         
   0   6   1         80.63         81.54         1.54 o                         
   1   6   1        131.74        128.80         2.28 o                         
   2   6   1          2.07          4.41         0.59 o                         
   3   6   1        159.55        152.23         2.06 o                         
   4   6   1        123.66        138.02         3.25 o                         
   5   6   1        506.67        542.85         5.27 o                         
   6   6   1         77.50         86.65         3.85 o                         
   7   6   1        846.68        882.99        11.55 o                         
   8   6   1         16.51         23.39         1.34 o                         
   9   6   1        335.95        355.34         6.49 o                         
  10   6   1          3.61          2.72         0.46 o                         
  11   6   1        226.12        225.08         5.64 o                         
  12   6   1          4.94          3.96         1.15 o                         
 -11   7   1          2.52          2.87         0.69 o                         
 -10   7   1         20.47         23.88         0.80 o                         
  -9   7   1         14.58         12.74         0.85 o                         
  -8   7   1         69.94         73.33         1.38 o                         
  -7   7   1          6.77         11.10         0.86 o                         
  -6   7   1        769.11        793.31        10.05 o                         
  -5   7   1         52.46         61.83         1.97 o                         
  -4   7   1        104.02        104.29         3.74 o                         
  -3   7   1         34.02         42.50         1.54 o                         
  -2   7   1          1.29          2.37         0.69 o                         
  -1   7   1          6.43          9.50         0.82 o                         
   0   7   1         15.03         17.19         0.81 o                         
   1   7   1         90.54         94.58         1.99 o                         
   2   7   1        242.27        251.44         4.32 o                         
   3   7   1        174.66        184.63         2.85 o                         
   4   7   1        614.04        658.54        10.17 o                         
   5   7   1         37.91         49.14         1.20 o                         
   6   7   1        451.01        488.35         7.78 o                         
   7   7   1         43.19         46.36         1.05 o                         
   8   7   1         36.02         31.94         1.35 o                         
   9   7   1        234.67        223.32         4.75 o                         
  10   7   1         23.17         14.46         0.96 o                         
  -9   8   1          0.19          1.05         0.42 o                         
  -8   8   1        845.65        707.42        14.75 o                         
  -7   8   1         74.28         73.52         1.31 o                         
  -6   8   1          1.82          2.65         0.67 o                         
  -5   8   1         59.17         60.15         1.63 o                         
  -4   8   1        123.79        138.47         2.31 o                         
  -3   8   1         11.49          9.50         0.91 o                         
  -2   8   1          7.09          6.98         0.93 o                         
  -1   8   1        169.37        173.36         3.70 o                         
   0   8   1          1.38          1.80         0.80 o                         
   1   8   1         75.24         68.99         1.73 o                         
   2   8   1          0.07          1.30         0.89 o                         
   3   8   1          4.38          8.09         0.91 o                         
   4   8   1        278.67        280.53         6.26 o                         
   5   8   1         69.36         73.14         1.51 o                         
   6   8   1         55.52         53.14         2.34 o                         
   7   8   1         29.62         20.55         0.74 o                         
   8   8   1        199.53        164.86         2.96 o                         
  -6   9   1          1.83          1.08         0.55 o                         
  -5   9   1         75.20         66.86         1.37 o                         
  -4   9   1        222.19        203.30         4.86 o                         
  -3   9   1         81.86         82.58         1.58 o                         
  -2   9   1         12.47         11.37         0.84 o                         
  -1   9   1          1.72          1.93         0.68 o                         
   0   9   1         31.76         32.32         1.92 o                         
   1   9   1        123.88        121.24         3.56 o                         
   2   9   1        131.48        131.02         1.63 o                         
   3   9   1        168.91        146.99         4.59 o                         
   4   9   1         79.09         70.70         1.79 o                         
   5   9   1         10.38          7.85         0.61 o                         
 -16   0   2          0.88          1.37         0.84 o                         
 -14   0   2          0.50         -0.26         0.94 o                         
 -12   0   2        222.36        219.78         2.25 o                         
 -10   0   2        307.56        328.64         2.91 o                         
  -8   0   2        164.62        163.44         4.72 o                         
  -6   0   2       5192.72       5145.24        61.72 o                         
  -4   0   2        436.05        542.29        17.85 o                         
  -2   0   2        396.72        432.62         6.17 o                         
   0   0   2       4454.10       4137.81        53.48 o                         
   2   0   2        169.39        174.11         2.43 o                         
   4   0   2       1650.96       1643.16        40.43 o                         
   6   0   2       3619.28       3628.58        55.05 o                         
   8   0   2        671.48        614.96         4.58 o                         
  10   0   2       1652.07       1600.64        14.14 o                         
  12   0   2       1200.01       1263.74        14.94 o                         
  14   0   2        295.35        303.45         4.62 o                         
 -16   1   2         12.13         13.75         0.73 o                         
 -15   1   2         55.47         61.91         2.98 o                         
 -14   1   2        314.07        327.06         3.22 o                         
 -13   1   2          1.99          2.77         0.61 o                         
 -12   1   2         81.99         83.65         1.03 o                         
 -11   1   2        376.41        358.45         2.58 o                         
 -10   1   2        465.05        471.24         2.49 o                         
  -9   1   2        774.70        698.58         3.55 o                         
  -8   1   2         87.20         80.72         1.13 o                         
  -7   1   2          2.89          7.23         1.36 o                         
  -6   1   2       1688.62       1755.09        19.44 o                         
  -5   1   2        119.13         95.14         2.49 o                         
  -4   1   2          0.60          3.04         1.15 o                         
  -3   1   2       1573.13       1557.37        17.06 o                         
  -2   1   2          0.91          4.07         0.86 o                         
  -1   1   2        262.26        289.52         4.58 o                         
   0   1   2         78.45        110.44         2.40 o                         
   1   1   2          7.65          6.66         0.73 o                         
   2   1   2          0.17          2.39         0.58 o                         
   3   1   2       4384.51       4197.86        33.07 o                         
   4   1   2          6.78          4.77         0.96 o                         
   5   1   2       3815.27       3781.85        40.04 o                         
   6   1   2        457.69        482.28         5.98 o                         
   7   1   2        530.36        488.65         3.23 o                         
   8   1   2        950.38        946.00         5.31 o                         
   9   1   2         12.27         11.86         0.54 o                         
  10   1   2        191.79        192.40         1.60 o                         
  11   1   2         29.51         31.27         0.85 o                         
  12   1   2        146.15        157.77         1.97 o                         
  13   1   2        229.83        250.04         2.41 o                         
  14   1   2        163.41        163.41         3.09 o                         
 -16   2   2         23.16         28.91         1.42 o                         
 -15   2   2         47.95         44.72         1.43 o                         
 -14   2   2         20.77         18.42         0.76 o                         
 -13   2   2         26.84         28.74         0.76 o                         
 -12   2   2         73.87         73.80         0.92 o                         
 -11   2   2        240.43        254.95         3.38 o                         
 -10   2   2          8.52          8.59         0.53 o                         
  -9   2   2        141.61        154.23         1.91 o                         
  -8   2   2        250.07        222.24         2.07 o                         
  -7   2   2         35.88         28.00         1.44 o                         
  -6   2   2         29.04         37.17         1.60 o                         
  -5   2   2        623.00        664.64         9.14 o                         
  -4   2   2        573.68        529.79         5.33 o                         
  -3   2   2       2193.29       2325.43        46.29 o                         
  -2   2   2       2497.20       2600.87        47.75 o                         
  -1   2   2       1306.75       1276.69        19.45 o                         
   0   2   2        114.46         96.84         1.57 o                         
   1   2   2       2557.59       2579.03        27.18 o                         
   2   2   2         11.90          6.84         0.99 o                         
   3   2   2        212.69        212.80         8.55 o                         
   4   2   2       1360.26       1399.10        13.42 o                         
   5   2   2        420.30        403.76         9.01 o                         
   6   2   2        992.07        926.55        11.72 o                         
   7   2   2        141.50        134.09         1.51 o                         
   8   2   2       2108.74       2001.20         9.96 o                         
   9   2   2        189.95        194.02         1.44 o                         
  10   2   2        566.40        585.28         4.09 o                         
  11   2   2        851.48        860.36         5.81 o                         
  12   2   2        519.03        538.39         4.65 o                         
  13   2   2        102.99        104.23         1.67 o                         
  14   2   2        637.58        660.42         6.45 o                         
 -15   3   2        252.60        267.85         3.79 o                         
 -14   3   2         10.49          5.94         0.63 o                         
 -13   3   2        376.20        428.93         4.45 o                         
 -12   3   2          7.63          9.20         0.56 o                         
 -11   3   2         19.58         21.58         0.88 o                         
 -10   3   2        988.72        984.03         5.42 o                         
  -9   3   2          8.18          4.36         0.58 o                         
  -8   3   2        142.80        133.29         1.44 o                         
  -7   3   2       1888.40       1812.24        14.09 o                         
  -6   3   2        530.15        616.78        12.68 o                         
  -5   3   2         65.06         55.32         1.70 o                         
  -4   3   2       1767.13       1880.38        34.91 o                         
  -3   3   2         74.59         65.28         1.49 o                         
  -2   3   2         41.80         41.76         2.22 o                         
  -1   3   2       1716.92       1664.17        26.41 o                         
   0   3   2        157.26        171.33         3.99 o                         
   1   3   2       2021.16       1826.98        18.67 o                         
   2   3   2          3.22          3.96         1.17 o                         
   3   3   2         43.24         39.72         1.59 o                         
   4   3   2        342.64        351.22         4.50 o                         
   5   3   2        717.77        697.92         5.64 o                         
   6   3   2        364.56        359.50         2.47 o                         
   7   3   2        648.72        640.17         4.06 o                         
   8   3   2        701.37        700.98         4.88 o                         
   9   3   2        425.44        456.51         2.96 o                         
  10   3   2        356.56        353.74         2.53 o                         
  11   3   2        219.87        236.76         1.98 o                         
  12   3   2        219.41        236.87         2.48 o                         
  13   3   2         60.89         62.74         1.07 o                         
  14   3   2        192.19        184.52         3.76 o                         
 -14   4   2          0.95          5.01         0.44 o                         
 -13   4   2          0.09          2.01         0.47 o                         
 -12   4   2         32.63         40.22         0.81 o                         
 -11   4   2         40.32         46.39         1.46 o                         
 -10   4   2        144.30        145.02         1.50 o                         
  -9   4   2        152.84        165.10         3.23 o                         
  -8   4   2         25.64         24.85         0.79 o                         
  -7   4   2         44.76         58.83         2.22 o                         
  -6   4   2        105.01        119.46         1.31 o                         
  -5   4   2        979.95       1100.82        16.97 o                         
  -4   4   2        526.79        611.00         6.21 o                         
  -3   4   2        466.71        538.11         7.58 o                         
  -2   4   2        419.30        386.55         4.62 o                         
  -1   4   2         91.74         96.62         2.94 o                         
   0   4   2        210.00        183.84         6.22 o                         
   1   4   2        383.39        357.32        10.93 o                         
   2   4   2        546.77        482.70        10.13 o                         
   3   4   2        338.15        367.40         5.35 o                         
   4   4   2         47.62         39.97         0.77 o                         
   5   4   2        611.87        677.20         7.29 o                         
   6   4   2       1016.73        990.60         6.90 o                         
   7   4   2       1181.43       1184.96         8.58 o                         
   8   4   2        465.26        444.49         4.85 o                         
   9   4   2        463.25        485.86         3.49 o                         
  10   4   2        290.28        309.81         3.30 o                         
  11   4   2         75.83         81.83         1.26 o                         
  12   4   2        205.29        220.08         3.70 o                         
  13   4   2          4.86          5.36         0.51 o                         
 -14   5   2          7.97         10.12         0.71 o                         
 -13   5   2         89.28        102.41         1.72 o                         
 -12   5   2         78.00         96.97         1.18 o                         
 -11   5   2        150.24        167.93         3.52 o                         
 -10   5   2          4.68          4.23         0.64 o                         
  -9   5   2         21.25         23.49         0.74 o                         
  -8   5   2        245.68        231.02         3.93 o                         
  -7   5   2          6.03          9.29         0.71 o                         
  -6   5   2          1.52          3.03         0.72 o                         
  -5   5   2        632.58        628.58         5.91 o                         
  -4   5   2        273.80        293.43         2.55 o                         
  -3   5   2        220.04        222.85         2.10 o                         
  -2   5   2        226.91        221.96         2.60 o                         
  -1   5   2        345.18        357.86         2.63 o                         
   0   5   2         18.47         20.23         1.09 o                         
   1   5   2        461.58        428.24         3.87 o                         
   2   5   2        156.97        157.50         2.56 o                         
   3   5   2        303.19        313.87         2.14 o                         
   4   5   2        183.23        187.15         2.10 o                         
   5   5   2          7.99          7.74         0.59 o                         
   6   5   2        533.66        541.34         3.93 o                         
   7   5   2        383.31        386.39         3.83 o                         
   8   5   2        142.73        141.91         1.63 o                         
   9   5   2        765.23        803.57         7.12 o                         
  10   5   2         37.08         42.39         0.69 o                         
  11   5   2        367.78        367.98         8.44 o                         
  12   5   2         18.90         17.02         0.81 o                         
 -12   6   2        252.37        299.84         5.10 o                         
 -11   6   2          0.41          2.02         0.46 o                         
 -10   6   2         11.90         16.66         0.68 o                         
  -9   6   2         31.86         30.85         0.95 o                         
  -8   6   2         79.51         78.20         1.34 o                         
  -7   6   2         42.86         52.78         2.69 o                         
  -6   6   2        482.96        510.05         4.37 o                         
  -5   6   2          9.17         15.73         0.85 o                         
  -4   6   2          3.33          6.69         0.80 o                         
  -3   6   2         10.26         16.82         0.74 o                         
  -2   6   2         74.41         76.40         1.41 o                         
  -1   6   2        391.18        390.65         5.13 o                         
   0   6   2        357.24        372.04         3.38 o                         
   1   6   2        203.00        196.38         1.96 o                         
   2   6   2         76.18         70.90         1.35 o                         
   3   6   2         15.44         19.87         0.71 o                         
   4   6   2        508.85        507.66         7.27 o                         
   5   6   2         85.21         86.03         1.11 o                         
   6   6   2         32.55         33.48         0.88 o                         
   7   6   2        106.34        109.49         1.72 o                         
   8   6   2         26.52         25.98         0.94 o                         
   9   6   2          4.06          7.71         0.61 o                         
  10   6   2        229.47        245.08         4.88 o                         
  11   6   2         17.15         14.14         0.95 o                         
 -11   7   2        200.78        178.50         4.26 o                         
 -10   7   2          7.69         11.88         0.53 o                         
  -9   7   2         65.71         74.63         1.59 o                         
  -8   7   2         29.35         24.55         1.62 o                         
  -7   7   2          1.10          0.97         0.73 o                         
  -6   7   2         99.25        106.82         1.88 o                         
  -5   7   2         19.60         19.58         1.04 o                         
  -4   7   2         56.00         58.83         1.75 o                         
  -3   7   2        615.55        644.73        14.62 o                         
  -2   7   2         31.04         31.07         1.06 o                         
  -1   7   2         75.34         76.51         1.99 o                         
   0   7   2         47.94         48.15         1.25 o                         
   1   7   2         68.75         70.56         1.10 o                         
   2   7   2        148.47        149.17         2.10 o                         
   3   7   2        107.65        112.81         2.03 o                         
   4   7   2        248.59        247.08         2.52 o                         
   5   7   2        125.33        136.93         3.05 o                         
   6   7   2         29.81         30.16         1.36 o                         
   7   7   2         31.89         34.93         1.05 o                         
   8   7   2          5.50          7.21         0.61 o                         
   9   7   2        280.53        267.33         6.61 o                         
  10   7   2          1.79          1.05         0.61 o                         
  -9   8   2         83.46         61.89         2.93 o                         
  -8   8   2        156.95        117.45         1.87 o                         
  -7   8   2          8.48         10.73         0.78 o                         
  -6   8   2         42.62         36.04         1.16 o                         
  -5   8   2         39.87         37.19         1.30 o                         
  -4   8   2         13.50         12.64         1.03 o                         
  -3   8   2         13.15         12.15         1.02 o                         
  -2   8   2         20.47         21.63         1.09 o                         
  -1   8   2         35.46         37.71         1.16 o                         
   0   8   2          8.73         11.73         0.75 o                         
   1   8   2         27.15         24.21         0.97 o                         
   2   8   2        263.30        263.07         4.46 o                         
   3   8   2        568.07        577.36        10.69 o                         
   4   8   2         11.11         11.42         1.01 o                         
   5   8   2        315.72        311.81         3.99 o                         
   6   8   2          0.41          0.58         0.59 o                         
   7   8   2        103.64         92.68         1.95 o                         
   8   8   2         44.75         36.90         3.83 o                         
  -6   9   2          6.44          4.74         0.64 o                         
  -5   9   2         15.64         12.02         0.65 o                         
  -4   9   2         97.75         93.18         3.02 o                         
  -3   9   2          0.46          0.62         0.67 o                         
  -2   9   2         22.08         22.48         0.90 o                         
  -1   9   2        135.56        133.74         5.12 o                         
   0   9   2        241.13        209.64         6.06 o                         
   1   9   2         47.50         40.84         1.92 o                         
   2   9   2        386.86        327.98         9.19 o                         
   3   9   2         66.75         54.66         1.40 o                         
   4   9   2         34.82         24.10         0.82 o                         
   5   9   2         67.37         47.44         2.32 o                         
 -15   0   3          3.46          2.84         0.91 o                         
 -13   0   3         57.68         53.79         1.29 o                         
 -11   0   3          5.03          4.20         0.70 o                         
  -9   0   3       1069.53       1102.87         7.39 o                         
  -7   0   3       4468.75       4753.76        49.89 o                         
  -5   0   3       5156.04       5447.93        53.20 o                         
  -3   0   3        173.65        158.58         2.86 o                         
  -1   0   3       1714.89       1531.75        23.04 o                         
   1   0   3       1849.17       1681.69        32.28 o                         
   3   0   3       2032.87       2048.09        25.45 o                         
   5   0   3         11.43         16.26         3.12 o                         
   7   0   3          0.23          0.17         0.61 o                         
   9   0   3         71.83         79.54         1.53 o                         
  11   0   3         35.54         40.65         1.32 o                         
  13   0   3        144.38        138.94         2.39 o                         
 -16   1   3         44.77         43.49         1.79 o                         
 -15   1   3         23.15         27.33         0.95 o                         
 -14   1   3         45.18         49.55         0.91 o                         
 -13   1   3          0.40          0.84         0.58 o                         
 -12   1   3         45.71         37.76         0.77 o                         
 -11   1   3        246.29        238.87         1.59 o                         
 -10   1   3        758.66        783.43         4.93 o                         
  -9   1   3        408.71        386.12         2.24 o                         
  -8   1   3       6812.18       6788.19        50.20 o                         
  -7   1   3         55.23         51.78         1.64 o                         
  -6   1   3       3398.36       3479.07        33.18 o                         
  -5   1   3        114.50         91.35         1.58 o                         
  -4   1   3        757.86        682.51         6.17 o                         
  -3   1   3        399.44        384.75         4.02 o                         
  -2   1   3       9782.11       9167.50       102.26 o                         
  -1   1   3        471.98        389.62         5.79 o                         
   0   1   3       2120.73       1977.02        19.93 o                         
   1   1   3       2211.24       2005.26        16.55 o                         
   2   1   3        226.27        195.99         2.09 o                         
   3   1   3        779.86        835.35        16.37 o                         
   4   1   3       3530.63       3740.75        32.21 o                         
   5   1   3        497.49        507.93         6.39 o                         
   6   1   3       4127.10       4148.23        32.89 o                         
   7   1   3        164.76        181.52         1.43 o                         
   8   1   3        550.59        538.58         3.50 o                         
   9   1   3        131.13        128.98         1.24 o                         
  10   1   3         23.46         28.40         0.81 o                         
  11   1   3        109.48        111.43         1.38 o                         
  12   1   3         44.99         52.19         1.10 o                         
  13   1   3          0.37          1.17         0.55 o                         
  14   1   3         87.11         83.43         2.87 o                         
 -16   2   3         10.05          9.08         0.51 o                         
 -15   2   3         34.65         38.86         0.88 o                         
 -14   2   3        121.73        124.60         1.55 o                         
 -13   2   3          5.34          6.02         0.55 o                         
 -12   2   3         55.46         53.48         0.78 o                         
 -11   2   3        374.21        378.16         3.40 o                         
 -10   2   3        147.03        151.36         1.35 o                         
  -9   2   3        679.97        725.28         4.83 o                         
  -8   2   3         88.38         94.96         2.73 o                         
  -7   2   3       1412.28       1496.91        16.55 o                         
  -6   2   3        344.99        360.66         9.48 o                         
  -5   2   3       1586.27       1681.24        15.73 o                         
  -4   2   3          1.80          2.99         0.79 o                         
  -3   2   3       3378.34       3488.20        35.55 o                         
  -2   2   3        224.32        192.26         3.90 o                         
  -1   2   3        317.00        345.94         6.24 o                         
   0   2   3        222.64        202.23         2.95 o                         
   1   2   3        812.43        823.72        14.05 o                         
   2   2   3        325.16        374.59         3.85 o                         
   3   2   3          0.69          2.35         0.71 o                         
   4   2   3        442.44        458.01         5.30 o                         
   5   2   3        185.71        189.86         3.13 o                         
   6   2   3        135.96        144.40         1.87 o                         
   7   2   3          9.60         16.44         0.57 o                         
   8   2   3          2.30          4.06         0.49 o                         
   9   2   3          0.09          0.89         0.50 o                         
  10   2   3        663.14        701.68         5.49 o                         
  11   2   3          6.81          6.83         0.69 o                         
  12   2   3          1.14          2.41         0.63 o                         
  13   2   3         59.78         71.39         1.11 o                         
  14   2   3         66.57         58.73         1.51 o                         
 -15   3   3        136.56        136.77         1.96 o                         
 -14   3   3         33.25         31.98         0.69 o                         
 -13   3   3         26.81         24.34         0.62 o                         
 -12   3   3        968.73        989.86         8.43 o                         
 -11   3   3          8.01         12.45         0.63 o                         
 -10   3   3        680.55        717.54         5.04 o                         
  -9   3   3          0.02          0.45         0.58 o                         
  -8   3   3          1.79          6.30         0.79 o                         
  -7   3   3        405.71        422.31         4.52 o                         
  -6   3   3       2924.54       2953.84        34.51 o                         
  -5   3   3        165.25        182.92         2.70 o                         
  -4   3   3       6871.97       6812.17        53.97 o                         
  -3   3   3        325.73        313.94         5.23 o                         
  -2   3   3          7.09          9.21         1.05 o                         
  -1   3   3         53.78         52.43         3.88 o                         
   0   3   3       2077.26       2019.56        21.89 o                         
   1   3   3       1644.56       1736.67        23.49 o                         
   2   3   3       4828.77       4894.17        59.29 o                         
   3   3   3        634.83        687.42         6.61 o                         
   4   3   3       1249.54       1272.05        11.97 o                         
   5   3   3        260.29        261.89         2.97 o                         
   6   3   3         94.12         80.31         0.89 o                         
   7   3   3       1304.75       1335.08         7.63 o                         
   8   3   3        339.89        356.10         3.45 o                         
   9   3   3         16.52         18.86         0.64 o                         
  10   3   3        295.29        321.56         2.43 o                         
  11   3   3          1.86          4.04         0.60 o                         
  12   3   3        108.63        120.94         1.89 o                         
  13   3   3         20.87         17.71         0.61 o                         
 -15   4   3        111.31        122.27         3.61 o                         
 -14   4   3        100.22        104.48         2.18 o                         
 -13   4   3        161.13        181.46         3.76 o                         
 -12   4   3          0.28          2.15         0.55 o                         
 -11   4   3        244.15        256.02         2.72 o                         
 -10   4   3         25.81         28.82         1.13 o                         
  -9   4   3        388.99        403.22         3.40 o                         
  -8   4   3         34.61         31.44         0.80 o                         
  -7   4   3          3.25          2.21         0.65 o                         
  -6   4   3          6.33          8.00         0.67 o                         
  -5   4   3        342.96        353.11         8.16 o                         
  -4   4   3         15.43         23.27         2.32 o                         
  -3   4   3        533.47        582.47         6.49 o                         
  -2   4   3         22.52         23.29         2.60 o                         
  -1   4   3       1260.69       1258.21        15.79 o                         
   0   4   3        318.11        323.99         6.25 o                         
   1   4   3          0.18          2.87         1.65 o                         
   2   4   3        206.88        189.90         5.06 o                         
   3   4   3        111.06        154.16         3.37 o                         
   4   4   3          3.68          4.86         0.45 o                         
   5   4   3          1.63          2.23         0.47 o                         
   6   4   3         98.77         95.26         1.39 o                         
   7   4   3         10.87         15.19         0.59 o                         
   8   4   3        229.77        245.58         3.04 o                         
   9   4   3         65.86         59.94         0.90 o                         
  10   4   3          5.17          5.54         0.59 o                         
  11   4   3         17.44         21.43         0.92 o                         
  12   4   3        176.31        180.36         4.19 o                         
  13   4   3         95.20         96.14         3.32 o                         
 -14   5   3        386.00        386.64         7.93 o                         
 -13   5   3        114.66        123.62         1.51 o                         
 -12   5   3        132.88        144.84         1.79 o                         
 -11   5   3         10.29         13.84         0.60 o                         
 -10   5   3        102.45        102.95         1.43 o                         
  -9   5   3         26.18         34.16         0.87 o                         
  -8   5   3        166.06        182.25         2.51 o                         
  -7   5   3         12.44         13.09         0.81 o                         
  -6   5   3        222.73        240.46         3.01 o                         
  -5   5   3        383.30        383.48         5.11 o                         
  -4   5   3        391.46        418.63         4.61 o                         
  -3   5   3          2.85          4.07         0.49 o                         
  -2   5   3       2356.26       2439.99        20.66 o                         
  -1   5   3        171.82        199.89         2.15 o                         
   0   5   3        973.64        979.05        10.35 o                         
   1   5   3         65.29         75.70         1.19 o                         
   2   5   3       1115.09       1141.05         9.99 o                         
   3   5   3          0.08          0.97         0.49 o                         
   4   5   3        311.22        309.17         2.57 o                         
   5   5   3         71.20         68.22         1.22 o                         
   6   5   3          3.47          3.09         0.58 o                         
   7   5   3         16.36         18.12         0.66 o                         
   8   5   3         27.84         29.37         0.85 o                         
   9   5   3        164.75        170.45         2.17 o                         
  10   5   3        233.26        272.66         2.83 o                         
  11   5   3         50.54         46.39         0.88 o                         
  12   5   3         87.03         83.19         2.12 o                         
 -13   6   3        539.93        497.57         9.57 o                         
 -12   6   3          0.17          2.70         0.45 o                         
 -11   6   3         99.65        106.35         1.92 o                         
 -10   6   3         37.50         38.08         1.54 o                         
  -9   6   3          2.95          3.62         0.78 o                         
  -8   6   3          2.50          2.36         0.76 o                         
  -7   6   3        119.45         99.92         2.85 o                         
  -6   6   3         35.21         34.79         0.93 o                         
  -5   6   3         19.89         29.81         1.27 o                         
  -4   6   3          1.19          3.07         0.71 o                         
  -3   6   3        112.58        113.52         1.67 o                         
  -2   6   3         71.87         72.25         2.49 o                         
  -1   6   3        420.05        467.35         5.03 o                         
   0   6   3         69.30         70.05         0.97 o                         
   1   6   3        409.44        478.02         3.20 o                         
   2   6   3         44.89         50.40         0.85 o                         
   3   6   3          0.09          1.08         0.55 o                         
   4   6   3        189.64        190.17         1.78 o                         
   5   6   3          3.78          5.20         0.63 o                         
   6   6   3        206.44        210.72         2.05 o                         
   7   6   3         68.89         64.53         1.20 o                         
   8   6   3          0.23          2.56         0.61 o                         
   9   6   3         70.54         86.84         1.32 o                         
  10   6   3         81.84         78.53         3.37 o                         
  11   6   3         15.47         21.80         1.73 o                         
 -11   7   3         65.99         63.95         1.02 o                         
 -10   7   3          3.16          3.71         0.53 o                         
  -9   7   3         58.10         47.89         1.64 o                         
  -8   7   3        103.77        120.96         2.19 o                         
  -7   7   3         34.87         33.83         1.21 o                         
  -6   7   3          1.69          2.37         0.90 o                         
  -5   7   3         56.59         54.99         1.65 o                         
  -4   7   3        136.68        152.75         3.60 o                         
  -3   7   3          0.60          2.77         0.77 o                         
  -2   7   3        721.56        786.23        12.74 o                         
  -1   7   3          9.94         14.06         0.67 o                         
   0   7   3        968.88       1017.25        15.96 o                         
   1   7   3         18.34         20.35         0.69 o                         
   2   7   3          7.43          6.52         0.66 o                         
   3   7   3         92.07         98.32         1.49 o                         
   4   7   3         11.93         15.76         0.90 o                         
   5   7   3         10.71          8.47         0.72 o                         
   6   7   3         32.73         34.01         1.67 o                         
   7   7   3         20.20         18.93         0.79 o                         
   8   7   3         44.55         50.27         1.59 o                         
   9   7   3         16.25         15.67         1.14 o                         
  -9   8   3         15.26         16.09         1.80 o                         
  -8   8   3         31.94         22.06         0.83 o                         
  -7   8   3          7.46          7.10         0.78 o                         
  -6   8   3         10.43         10.73         0.88 o                         
  -5   8   3         29.55         25.05         1.23 o                         
  -4   8   3          5.75          7.51         0.97 o                         
  -3   8   3          0.02          0.93         0.83 o                         
  -2   8   3         21.39         26.53         1.10 o                         
  -1   8   3         65.77         71.13         1.32 o                         
   0   8   3         19.52         18.60         0.90 o                         
   1   8   3        165.99        163.67         3.67 o                         
   2   8   3        151.16        153.15         2.92 o                         
   3   8   3          8.79         13.08         0.82 o                         
   4   8   3        190.10        183.80         5.60 o                         
   5   8   3         67.05         58.11         1.77 o                         
   6   8   3          4.72          3.51         0.50 o                         
   7   8   3         44.06         38.30         1.27 o                         
  -6   9   3        109.40         90.77         2.08 o                         
  -5   9   3          9.39          6.67         0.66 o                         
  -4   9   3        123.28        111.90         2.35 o                         
  -3   9   3         40.58         29.27         0.93 o                         
  -2   9   3         33.81         34.62         1.51 o                         
  -1   9   3         47.41         46.58         1.94 o                         
   0   9   3         16.58         17.71         1.42 o                         
   1   9   3        146.32        136.11         2.21 o                         
   2   9   3         46.80         43.87         1.79 o                         
   3   9   3          0.01          0.46         0.61 o                         
   4   9   3         10.32          5.71         1.21 o                         
 -16   0   4        163.19        162.40         3.70 o                         
 -14   0   4         18.78         18.09         0.96 o                         
 -12   0   4         53.70         53.38         1.55 o                         
 -10   0   4        623.20        593.97         4.98 o                         
  -8   0   4        161.52        152.61         3.24 o                         
  -6   0   4         58.03         72.69         4.46 o                         
  -4   0   4        361.69        336.62         4.95 o                         
  -2   0   4       3210.51       3095.95        52.83 o                         
   0   0   4        918.96       1137.37        20.13 o                         
   2   0   4       1767.72       1745.66        24.16 o                         
   4   0   4        899.84        955.69        13.01 o                         
   6   0   4          2.23          2.86         0.75 o                         
   8   0   4        284.96        279.41         4.80 o                         
  10   0   4         36.29         45.32         1.65 o                         
  12   0   4         53.44         53.12         1.41 o                         
 -16   1   4         98.26         95.39         2.48 o                         
 -15   1   4         14.53         14.45         0.85 o                         
 -14   1   4        145.16        140.15         1.69 o                         
 -13   1   4         87.37         76.00         0.99 o                         
 -12   1   4         10.17          8.93         0.57 o                         
 -11   1   4        371.86        321.35         2.23 o                         
 -10   1   4        232.12        233.47         1.70 o                         
  -9   1   4          6.41          2.38         0.39 o                         
  -8   1   4          4.50          2.98         0.67 o                         
  -7   1   4          7.44          1.50         1.12 o                         
  -6   1   4       1689.65       1758.50        15.58 o                         
  -5   1   4       1280.36       1129.18        10.75 o                         
  -4   1   4       1750.17       1711.02        18.35 o                         
  -3   1   4       1073.54       1047.42        10.34 o                         
  -2   1   4         20.42         23.20         1.22 o                         
  -1   1   4       1421.44       1297.87        11.90 o                         
   0   1   4       3026.09       2852.84        25.77 o                         
   1   1   4        480.72        443.04         4.55 o                         
   2   1   4       1399.50       1434.25        10.93 o                         
   3   1   4       1162.89       1305.22        11.22 o                         
   4   1   4        279.25        317.71         5.57 o                         
   5   1   4        995.43       1213.30        15.22 o                         
   6   1   4         13.11          8.63         0.50 o                         
   7   1   4         16.17          6.28         0.53 o                         
   8   1   4         16.18         14.46         0.63 o                         
   9   1   4         60.46         59.87         1.05 o                         
  10   1   4         67.12         63.47         1.05 o                         
  11   1   4          3.59          5.55         0.75 o                         
  12   1   4         51.72         55.67         1.08 o                         
  13   1   4         69.18         71.24         3.01 o                         
 -16   2   4         12.00         11.33         0.60 o                         
 -15   2   4         56.50         50.64         1.01 o                         
 -14   2   4          7.35          7.60         0.57 o                         
 -13   2   4          0.14          0.68         0.52 o                         
 -12   2   4        150.09        158.47         1.90 o                         
 -11   2   4         20.13         27.76         0.88 o                         
 -10   2   4         11.75         13.16         0.59 o                         
  -9   2   4        676.06        704.11         7.05 o                         
  -8   2   4        330.35        310.15         3.08 o                         
  -7   2   4         16.92         20.27         1.29 o                         
  -6   2   4         50.54         49.59         1.52 o                         
  -5   2   4       1663.00       1798.61        16.57 o                         
  -4   2   4        830.67        828.42        15.14 o                         
  -3   2   4         91.11         80.37         1.72 o                         
  -2   2   4          6.31         18.43         0.94 o                         
  -1   2   4          0.41          2.79         0.82 o                         
   0   2   4       1085.83       1049.53         9.18 o                         
   1   2   4        677.65        665.10         6.21 o                         
   2   2   4         34.93         45.03         1.14 o                         
   3   2   4          2.84          6.09         0.86 o                         
   4   2   4        494.18        489.41         5.73 o                         
   5   2   4         74.38         66.39         0.88 o                         
   6   2   4          6.32          8.50         0.50 o                         
   7   2   4          9.52         13.03         0.59 o                         
   8   2   4         11.01         12.78         0.60 o                         
   9   2   4        125.96        116.47         1.15 o                         
  10   2   4          0.13          1.01         0.62 o                         
  11   2   4          0.01          1.08         0.65 o                         
  12   2   4          0.82          1.93         0.64 o                         
  13   2   4         35.86         29.38         1.06 o                         
 -16   3   4         94.70         90.86         2.43 o                         
 -15   3   4        104.81         97.62         1.54 o                         
 -14   3   4          2.70          2.24         0.52 o                         
 -13   3   4         27.40         31.71         0.72 o                         
 -12   3   4          0.06          2.76         0.56 o                         
 -11   3   4         79.77         84.27         1.39 o                         
 -10   3   4         46.71         47.85         0.87 o                         
  -9   3   4        753.52        689.95         5.18 o                         
  -8   3   4        144.94        142.84         2.08 o                         
  -7   3   4        524.44        481.05         4.34 o                         
  -6   3   4         18.00         15.98         1.37 o                         
  -5   3   4        116.40        174.51         2.68 o                         
  -4   3   4        108.22        136.33         3.26 o                         
  -3   3   4        874.83        821.47         8.29 o                         
  -2   3   4        361.47        359.63         7.50 o                         
  -1   3   4       1070.13       1019.72        16.92 o                         
   0   3   4          1.63          4.11         0.92 o                         
   1   3   4       1560.30       1798.71        17.70 o                         
   2   3   4        247.71        292.61         7.27 o                         
   3   3   4         27.59         16.75         0.99 o                         
   4   3   4        499.42        583.95        11.41 o                         
   5   3   4        371.59        346.60         2.89 o                         
   6   3   4          2.12          4.83         0.54 o                         
   7   3   4        147.42        174.89         1.47 o                         
   8   3   4         27.77         30.62         0.95 o                         
   9   3   4         34.99         37.07         1.18 o                         
  10   3   4          5.23          7.24         0.58 o                         
  11   3   4        153.91        157.82         2.25 o                         
  12   3   4          0.71          0.81         0.60 o                         
  13   3   4         13.04          8.70         0.53 o                         
 -15   4   4         43.71         55.16         0.78 o                         
 -14   4   4         33.40         36.89         0.74 o                         
 -13   4   4        191.53        171.29         1.72 o                         
 -12   4   4        114.01        123.55         2.00 o                         
 -11   4   4        240.78        241.71         2.87 o                         
 -10   4   4         61.16         72.05         1.22 o                         
  -9   4   4          0.48          1.22         0.74 o                         
  -8   4   4          1.26          1.25         0.70 o                         
  -7   4   4         22.53         24.32         0.82 o                         
  -6   4   4        559.85        526.08         4.50 o                         
  -5   4   4          4.47          2.24         0.58 o                         
  -4   4   4         29.43         32.05         0.88 o                         
  -3   4   4       1381.41       1485.24        27.61 o                         
  -2   4   4        197.72        190.33         3.89 o                         
  -1   4   4         47.24         65.50         4.85 o                         
   0   4   4        108.70        106.29         2.92 o                         
   1   4   4        124.30        139.88         3.31 o                         
   2   4   4        205.61        196.02         1.92 o                         
   3   4   4        639.56        618.31         4.89 o                         
   4   4   4        122.64        127.57         1.12 o                         
   5   4   4         65.44         73.62         1.27 o                         
   6   4   4        252.57        278.64         2.00 o                         
   7   4   4         93.54         89.05         1.10 o                         
   8   4   4         84.58        101.36         1.12 o                         
   9   4   4          1.93          3.63         0.52 o                         
  10   4   4          9.75          9.49         0.59 o                         
  11   4   4          0.15          1.89         0.60 o                         
  12   4   4         10.41          8.70         0.74 o                         
 -14   5   4          0.12          1.30         0.34 o                         
 -13   5   4          1.46          2.11         0.39 o                         
 -12   5   4        104.12        109.89         1.45 o                         
 -11   5   4         98.91        118.89         1.26 o                         
 -10   5   4        277.70        262.03         2.72 o                         
  -9   5   4          0.54          1.64         0.76 o                         
  -8   5   4          9.31         12.12         0.85 o                         
  -7   5   4        365.49        367.64         3.21 o                         
  -6   5   4         27.03         28.20         0.84 o                         
  -5   5   4        361.38        334.02         3.60 o                         
  -4   5   4        499.49        525.39         5.08 o                         
  -3   5   4         75.68         96.46         1.09 o                         
  -2   5   4         99.42         94.58         1.81 o                         
  -1   5   4        412.30        497.35         3.43 o                         
   0   5   4        533.15        612.10         5.23 o                         
   1   5   4        218.34        182.56         1.62 o                         
   2   5   4         52.10         68.91         1.81 o                         
   3   5   4         70.72         65.30         1.26 o                         
   4   5   4         13.79         12.93         0.63 o                         
   5   5   4        111.02        110.93         1.19 o                         
   6   5   4        160.68        172.70         2.08 o                         
   7   5   4         10.69         12.72         0.61 o                         
   8   5   4          4.38          5.46         0.62 o                         
   9   5   4          0.81          1.31         0.47 o                         
  10   5   4          8.82          6.94         0.53 o                         
  11   5   4          2.61          2.50         0.60 o                         
 -13   6   4         33.03         18.83         0.87 o                         
 -12   6   4          3.02          3.48         0.42 o                         
 -11   6   4         56.85         48.16         1.51 o                         
 -10   6   4         29.26         27.39         1.03 o                         
  -9   6   4          0.00          0.98         0.60 o                         
  -8   6   4         99.08        104.74         1.92 o                         
  -7   6   4         31.11         31.50         0.99 o                         
  -6   6   4         27.68         33.71         1.13 o                         
  -5   6   4          3.41          5.72         0.75 o                         
  -4   6   4         90.03         94.31         1.78 o                         
  -3   6   4        111.63        118.49         2.29 o                         
  -2   6   4         17.75         12.08         0.68 o                         
  -1   6   4        124.26        116.20         1.96 o                         
   0   6   4          5.81          2.88         0.62 o                         
   1   6   4         56.46         55.06         1.33 o                         
   2   6   4          9.24          8.36         0.63 o                         
   3   6   4         11.82         17.23         0.71 o                         
   4   6   4         67.19         70.77         0.94 o                         
   5   6   4         19.51         22.30         0.78 o                         
   6   6   4          8.83         11.03         0.68 o                         
   7   6   4          9.21         13.04         0.83 o                         
   8   6   4         46.67         61.47         0.93 o                         
   9   6   4          0.11          0.74         0.44 o                         
  10   6   4         10.05         13.47         0.78 o                         
 -11   7   4         24.48         21.59         0.85 o                         
 -10   7   4         88.62         86.34         1.62 o                         
  -9   7   4         17.90         22.09         0.86 o                         
  -8   7   4         31.47         34.34         1.19 o                         
  -7   7   4          0.19          2.02         0.81 o                         
  -6   7   4        221.67        232.13         3.06 o                         
  -5   7   4        132.63        130.98         2.26 o                         
  -4   7   4         12.96         15.70         0.90 o                         
  -3   7   4        150.92        170.16         2.24 o                         
  -2   7   4         57.75         72.04         1.20 o                         
  -1   7   4        120.24        131.31         1.50 o                         
   0   7   4          2.94          4.90         0.61 o                         
   1   7   4         90.01         90.45         1.67 o                         
   2   7   4         47.46         47.86         0.90 o                         
   3   7   4        204.80        215.75         2.29 o                         
   4   7   4         14.37         14.58         0.77 o                         
   5   7   4         12.13         12.27         0.71 o                         
   6   7   4         41.44         43.86         1.66 o                         
   7   7   4         86.94         89.91         2.76 o                         
   8   7   4         38.38         33.20         1.93 o                         
  -9   8   4         72.21         54.09         1.40 o                         
  -8   8   4          0.99          0.79         0.55 o                         
  -7   8   4         10.17         13.03         0.77 o                         
  -6   8   4         14.18         14.43         1.54 o                         
  -5   8   4          6.87          8.04         0.80 o                         
  -4   8   4          8.92          7.97         0.80 o                         
  -3   8   4         42.11         52.48         1.78 o                         
  -2   8   4          7.88          9.07         0.82 o                         
  -1   8   4         52.78         50.04         1.56 o                         
   0   8   4          6.64          8.01         0.77 o                         
   1   8   4        149.65        149.61         3.61 o                         
   2   8   4          2.59          3.46         0.59 o                         
   3   8   4          1.78          2.09         0.60 o                         
   4   8   4          4.19          5.19         0.68 o                         
   5   8   4          0.04          0.85         0.52 o                         
   6   8   4          1.81          2.07         0.47 o                         
  -6   9   4          2.42          1.47         0.52 o                         
  -5   9   4        221.68        173.14         3.27 o                         
  -4   9   4          8.80         10.14         0.75 o                         
  -3   9   4         14.87         19.46         0.95 o                         
  -2   9   4          9.06          7.95         0.59 o                         
  -1   9   4         21.00         16.77         0.73 o                         
   0   9   4          3.31          2.10         0.49 o                         
   1   9   4          6.84          4.91         0.57 o                         
   2   9   4          2.13          2.28         0.55 o                         
   3   9   4          1.04          1.78         0.78 o                         
 -15   0   5        220.31        217.88         3.24 o                         
 -13   0   5        321.80        324.85         4.06 o                         
 -11   0   5       1090.48       1072.95         8.98 o                         
  -9   0   5        162.04        210.79         3.45 o                         
  -7   0   5         14.92          3.53         1.52 o                         
  -5   0   5       1792.85       1702.30        23.57 o                         
  -3   0   5       2843.69       2735.16        55.06 o                         
  -1   0   5        404.73        462.53        16.78 o                         
   1   0   5       3566.86       3609.81        75.98 o                         
   3   0   5        976.49        902.54        12.35 o                         
   5   0   5       1020.03        942.04        10.91 o                         
   7   0   5        766.10        750.48         8.31 o                         
   9   0   5        261.08        297.69         3.71 o                         
  11   0   5         14.28          9.81         0.95 o                         
  13   0   5         14.61         12.52         1.14 o                         
 -16   1   5         47.61         47.21         1.06 o                         
 -15   1   5         62.52         72.86         1.57 o                         
 -14   1   5        149.60        140.44         1.43 o                         
 -13   1   5        725.79        695.03         4.86 o                         
 -12   1   5        137.23        134.37         1.56 o                         
 -11   1   5        167.83        164.43         1.53 o                         
 -10   1   5         29.41         35.86         0.63 o                         
  -9   1   5        469.57        445.74         2.57 o                         
  -8   1   5         56.93         37.85         0.85 o                         
  -7   1   5        899.64        948.92         9.07 o                         
  -6   1   5         15.09          2.70         0.86 o                         
  -5   1   5        132.38        138.03         2.72 o                         
  -4   1   5        239.72        224.37         3.31 o                         
  -3   1   5       3659.16       3701.75        31.69 o                         
  -2   1   5       2061.93       2183.72        21.76 o                         
  -1   1   5       1452.98       1479.06        13.07 o                         
   0   1   5       2431.02       2300.98        25.98 o                         
   1   1   5         79.97         78.82         2.08 o                         
   2   1   5        370.28        360.00         4.08 o                         
   3   1   5       2189.30       2304.93        24.81 o                         
   4   1   5        719.51        759.56         9.66 o                         
   5   1   5        473.49        442.21         3.54 o                         
   6   1   5        564.43        528.26         3.27 o                         
   7   1   5         46.49         64.32         1.03 o                         
   8   1   5        190.75        162.55         1.68 o                         
   9   1   5        128.82        118.18         1.45 o                         
  10   1   5        183.48        183.02         1.73 o                         
  11   1   5         22.89         22.02         0.69 o                         
  12   1   5        209.34        210.14         3.95 o                         
  13   1   5        187.19        166.38         3.49 o                         
 -16   2   5         13.55         12.05         0.54 o                         
 -15   2   5        411.20        410.19         5.46 o                         
 -14   2   5         75.66         75.31         1.01 o                         
 -13   2   5        320.41        328.82         2.95 o                         
 -12   2   5         79.00         68.48         1.01 o                         
 -11   2   5         76.85         71.55         1.03 o                         
 -10   2   5         31.55         20.90         0.78 o                         
  -9   2   5        460.34        379.57         2.88 o                         
  -8   2   5          1.03          0.67         0.55 o                         
  -7   2   5         51.25         25.66         1.24 o                         
  -6   2   5        483.93        458.81         8.00 o                         
  -5   2   5        426.50        316.14         7.51 o                         
  -4   2   5         10.06          8.35         1.11 o                         
  -3   2   5        440.96        383.52         4.49 o                         
  -2   2   5       1541.27       1526.20        13.56 o                         
  -1   2   5       2314.11       2178.44        19.81 o                         
   0   2   5        468.08        529.93         5.15 o                         
   1   2   5         12.24          5.97         0.75 o                         
   2   2   5        268.78        301.05         3.57 o                         
   3   2   5       1784.12       1747.91        15.89 o                         
   4   2   5        972.37       1033.34         7.45 o                         
   5   2   5        833.83        765.07         4.97 o                         
   6   2   5          0.06          1.05         0.50 o                         
   7   2   5        388.92        417.50         2.68 o                         
   8   2   5         63.59         77.78         1.16 o                         
   9   2   5         48.10         66.76         0.90 o                         
  10   2   5        122.59        131.15         1.46 o                         
  11   2   5        102.09        108.77         1.74 o                         
  12   2   5          0.22          1.09         0.63 o                         
  13   2   5          1.53          1.49         1.21 o                         
 -16   3   5         39.27         33.00         1.77 o                         
 -15   3   5         58.04         62.79         1.11 o                         
 -14   3   5          7.00         10.49         0.57 o                         
 -13   3   5         15.05          9.43         0.59 o                         
 -12   3   5         41.70         40.01         0.76 o                         
 -11   3   5         39.43         26.05         0.76 o                         
 -10   3   5         16.36         12.79         0.62 o                         
  -9   3   5        129.91        121.43         1.51 o                         
  -8   3   5         42.01         37.22         0.93 o                         
  -7   3   5         17.55         22.78         0.78 o                         
  -6   3   5        115.37         89.23         1.81 o                         
  -5   3   5          6.09          7.59         1.42 o                         
  -4   3   5        198.16        179.92         3.12 o                         
  -3   3   5         34.22         28.28         1.27 o                         
  -2   3   5        686.54        696.27         6.97 o                         
  -1   3   5        284.85        284.10         5.69 o                         
   0   3   5        500.98        483.54         5.53 o                         
   1   3   5        133.57        167.25         5.73 o                         
   2   3   5        786.99        764.07         7.09 o                         
   3   3   5          0.07          2.02         0.43 o                         
   4   3   5        213.70        195.70         1.67 o                         
   5   3   5         61.85         59.67         0.83 o                         
   6   3   5        327.63        328.02         2.31 o                         
   7   3   5         29.43         39.79         0.82 o                         
   8   3   5        320.86        337.75         2.47 o                         
   9   3   5          2.71          4.45         0.49 o                         
  10   3   5        181.82        190.51         2.21 o                         
  11   3   5        124.59        129.06         2.39 o                         
  12   3   5        136.72        126.53         2.69 o                         
 -15   4   5        129.88        133.35         2.49 o                         
 -14   4   5         25.75         29.56         0.61 o                         
 -13   4   5        136.33        140.74         2.47 o                         
 -12   4   5         19.32         20.61         0.69 o                         
 -11   4   5         77.97         73.22         1.04 o                         
 -10   4   5         17.60         12.97         0.71 o                         
  -9   4   5        485.14        505.64         4.78 o                         
  -8   4   5        427.98        416.23         5.80 o                         
  -7   4   5        848.83        785.77         6.72 o                         
  -6   4   5          6.26          8.73         0.63 o                         
  -5   4   5         64.53         90.66         1.17 o                         
  -4   4   5         99.44        102.76         1.61 o                         
  -3   4   5        682.51        637.35         6.90 o                         
  -2   4   5        164.61        193.38         2.73 o                         
  -1   4   5        673.53        573.21         7.11 o                         
   0   4   5         19.71         15.77         0.68 o                         
   1   4   5        430.02        392.43         3.30 o                         
   2   4   5        191.52        186.81         1.68 o                         
   3   4   5        176.26        156.08         1.79 o                         
   4   4   5         63.66         71.45         1.11 o                         
   5   4   5        537.12        546.80         3.46 o                         
   6   4   5        142.37        140.65         1.32 o                         
   7   4   5          8.91         17.26         0.60 o                         
   8   4   5         60.10         64.79         1.24 o                         
   9   4   5        144.15        150.81         2.02 o                         
  10   4   5         10.14         13.33         0.73 o                         
  11   4   5         63.62         55.11         1.24 o                         
 -14   5   5          0.96          1.17         0.39 o                         
 -13   5   5         53.36         44.17         1.07 o                         
 -12   5   5          0.72          1.47         0.47 o                         
 -11   5   5         44.04         39.22         1.20 o                         
 -10   5   5         13.22         13.00         0.80 o                         
  -9   5   5        339.58        305.20         3.77 o                         
  -8   5   5         10.04          7.72         0.80 o                         
  -7   5   5        586.23        608.07         4.78 o                         
  -6   5   5          2.09          3.61         0.61 o                         
  -5   5   5          8.67         11.02         0.64 o                         
  -4   5   5        289.10        320.98         2.56 o                         
  -3   5   5        235.47        246.28         2.12 o                         
  -2   5   5         56.79         66.45         0.88 o                         
  -1   5   5       1322.78       1425.97         8.46 o                         
   0   5   5        129.86        119.61         1.45 o                         
   1   5   5        162.46        190.09         1.87 o                         
   2   5   5        174.90        161.86         1.49 o                         
   3   5   5        354.41        389.29         4.43 o                         
   4   5   5        331.82        340.31         2.53 o                         
   5   5   5        107.54        103.39         1.88 o                         
   6   5   5         76.81         73.14         1.07 o                         
   7   5   5         83.61         93.34         1.32 o                         
   8   5   5        261.76        275.55         3.34 o                         
   9   5   5        524.20        524.14         5.27 o                         
  10   5   5        229.33        230.27         3.58 o                         
 -13   6   5         30.35         32.70         1.02 o                         
 -12   6   5          5.67          6.98         0.39 o                         
 -11   6   5        282.96        298.04         3.00 o                         
 -10   6   5          7.17          8.11         0.62 o                         
  -9   6   5        169.16        176.36         3.50 o                         
  -8   6   5         44.46         41.78         1.59 o                         
  -7   6   5        143.78        148.63         2.85 o                         
  -6   6   5          8.60         11.26         0.80 o                         
  -5   6   5        699.64        705.45         8.02 o                         
  -4   6   5         22.22         25.22         0.84 o                         
  -3   6   5          0.94          2.43         0.66 o                         
  -2   6   5          5.68          7.53         0.67 o                         
  -1   6   5        113.62         93.31         2.09 o                         
   0   6   5         14.38         16.38         0.76 o                         
   1   6   5        495.77        500.31         6.53 o                         
   2   6   5          4.07          4.48         0.59 o                         
   3   6   5        110.73        123.68         1.43 o                         
   4   6   5         21.31         20.31         0.81 o                         
   5   6   5         66.06         56.31         0.95 o                         
   6   6   5          2.42          3.43         0.62 o                         
   7   6   5        149.71        162.34         3.93 o                         
   8   6   5         50.56         51.14         0.81 o                         
   9   6   5         41.03         37.81         0.87 o                         
 -11   7   5          2.07          3.37         0.46 o                         
 -10   7   5          0.10          0.63         0.47 o                         
  -9   7   5         22.55         26.23         0.74 o                         
  -8   7   5          9.46          8.49         0.79 o                         
  -7   7   5        284.48        271.12         5.24 o                         
  -6   7   5         69.22         77.05         2.70 o                         
  -5   7   5         54.27         58.25         1.46 o                         
  -4   7   5          4.95          4.47         0.89 o                         
  -3   7   5        418.91        432.23         4.41 o                         
  -2   7   5         14.34         16.97         0.84 o                         
  -1   7   5         45.90         44.74         0.84 o                         
   0   7   5         17.57         15.77         0.65 o                         
   1   7   5          4.69          8.02         0.60 o                         
   2   7   5         85.13         80.39         1.37 o                         
   3   7   5        256.14        275.11         4.98 o                         
   4   7   5         79.35         81.97         1.83 o                         
   5   7   5         59.16         58.35         1.00 o                         
   6   7   5        180.71        177.58         2.98 o                         
   7   7   5        125.50        115.75         1.97 o                         
   8   7   5         64.92         54.84         1.37 o                         
  -9   8   5         85.12         81.16         2.56 o                         
  -8   8   5         41.06         35.25         0.84 o                         
  -7   8   5        187.01        174.71         3.57 o                         
  -6   8   5         48.26         49.78         1.16 o                         
  -5   8   5        109.56        107.17         4.01 o                         
  -4   8   5         36.11         36.13         1.66 o                         
  -3   8   5         99.26        105.98         4.30 o                         
  -2   8   5         20.55         25.20         0.90 o                         
  -1   8   5         24.77         25.56         1.00 o                         
   0   8   5         16.38         13.23         0.72 o                         
   1   8   5         53.51         60.13         1.80 o                         
   2   8   5          3.00          1.13         0.61 o                         
   3   8   5          0.88          1.17         0.53 o                         
   4   8   5         38.62         34.95         1.68 o                         
   5   8   5          8.32         10.56         0.64 o                         
  -5   9   5          5.10          3.21         0.62 o                         
  -4   9   5          0.02         -0.58         0.58 o                         
  -3   9   5         10.56          9.36         0.64 o                         
  -2   9   5         23.32         16.58         0.84 o                         
  -1   9   5          0.07          0.78         0.54 o                         
   0   9   5         10.20         10.32         1.42 o                         
   1   9   5          2.50          2.29         1.04 o                         
 -16   0   6         97.81        117.57         2.19 o                         
 -14   0   6        362.55        353.29         3.88 o                         
 -12   0   6        730.77        682.38         8.25 o                         
 -10   0   6        438.75        400.22         3.25 o                         
  -8   0   6       1206.31       1074.17         9.23 o                         
  -6   0   6        133.52        151.99         3.83 o                         
  -4   0   6         50.50         44.23         2.15 o                         
  -2   0   6       1066.48       1033.58        23.62 o                         
   0   0   6       2871.21       2728.56        81.41 o                         
   2   0   6         70.94         96.22         4.34 o                         
   4   0   6       2702.87       2555.72        29.48 o                         
   6   0   6       1085.82       1027.84         9.99 o                         
   8   0   6         80.44         65.35         1.82 o                         
  10   0   6        758.00        748.43         9.83 o                         
  12   0   6        915.66        909.96        10.48 o                         
 -16   1   6         29.71         24.13         0.92 o                         
 -15   1   6        261.99        234.45         2.71 o                         
 -14   1   6         13.98         11.31         0.62 o                         
 -13   1   6         23.13         16.15         0.66 o                         
 -12   1   6         46.21         44.85         0.80 o                         
 -11   1   6         88.14         89.49         1.44 o                         
 -10   1   6        461.38        455.00         2.91 o                         
  -9   1   6         45.86         43.04         0.69 o                         
  -8   1   6        304.09        291.34         2.07 o                         
  -7   1   6          1.48          2.15         0.78 o                         
  -6   1   6         51.40         41.23         2.29 o                         
  -5   1   6        549.24        576.09         6.39 o                         
  -4   1   6       1685.83       1746.22        15.65 o                         
  -3   1   6        340.94        381.80         4.83 o                         
  -2   1   6        261.78        285.64         3.13 o                         
  -1   1   6       2319.56       2368.38        21.80 o                         
   0   1   6       2049.41       2117.60        30.59 o                         
   1   1   6          2.99          4.86         1.00 o                         
   2   1   6        232.31        261.09         4.28 o                         
   3   1   6         82.87         96.24         2.02 o                         
   4   1   6        196.84        215.96         3.93 o                         
   5   1   6        267.21        297.43         2.11 o                         
   6   1   6        543.86        583.90         3.95 o                         
   7   1   6          9.78          9.44         0.69 o                         
   8   1   6        274.20        271.99         2.41 o                         
   9   1   6         63.40         58.66         0.93 o                         
  10   1   6         30.20         34.79         0.86 o                         
  11   1   6        122.61        107.62         1.35 o                         
  12   1   6         83.10         80.61         2.23 o                         
 -16   2   6         61.78         66.23         2.43 o                         
 -15   2   6         14.78         14.96         0.62 o                         
 -14   2   6        232.66        257.62         2.34 o                         
 -13   2   6          0.27          1.71         0.56 o                         
 -12   2   6        402.72        384.15         3.42 o                         
 -11   2   6        349.98        363.77         2.55 o                         
 -10   2   6        832.46        759.33         5.45 o                         
  -9   2   6         28.66         26.71         0.61 o                         
  -8   2   6         29.35         21.81         0.64 o                         
  -7   2   6        316.82        309.81         3.21 o                         
  -6   2   6        331.54        270.03         3.67 o                         
  -5   2   6        235.32        225.07         4.46 o                         
  -4   2   6        126.40        116.04         2.60 o                         
  -3   2   6         55.30         59.12         2.85 o                         
  -2   2   6       1104.41       1023.73        10.44 o                         
  -1   2   6        929.43        954.30         9.00 o                         
   0   2   6         33.86         18.26         1.58 o                         
   1   2   6         17.22         19.28         1.53 o                         
   2   2   6       2204.95       2107.90        18.36 o                         
   3   2   6         76.41         69.19         1.68 o                         
   4   2   6        363.80        330.14         2.07 o                         
   5   2   6          7.33         13.76         0.57 o                         
   6   2   6        410.58        362.72         2.26 o                         
   7   2   6        148.69        123.57         1.16 o                         
   8   2   6        725.10        690.82         4.69 o                         
   9   2   6         36.59         36.50         0.88 o                         
  10   2   6        504.43        508.68         3.93 o                         
  11   2   6          3.32          1.40         0.57 o                         
  12   2   6        116.51        109.38         4.51 o                         
 -16   3   6         62.66         50.77         1.74 o                         
 -15   3   6          9.41         10.54         0.53 o                         
 -14   3   6        109.94         91.90         1.03 o                         
 -13   3   6          9.37          4.76         0.63 o                         
 -12   3   6         39.52         52.61         1.46 o                         
 -11   3   6        277.45        221.58         1.91 o                         
 -10   3   6         42.99         37.32         1.58 o                         
  -9   3   6        122.54        127.75         1.49 o                         
  -8   3   6         24.77         28.31         1.26 o                         
  -7   3   6         21.10         20.40         0.75 o                         
  -6   3   6         36.45         43.25         1.68 o                         
  -5   3   6        684.26        719.27         6.85 o                         
  -4   3   6        143.56        174.66         4.72 o                         
  -3   3   6          8.31          8.95         1.12 o                         
  -2   3   6        210.62        214.40         2.94 o                         
  -1   3   6        240.84        249.58         4.46 o                         
   0   3   6        772.43        823.02         9.09 o                         
   1   3   6       1383.16       1478.27        11.18 o                         
   2   3   6         69.07         63.38         0.80 o                         
   3   3   6         28.02         40.47         0.64 o                         
   4   3   6          4.86          5.01         0.48 o                         
   5   3   6          4.04         10.84         0.53 o                         
   6   3   6         45.06         43.11         1.38 o                         
   7   3   6        340.77        304.42         2.12 o                         
   8   3   6         15.01         15.59         0.96 o                         
   9   3   6         16.62         18.24         0.97 o                         
  10   3   6         82.60         86.04         1.85 o                         
  11   3   6         65.83         72.18         1.12 o                         
 -15   4   6          0.86          0.23         0.37 o                         
 -14   4   6         31.06         35.32         0.65 o                         
 -13   4   6        210.30        228.41         2.28 o                         
 -12   4   6        153.38        178.27         1.60 o                         
 -11   4   6         20.41         27.09         0.74 o                         
 -10   4   6        108.98        106.42         1.54 o                         
  -9   4   6         92.63         96.38         1.34 o                         
  -8   4   6        182.30        160.80         2.02 o                         
  -7   4   6         57.94         58.87         0.97 o                         
  -6   4   6        180.12        161.64         2.10 o                         
  -5   4   6         85.41         94.67         1.27 o                         
  -4   4   6       1028.10       1007.69         6.94 o                         
  -3   4   6          3.35          6.28         0.46 o                         
  -2   4   6          2.71          2.49         0.49 o                         
  -1   4   6          8.44          8.37         0.47 o                         
   0   4   6        556.02        520.20         3.42 o                         
   1   4   6        421.35        458.84         3.48 o                         
   2   4   6        510.49        509.00         2.97 o                         
   3   4   6          4.04          9.89         0.75 o                         
   4   4   6        222.71        201.60         1.56 o                         
   5   4   6        375.75        340.42         4.18 o                         
   6   4   6        150.92        134.42         1.88 o                         
   7   4   6          5.89          2.75         0.54 o                         
   8   4   6        707.29        716.31         6.19 o                         
   9   4   6         35.62         41.64         0.96 o                         
  10   4   6         78.77         75.24         1.61 o                         
  11   4   6         59.16         71.06         1.65 o                         
 -14   5   6          0.39          1.75         0.36 o                         
 -13   5   6         18.91         16.22         0.64 o                         
 -12   5   6         32.97         25.21         0.91 o                         
 -11   5   6          1.45          1.02         0.55 o                         
 -10   5   6         57.36         50.05         2.27 o                         
  -9   5   6         81.88         72.04         1.95 o                         
  -8   5   6          1.82          7.05         0.74 o                         
  -7   5   6        132.23        149.59         2.74 o                         
  -6   5   6        244.87        270.79         3.81 o                         
  -5   5   6         33.23         33.33         0.79 o                         
  -4   5   6        229.22        237.44         2.16 o                         
  -3   5   6         13.78         16.43         0.61 o                         
  -2   5   6         36.30         39.62         0.80 o                         
  -1   5   6         33.43         35.36         0.77 o                         
   0   5   6         24.86         31.01         0.83 o                         
   1   5   6         46.67         42.76         0.96 o                         
   2   5   6        595.95        621.09         4.92 o                         
   3   5   6        173.49        177.94         1.60 o                         
   4   5   6         69.09         72.66         1.10 o                         
   5   5   6        209.58        191.82         1.61 o                         
   6   5   6        165.10        175.05         3.14 o                         
   7   5   6          1.66          4.96         0.66 o                         
   8   5   6         16.51         18.21         1.08 o                         
   9   5   6         11.60         16.72         0.89 o                         
  10   5   6          6.84          3.12         0.62 o                         
 -13   6   6          0.48          0.12         0.39 o                         
 -12   6   6          2.27          1.20         0.39 o                         
 -11   6   6         78.91         86.34         1.54 o                         
 -10   6   6          0.56          1.68         0.49 o                         
  -9   6   6         29.21         34.28         0.88 o                         
  -8   6   6        183.75        204.91         3.30 o                         
  -7   6   6         38.34         41.43         1.10 o                         
  -6   6   6        486.86        489.41         5.54 o                         
  -5   6   6          2.43          2.06         0.65 o                         
  -4   6   6          4.57          4.75         0.74 o                         
  -3   6   6          9.46         11.95         1.18 o                         
  -2   6   6        441.36        417.85         4.87 o                         
  -1   6   6          0.79          1.32         0.59 o                         
   0   6   6        159.22        150.58         2.17 o                         
   1   6   6          4.55          7.90         0.69 o                         
   2   6   6         14.13         16.43         0.72 o                         
   3   6   6          2.12          5.06         0.65 o                         
   4   6   6        134.94        135.11         2.63 o                         
   5   6   6         10.16          9.33         0.65 o                         
   6   6   6        382.29        390.26         4.25 o                         
   7   6   6         60.02         67.92         1.91 o                         
   8   6   6          1.16          0.52         0.49 o                         
   9   6   6         14.91         15.42         1.15 o                         
 -11   7   6          0.73          0.66         0.39 o                         
 -10   7   6          0.42          2.21         0.46 o                         
  -9   7   6        134.34        124.12         3.34 o                         
  -8   7   6         16.56         15.91         1.03 o                         
  -7   7   6        141.02        154.23         4.01 o                         
  -6   7   6         86.20         88.03         1.93 o                         
  -5   7   6          0.72          1.42         0.71 o                         
  -4   7   6         61.97         68.40         1.30 o                         
  -3   7   6         99.76        101.26         1.88 o                         
  -2   7   6         11.26         10.63         0.70 o                         
  -1   7   6          8.21         11.19         0.63 o                         
   0   7   6        144.46        142.59         1.46 o                         
   1   7   6          8.78         12.87         0.62 o                         
   2   7   6         19.67         23.79         0.71 o                         
   3   7   6         35.02         34.92         0.75 o                         
   4   7   6         27.40         29.86         1.14 o                         
   5   7   6         47.07         41.22         0.86 o                         
   6   7   6         69.18         72.01         1.86 o                         
   7   7   6         29.36         30.02         0.72 o                         
  -9   8   6         23.26         22.11         0.72 o                         
  -8   8   6         65.74         61.97         1.54 o                         
  -7   8   6          0.41          0.80         0.58 o                         
  -6   8   6         54.73         61.62         1.36 o                         
  -5   8   6         31.66         34.52         1.26 o                         
  -4   8   6        133.28        137.91         4.59 o                         
  -3   8   6          0.65          1.19         0.76 o                         
  -2   8   6         28.27         30.30         1.69 o                         
  -1   8   6         15.66         13.93         0.72 o                         
   0   8   6         25.10         27.47         1.18 o                         
   1   8   6         56.08         57.75         1.97 o                         
   2   8   6         46.89         47.34         2.60 o                         
   3   8   6          5.66          7.25         0.55 o                         
   4   8   6         73.15         68.68         3.34 o                         
   5   8   6         30.01         19.23         1.06 o                         
  -5   9   6        232.39        147.06         5.59 o                         
  -4   9   6         27.64         16.99         1.58 o                         
  -3   9   6          0.17          0.23         0.63 o                         
  -2   9   6          0.43          0.23         0.55 o                         
  -1   9   6          0.73          0.37         0.68 o                         
   0   9   6          0.18          0.63         0.63 o                         
 -17   0   7          8.47          9.24         0.93 o                         
 -15   0   7         50.67         49.98         1.43 o                         
 -13   0   7        360.35        327.37         4.99 o                         
 -11   0   7        171.27        154.65         2.78 o                         
  -9   0   7        567.19        537.05         4.82 o                         
  -7   0   7        494.12        451.81         6.46 o                         
  -5   0   7       5802.06       6042.39        80.33 o                         
  -3   0   7       5883.52       6051.18        72.25 o                         
  -1   0   7       2599.83       2745.72        59.79 o                         
   1   0   7        148.74        124.69         4.36 o                         
   3   0   7       1774.57       1683.30        19.66 o                         
   5   0   7        221.73        197.80         2.53 o                         
   7   0   7        787.17        732.55         7.57 o                         
   9   0   7       1120.82       1062.49        15.63 o                         
  11   0   7        379.23        387.69         5.31 o                         
 -16   1   7        272.24        243.18         7.91 o                         
 -15   1   7         28.92         33.80         0.82 o                         
 -14   1   7        441.42        439.13         4.25 o                         
 -13   1   7         31.42         22.58         0.65 o                         
 -12   1   7        717.58        709.57         4.88 o                         
 -11   1   7          6.82          7.56         0.51 o                         
 -10   1   7        795.04        765.26         4.28 o                         
  -9   1   7         48.82         43.12         0.67 o                         
  -8   1   7        827.56        806.83         4.54 o                         
  -7   1   7         37.28         35.10         0.76 o                         
  -6   1   7       1156.00       1153.39        12.19 o                         
  -5   1   7         43.52         47.14         1.50 o                         
  -4   1   7       6941.21       7070.43        64.74 o                         
  -3   1   7        680.44        777.50        14.12 o                         
  -2   1   7       9490.99      10018.23        98.16 o                         
  -1   1   7         67.16         53.49         1.90 o                         
   0   1   7       1140.71       1199.70        14.78 o                         
   1   1   7        292.49        282.23         4.21 o                         
   2   1   7         42.77         39.58         1.13 o                         
   3   1   7         43.27         45.86         0.74 o                         
   4   1   7        126.45        129.76         1.28 o                         
   5   1   7          8.03          9.29         0.57 o                         
   6   1   7         19.78         14.72         0.72 o                         
   7   1   7          5.23          8.59         0.72 o                         
   8   1   7          7.56          8.41         0.71 o                         
   9   1   7         10.31         12.92         0.68 o                         
  10   1   7        425.61        408.00         2.98 o                         
  11   1   7         40.88         39.25         0.84 o                         
 -16   2   7         10.65          8.10         0.56 o                         
 -15   2   7         72.81         73.65         0.99 o                         
 -14   2   7         14.59         15.63         0.65 o                         
 -13   2   7         38.31         32.59         0.82 o                         
 -12   2   7         70.44         66.26         1.07 o                         
 -11   2   7        485.01        459.23         3.17 o                         
 -10   2   7         20.59         15.38         0.56 o                         
  -9   2   7        324.10        302.78         2.30 o                         
  -8   2   7        184.19        182.60         1.55 o                         
  -7   2   7       1535.20       1489.54         8.67 o                         
  -6   2   7          9.30          9.48         0.71 o                         
  -5   2   7       1279.44       1347.07        14.83 o                         
  -4   2   7         13.17         11.00         1.07 o                         
  -3   2   7       4075.71       4076.45        36.76 o                         
  -2   2   7         55.40         50.80         2.98 o                         
  -1   2   7       1567.20       1575.26        17.62 o                         
   0   2   7          0.06          1.01         0.95 o                         
   1   2   7       1424.50       1371.53         9.85 o                         
   2   2   7        111.18        119.12         1.01 o                         
   3   2   7        215.91        189.23         1.52 o                         
   4   2   7          5.04          5.33         0.50 o                         
   5   2   7       1280.52       1192.48         6.60 o                         
   6   2   7          2.50          1.96         0.57 o                         
   7   2   7        518.87        484.66         3.58 o                         
   8   2   7        186.39        172.76         2.00 o                         
   9   2   7        427.34        419.61         3.54 o                         
  10   2   7          7.55         12.08         0.62 o                         
  11   2   7        467.80        463.86         4.34 o                         
 -16   3   7        102.83        100.96         4.04 o                         
 -15   3   7          1.66          1.03         0.39 o                         
 -14   3   7        337.71        342.73         3.37 o                         
 -13   3   7          1.14          0.91         0.54 o                         
 -12   3   7        662.08        646.97         4.27 o                         
 -11   3   7         92.53         78.99         1.44 o                         
 -10   3   7        623.96        610.33         3.85 o                         
  -9   3   7         49.98         52.84         1.51 o                         
  -8   3   7        520.12        490.46         3.72 o                         
  -7   3   7         43.61         36.94         0.80 o                         
  -6   3   7       3540.39       3587.30        25.29 o                         
  -5   3   7        568.85        595.37         5.77 o                         
  -4   3   7       1693.67       1689.00         9.82 o                         
  -3   3   7        311.94        322.39         3.77 o                         
  -2   3   7        197.22        186.55         1.59 o                         
  -1   3   7         10.57         12.17         0.73 o                         
   0   3   7       2150.02       2231.86        11.14 o                         
   1   3   7         18.93         12.91         0.48 o                         
   2   3   7       1648.66       1712.71         9.59 o                         
   3   3   7          0.25          1.37         0.45 o                         
   4   3   7        176.90        167.66         1.37 o                         
   5   3   7         27.75         30.43         0.88 o                         
   6   3   7         85.93         81.53         1.09 o                         
   7   3   7          1.93          4.24         0.63 o                         
   8   3   7        333.95        315.52         4.45 o                         
   9   3   7         50.80         52.93         1.43 o                         
  10   3   7        110.37        114.83         1.86 o                         
  11   3   7          6.51          6.28         0.62 o                         
 -15   4   7        157.24        170.18         3.08 o                         
 -14   4   7          7.51          7.26         0.45 o                         
 -13   4   7         59.76         62.39         0.82 o                         
 -12   4   7         86.20         85.99         1.02 o                         
 -11   4   7        107.43        103.55         1.26 o                         
 -10   4   7        567.00        551.03         5.54 o                         
  -9   4   7        871.19        901.34         8.34 o                         
  -8   4   7         32.31         27.09         0.78 o                         
  -7   4   7        496.55        502.63         4.00 o                         
  -6   4   7          4.09          5.22         0.52 o                         
  -5   4   7        515.36        518.34         3.31 o                         
  -4   4   7         53.11         47.56         0.69 o                         
  -3   4   7        143.26        138.77         1.22 o                         
  -2   4   7          4.79          5.99         0.55 o                         
  -1   4   7       1821.49       1770.89        10.27 o                         
   0   4   7         18.83         26.57         0.76 o                         
   1   4   7        820.72        821.57         5.68 o                         
   2   4   7          0.01          1.30         0.48 o                         
   3   4   7       1070.63       1018.99         5.53 o                         
   4   4   7         15.63         13.57         0.62 o                         
   5   4   7        487.60        443.78         2.92 o                         
   6   4   7        255.26        224.69         2.66 o                         
   7   4   7        464.59        456.16         5.56 o                         
   8   4   7         18.98         18.57         1.63 o                         
   9   4   7        128.28        133.54         2.19 o                         
  10   4   7         46.11         42.30         0.96 o                         
 -14   5   7        110.35        106.81         2.43 o                         
 -13   5   7          7.06          4.78         0.39 o                         
 -12   5   7        213.82        214.00         2.33 o                         
 -11   5   7          0.17          2.47         0.60 o                         
 -10   5   7        462.73        452.61         3.79 o                         
  -9   5   7        105.77         98.30         1.83 o                         
  -8   5   7       1793.10       1785.30        15.40 o                         
  -7   5   7         26.94         30.31         1.28 o                         
  -6   5   7        445.96        445.78         4.12 o                         
  -5   5   7        140.61        153.69         2.55 o                         
  -4   5   7        152.10        140.97         2.31 o                         
  -3   5   7         20.25         21.22         0.68 o                         
  -2   5   7        185.26        176.45         1.69 o                         
  -1   5   7          8.40          8.54         0.65 o                         
   0   5   7        283.34        299.30         2.42 o                         
   1   5   7        162.67        152.45         1.88 o                         
   2   5   7        178.22        199.11         1.71 o                         
   3   5   7         85.63         85.89         1.11 o                         
   4   5   7        940.72        965.83         6.15 o                         
   5   5   7          9.54         14.90         0.70 o                         
   6   5   7        104.03        110.63         1.33 o                         
   7   5   7         38.46         38.05         1.00 o                         
   8   5   7         58.14         54.69         1.07 o                         
   9   5   7          5.19          4.09         0.73 o                         
 -13   6   7        244.06        246.24         7.67 o                         
 -12   6   7         62.88         58.05         1.31 o                         
 -11   6   7        118.47        120.13         1.92 o                         
 -10   6   7        163.98        153.32         2.08 o                         
  -9   6   7        117.76        122.67         1.44 o                         
  -8   6   7        254.36        255.52         2.55 o                         
  -7   6   7        316.87        340.78         2.84 o                         
  -6   6   7          0.70          2.11         0.66 o                         
  -5   6   7         33.37         35.94         1.00 o                         
  -4   6   7          1.57          4.08         0.71 o                         
  -3   6   7        123.32        128.95         2.49 o                         
  -2   6   7          0.47          2.26         0.62 o                         
  -1   6   7         86.16         80.06         1.66 o                         
   0   6   7          8.74         12.34         0.76 o                         
   1   6   7       1081.48       1050.96         9.90 o                         
   2   6   7          0.76          2.33         0.59 o                         
   3   6   7        974.13        946.07         7.61 o                         
   4   6   7         44.76         37.69         0.91 o                         
   5   6   7        274.92        262.32         3.37 o                         
   6   6   7         44.19         42.81         1.22 o                         
   7   6   7        100.13        105.42         2.36 o                         
   8   6   7          0.13          0.32         0.53 o                         
 -11   7   7          0.94          0.82         0.40 o                         
 -10   7   7        509.99        468.07        15.16 o                         
  -9   7   7         69.30         70.48         2.50 o                         
  -8   7   7        438.92        431.57        10.05 o                         
  -7   7   7          3.26          8.07         1.01 o                         
  -6   7   7        133.96        135.40         3.09 o                         
  -5   7   7         36.97         41.01         1.42 o                         
  -4   7   7         16.51         13.54         0.93 o                         
  -3   7   7          0.57          1.63         0.70 o                         
  -2   7   7        132.26        124.75         2.91 o                         
  -1   7   7         78.60         92.75         1.62 o                         
   0   7   7          4.80          6.18         0.59 o                         
   1   7   7         34.18         32.29         0.75 o                         
   2   7   7        114.85        119.39         1.79 o                         
   3   7   7         58.94         49.93         0.96 o                         
   4   7   7        464.80        483.04         6.71 o                         
   5   7   7         67.22         69.48         1.07 o                         
   6   7   7        124.05        115.15         1.82 o                         
  -9   8   7         12.70         12.43         1.23 o                         
  -8   8   7         33.92         27.33         0.96 o                         
  -7   8   7          7.76          9.35         0.65 o                         
  -6   8   7         68.84         66.82         2.35 o                         
  -5   8   7         91.52        102.84         3.90 o                         
  -4   8   7          5.37          6.79         0.70 o                         
  -3   8   7          4.25          7.51         0.79 o                         
  -2   8   7          7.36          9.08         0.70 o                         
  -1   8   7        137.17        143.90         4.10 o                         
   0   8   7          2.83          4.29         0.52 o                         
   1   8   7        220.09        216.35         6.22 o                         
   2   8   7         26.46         22.83         0.75 o                         
   3   8   7        243.72        229.35         3.70 o                         
   4   8   7          1.08          0.69         0.93 o                         
 -16   0   8        233.84        208.53         7.02 o                         
 -14   0   8        488.06        476.10         3.89 o                         
 -12   0   8          8.38          7.38         0.66 o                         
 -10   0   8        579.01        540.98         4.34 o                         
  -8   0   8         39.52         47.17         0.93 o                         
  -6   0   8         48.72         72.00         2.30 o                         
  -4   0   8        499.83        538.39         9.12 o                         
  -2   0   8        223.33        188.37         6.32 o                         
   0   0   8        126.73        132.62         3.59 o                         
   2   0   8        388.15        423.91         4.97 o                         
   4   0   8        471.27        452.29        12.43 o                         
   6   0   8         34.46         35.45         1.21 o                         
   8   0   8        752.70        688.09        11.17 o                         
  10   0   8        183.08        155.56         2.14 o                         
 -16   1   8         28.12         26.04         1.09 o                         
 -15   1   8        401.58        389.71         6.56 o                         
 -14   1   8        115.78        127.69         1.96 o                         
 -13   1   8       1038.04       1035.51         9.33 o                         
 -12   1   8         98.94         99.87         0.97 o                         
 -11   1   8        963.76        938.54         6.11 o                         
 -10   1   8        113.29        112.16         1.09 o                         
  -9   1   8        849.65        761.14         4.49 o                         
  -8   1   8          0.05          0.06         0.43 o                         
  -7   1   8       1088.35        983.15         5.62 o                         
  -6   1   8        414.99        403.58         4.06 o                         
  -5   1   8        749.91        606.84        11.63 o                         
  -4   1   8        110.10        154.45         5.04 o                         
  -3   1   8        164.10        121.55         2.80 o                         
  -2   1   8          7.32         13.33         1.50 o                         
  -1   1   8        839.96        802.99        13.38 o                         
   0   1   8        482.01        495.67         5.09 o                         
   1   1   8        813.30        736.11         4.58 o                         
   2   1   8        171.84        164.19         1.34 o                         
   3   1   8        244.85        206.35         1.61 o                         
   4   1   8        164.38        180.48         2.12 o                         
   5   1   8        257.32        232.00         2.13 o                         
   6   1   8          8.16          4.14         0.69 o                         
   7   1   8        404.90        411.74         3.45 o                         
   8   1   8         43.11         38.27         0.88 o                         
   9   1   8         40.74         48.47         1.37 o                         
  10   1   8          4.58          3.06         0.52 o                         
  11   1   8          5.68          7.75         0.59 o                         
 -16   2   8        110.10         99.64         2.89 o                         
 -15   2   8        154.98        158.91         1.97 o                         
 -14   2   8        139.30        131.66         1.67 o                         
 -13   2   8         52.41         47.22         0.86 o                         
 -12   2   8         48.87         39.42         0.77 o                         
 -11   2   8        752.78        722.04         4.14 o                         
 -10   2   8          1.47          1.52         0.54 o                         
  -9   2   8        224.52        226.35         1.84 o                         
  -8   2   8        194.71        160.40         1.42 o                         
  -7   2   8       1595.32       1571.08         8.81 o                         
  -6   2   8        101.05        108.62         1.10 o                         
  -5   2   8          7.71         11.44         0.62 o                         
  -4   2   8         12.36          7.02         0.62 o                         
  -3   2   8         28.88         31.34         0.83 o                         
  -2   2   8        168.38        183.68         1.71 o                         
  -1   2   8          5.95          9.95         0.57 o                         
   0   2   8         84.20         86.89         0.98 o                         
   1   2   8         31.22         34.34         0.76 o                         
   2   2   8         55.76         50.38         0.74 o                         
   3   2   8          0.46          1.11         0.52 o                         
   4   2   8        239.56        256.99         2.83 o                         
   5   2   8          6.78         11.05         0.63 o                         
   6   2   8         37.61         28.08         1.48 o                         
   7   2   8         89.78         84.58         1.44 o                         
   8   2   8         39.54         29.30         0.85 o                         
   9   2   8         48.60         42.38         1.04 o                         
  10   2   8         19.47         16.20         0.65 o                         
 -16   3   8        170.89        158.52         5.31 o                         
 -15   3   8        300.46        297.18         5.27 o                         
 -14   3   8          7.30          9.39         0.56 o                         
 -13   3   8        263.42        272.99         4.43 o                         
 -12   3   8         60.65         60.18         0.93 o                         
 -11   3   8        802.24        799.76         5.22 o                         
 -10   3   8        354.81        341.70         3.00 o                         
  -9   3   8        802.04        803.62         5.28 o                         
  -8   3   8         56.15         55.30         0.98 o                         
  -7   3   8        382.86        351.55         2.40 o                         
  -6   3   8        512.03        549.32         8.08 o                         
  -5   3   8        748.69        724.12         4.12 o                         
  -4   3   8        383.71        404.12         4.72 o                         
  -3   3   8       1775.72       1654.72         9.75 o                         
  -2   3   8         68.72         67.13         1.43 o                         
  -1   3   8          4.47          3.39         0.52 o                         
   0   3   8        847.56        883.37         4.81 o                         
   1   3   8         80.54         71.47         0.78 o                         
   2   3   8        386.31        375.00         2.91 o                         
   3   3   8        970.44        925.01         4.74 o                         
   4   3   8         14.64          9.49         0.60 o                         
   5   3   8        243.49        259.59         2.31 o                         
   6   3   8        401.22        408.33         3.47 o                         
   7   3   8          6.25          5.62         0.72 o                         
   8   3   8         37.34         35.61         1.07 o                         
   9   3   8        257.29        265.87         5.64 o                         
  10   3   8         10.21         12.56         0.67 o                         
 -15   4   8        347.32        345.37         6.34 o                         
 -14   4   8          6.25          5.99         0.44 o                         
 -13   4   8         10.84         11.87         0.56 o                         
 -12   4   8        133.05        125.01         1.33 o                         
 -11   4   8         45.28         52.91         1.28 o                         
 -10   4   8        148.12        129.73         1.40 o                         
  -9   4   8          3.29          6.63         0.67 o                         
  -8   4   8          0.02          0.50         0.61 o                         
  -7   4   8        244.07        252.19         2.41 o                         
  -6   4   8        449.63        439.23         2.66 o                         
  -5   4   8        955.44        959.32         5.63 o                         
  -4   4   8          5.17          5.20         0.54 o                         
  -3   4   8         17.72         17.89         0.60 o                         
  -2   4   8         20.65         20.27         0.66 o                         
  -1   4   8        118.99        128.55         1.29 o                         
   0   4   8          0.53          1.84         0.51 o                         
   1   4   8         23.81         25.11         0.98 o                         
   2   4   8          6.97          9.33         0.58 o                         
   3   4   8          0.33          2.42         0.55 o                         
   4   4   8        130.67        111.62         1.10 o                         
   5   4   8         42.10         34.72         0.80 o                         
   6   4   8          5.51          9.98         0.56 o                         
   7   4   8         58.77         57.32         1.11 o                         
   8   4   8        130.65        140.58         3.71 o                         
   9   4   8         38.79         33.15         1.94 o                         
 -14   5   8          3.76          3.96         0.31 o                         
 -13   5   8        140.22        139.32         2.44 o                         
 -12   5   8        119.46        125.92         1.81 o                         
 -11   5   8        170.30        196.33         2.53 o                         
 -10   5   8         18.37         19.70         0.77 o                         
  -9   5   8        378.59        417.01         3.30 o                         
  -8   5   8          5.17          6.20         0.60 o                         
  -7   5   8        529.65        539.06         5.63 o                         
  -6   5   8         55.09         58.74         1.20 o                         
  -5   5   8        736.13        736.26         6.30 o                         
  -4   5   8          0.43          3.08         0.65 o                         
  -3   5   8        168.72        150.96         1.92 o                         
  -2   5   8         16.74         19.62         0.94 o                         
  -1   5   8        337.54        340.65         3.02 o                         
   0   5   8         38.06         34.58         1.20 o                         
   1   5   8        165.56        168.09         1.59 o                         
   2   5   8        350.19        349.30         4.08 o                         
   3   5   8         34.55         34.53         0.89 o                         
   4   5   8         36.79         44.76         1.49 o                         
   5   5   8         33.13         40.47         1.25 o                         
   6   5   8        114.03        105.25         1.37 o                         
   7   5   8        211.82        228.77         5.41 o                         
   8   5   8         43.16         37.38         1.04 o                         
 -13   6   8         14.03         16.13         1.45 o                         
 -12   6   8         10.61          9.33         0.38 o                         
 -11   6   8        120.00        113.70         3.22 o                         
 -10   6   8         93.65         85.96         1.38 o                         
  -9   6   8         49.94         51.51         1.29 o                         
  -8   6   8         23.10         22.79         0.78 o                         
  -7   6   8          0.11          5.74         0.72 o                         
  -6   6   8         19.93         25.94         0.91 o                         
  -5   6   8         22.65         24.43         0.79 o                         
  -4   6   8        333.42        360.20         4.90 o                         
  -3   6   8        152.67        161.22         1.85 o                         
  -2   6   8         29.64         30.56         0.79 o                         
  -1   6   8         20.34         22.89         0.86 o                         
   0   6   8          2.12          3.26         0.62 o                         
   1   6   8          1.93          6.05         0.68 o                         
   2   6   8        216.72        202.97         1.88 o                         
   3   6   8         57.06         56.91         1.27 o                         
   4   6   8         54.08         52.09         0.98 o                         
   5   6   8          5.10          6.42         0.55 o                         
   6   6   8         26.01         24.72         0.77 o                         
   7   6   8         12.37         10.09         0.85 o                         
 -11   7   8         36.86         36.08         1.19 o                         
 -10   7   8          6.46          3.78         0.41 o                         
  -9   7   8        157.00        157.87         4.45 o                         
  -8   7   8         37.02         33.17         0.90 o                         
  -7   7   8        488.16        525.57        11.06 o                         
  -6   7   8         81.83         86.61         2.53 o                         
  -5   7   8         28.03         28.17         0.97 o                         
  -4   7   8         75.29         78.98         2.16 o                         
  -3   7   8        123.83        122.84         1.83 o                         
  -2   7   8          0.21          0.88         0.56 o                         
  -1   7   8        360.61        374.68         3.52 o                         
   0   7   8          7.57         14.70         0.76 o                         
   1   7   8        145.40        150.43         2.53 o                         
   2   7   8          0.57          1.17         0.53 o                         
   3   7   8         21.86         17.61         0.61 o                         
   4   7   8          0.07          0.26         0.40 o                         
   5   7   8         38.89         34.89         1.15 o                         
  -8   8   8         27.73         16.67         0.82 o                         
  -7   8   8          0.09          0.81         0.43 o                         
  -6   8   8          6.73          7.16         0.54 o                         
  -5   8   8         39.55         38.85         1.58 o                         
  -4   8   8         46.06         51.98         1.34 o                         
  -3   8   8         57.83         57.04         1.91 o                         
  -2   8   8        144.54        146.88         2.25 o                         
  -1   8   8        238.44        232.91         4.88 o                         
   0   8   8         10.40         11.20         0.79 o                         
   1   8   8         77.00         63.09         1.89 o                         
   2   8   8         13.80          8.23         0.54 o                         
 -15   0   9         37.83         31.04         1.13 o                         
 -13   0   9        794.39        781.66         7.93 o                         
 -11   0   9        703.88        682.05         6.55 o                         
  -9   0   9       1397.99       1351.93         8.30 o                         
  -7   0   9         64.96         67.43         1.01 o                         
  -5   0   9        286.90        254.54         3.77 o                         
  -3   0   9        366.06        388.29         7.51 o                         
  -1   0   9       1228.28       1085.47        10.44 o                         
   1   0   9        250.11        213.24         3.12 o                         
   3   0   9        160.39        141.96         2.43 o                         
   5   0   9         14.11         13.07         1.35 o                         
   7   0   9        111.22        105.22         1.85 o                         
   9   0   9         61.89         63.58         1.60 o                         
 -16   1   9         27.01         26.73         0.88 o                         
 -15   1   9         33.22         31.69         0.86 o                         
 -14   1   9          8.01          7.42         0.60 o                         
 -13   1   9        104.96        106.65         1.11 o                         
 -12   1   9         13.13         13.59         0.56 o                         
 -11   1   9        113.30        111.63         1.35 o                         
 -10   1   9        599.17        581.61         3.38 o                         
  -9   1   9         13.05         14.32         0.54 o                         
  -8   1   9       1344.14       1298.31         7.55 o                         
  -7   1   9        224.37        204.65         1.85 o                         
  -6   1   9        515.78        473.03         3.38 o                         
  -5   1   9        336.80        341.02         2.98 o                         
  -4   1   9        386.22        304.80         2.30 o                         
  -3   1   9         89.59        104.17         1.19 o                         
  -2   1   9        265.10        195.16         1.65 o                         
  -1   1   9         10.16         11.65         0.51 o                         
   0   1   9        789.10        720.90         4.24 o                         
   1   1   9        139.50        125.93         1.42 o                         
   2   1   9       4593.28       4444.98        23.68 o                         
   3   1   9         28.60         34.08         1.05 o                         
   4   1   9       2489.67       2440.11        15.56 o                         
   5   1   9         17.04         13.54         0.86 o                         
   6   1   9        270.24        259.66         2.38 o                         
   7   1   9          0.03          0.91         0.68 o                         
   8   1   9        406.76        412.03         5.28 o                         
   9   1   9        143.21        141.14         1.37 o                         
  10   1   9        460.60        441.35         4.38 o                         
 -16   2   9         33.52         23.41         0.79 o                         
 -15   2   9         55.86         65.09         1.38 o                         
 -14   2   9         82.71         81.47         2.07 o                         
 -13   2   9         85.99         89.70         0.98 o                         
 -12   2   9        983.43        976.24         8.07 o                         
 -11   2   9          0.97          2.29         0.50 o                         
 -10   2   9        249.18        248.87         2.04 o                         
  -9   2   9         70.15         62.49         0.93 o                         
  -8   2   9       2572.33       2488.41        15.75 o                         
  -7   2   9         67.35         64.04         0.89 o                         
  -6   2   9         22.88         23.23         0.62 o                         
  -5   2   9          4.32          6.70         0.48 o                         
  -4   2   9          2.70          4.25         0.48 o                         
  -3   2   9        460.08        414.16         2.40 o                         
  -2   2   9        233.27        241.91         2.48 o                         
  -1   2   9         18.48         25.31         0.63 o                         
   0   2   9        865.44        853.91         4.55 o                         
   1   2   9        505.95        462.59         2.78 o                         
   2   2   9        752.60        734.55         4.66 o                         
   3   2   9         26.87         31.97         0.89 o                         
   4   2   9        763.89        766.40         4.92 o                         
   5   2   9          0.01          1.36         0.70 o                         
   6   2   9        688.98        665.42         4.94 o                         
   7   2   9          5.09          6.38         0.84 o                         
   8   2   9          0.20          1.81         0.63 o                         
   9   2   9          3.24          5.24         0.53 o                         
  10   2   9        168.51        162.43         4.03 o                         
 -16   3   9          0.66          1.03         0.72 o                         
 -15   3   9          2.00          2.53         0.50 o                         
 -14   3   9          6.48          8.73         0.51 o                         
 -13   3   9         18.28         17.65         0.64 o                         
 -12   3   9        547.34        588.42         4.91 o                         
 -11   3   9          3.42          3.87         0.60 o                         
 -10   3   9         20.62         22.72         0.68 o                         
  -9   3   9         38.24         36.76         0.76 o                         
  -8   3   9         32.73         28.32         0.73 o                         
  -7   3   9        392.41        382.22         2.59 o                         
  -6   3   9        687.30        641.89         3.82 o                         
  -5   3   9        540.15        489.36         2.93 o                         
  -4   3   9        389.34        341.85         2.26 o                         
  -3   3   9         86.57         84.44         1.03 o                         
  -2   3   9        485.36        470.58         3.35 o                         
  -1   3   9          1.64          3.06         0.50 o                         
   0   3   9       2169.98       2058.97        10.73 o                         
   1   3   9          0.10          0.78         0.52 o                         
   2   3   9        437.28        405.38         2.47 o                         
   3   3   9          0.14          0.66         0.58 o                         
   4   3   9        778.24        744.37         7.81 o                         
   5   3   9         30.20         37.75         0.80 o                         
   6   3   9       1671.07       1663.20        14.50 o                         
   7   3   9         60.59         58.60         1.11 o                         
   8   3   9        225.41        233.15         2.98 o                         
   9   3   9          9.29          9.54         0.60 o                         
 -15   4   9         19.17         13.04         0.51 o                         
 -14   4   9        289.15        315.72         5.37 o                         
 -13   4   9        200.48        182.93         2.26 o                         
 -12   4   9         12.09         16.22         0.83 o                         
 -11   4   9         23.93         22.90         0.73 o                         
 -10   4   9          6.37         10.03         0.69 o                         
  -9   4   9        424.91        419.03         6.20 o                         
  -8   4   9        215.68        213.45         3.07 o                         
  -7   4   9         68.27         65.70         1.05 o                         
  -6   4   9       1972.54       1991.44        13.69 o                         
  -5   4   9          5.48          6.88         0.64 o                         
  -4   4   9        424.57        442.03         4.58 o                         
  -3   4   9          5.34          4.34         0.65 o                         
  -2   4   9        443.88        441.16         4.24 o                         
  -1   4   9         47.31         42.71         0.79 o                         
   0   4   9        231.26        224.88         1.78 o                         
   1   4   9         30.09         27.46         0.77 o                         
   2   4   9          2.57          2.23         0.60 o                         
   3   4   9         31.66         37.43         0.77 o                         
   4   4   9        101.51         82.36         1.32 o                         
   5   4   9         33.48         40.69         0.80 o                         
   6   4   9        380.51        344.59         5.95 o                         
   7   4   9        115.77        114.08         3.65 o                         
   8   4   9         14.10         11.30         0.82 o                         
 -14   5   9        383.11        392.08        11.19 o                         
 -13   5   9          8.74          8.45         0.36 o                         
 -12   5   9         54.23         61.76         0.94 o                         
 -11   5   9          7.67         11.28         0.65 o                         
 -10   5   9         50.76         63.89         1.04 o                         
  -9   5   9        166.31        172.37         1.75 o                         
  -8   5   9          4.56          5.01         0.67 o                         
  -7   5   9         12.50         14.02         0.69 o                         
  -6   5   9          3.04          3.23         0.63 o                         
  -5   5   9        233.77        232.14         2.78 o                         
  -4   5   9        489.86        510.50         4.36 o                         
  -3   5   9        761.27        764.85         5.75 o                         
  -2   5   9       1534.73       1529.02        10.99 o                         
  -1   5   9         11.73         11.24         0.73 o                         
   0   5   9        177.60        175.87         2.44 o                         
   1   5   9         79.04         81.02         1.66 o                         
   2   5   9        182.85        166.51         2.30 o                         
   3   5   9          1.73          1.39         0.65 o                         
   4   5   9        294.17        291.17         2.45 o                         
   5   5   9         62.89         54.63         1.41 o                         
   6   5   9        393.97        390.09         7.04 o                         
   7   5   9         10.39         13.45         0.77 o                         
 -12   6   9          3.47          1.77         0.36 o                         
 -11   6   9          9.92         11.49         0.55 o                         
 -10   6   9         19.91         20.84         1.23 o                         
  -9   6   9          8.74          6.31         0.76 o                         
  -8   6   9          2.41          4.92         0.67 o                         
  -7   6   9        396.41        401.47         3.77 o                         
  -6   6   9        270.68        274.32         2.63 o                         
  -5   6   9         10.42         10.11         0.75 o                         
  -4   6   9        410.51        428.90         5.81 o                         
  -3   6   9         20.77         22.87         0.93 o                         
  -2   6   9          4.82         10.35         0.84 o                         
  -1   6   9          0.09          1.63         0.76 o                         
   0   6   9          3.74          5.35         0.72 o                         
   1   6   9          3.24          3.87         0.64 o                         
   2   6   9        116.09        108.74         1.30 o                         
   3   6   9          6.39          7.51         0.60 o                         
   4   6   9          8.83          6.61         0.52 o                         
   5   6   9        162.28        147.14         3.01 o                         
   6   6   9         39.05         35.82         1.79 o                         
 -10   7   9          0.29          0.41         0.39 o                         
  -9   7   9          3.51          6.45         0.51 o                         
  -8   7   9          9.87         13.06         0.72 o                         
  -7   7   9         80.12         85.74         1.58 o                         
  -6   7   9          0.58          1.29         0.67 o                         
  -5   7   9         26.16         24.81         0.91 o                         
  -4   7   9        252.62        277.08         3.67 o                         
  -3   7   9         66.34         70.40         1.21 o                         
  -2   7   9        193.88        206.46         2.66 o                         
  -1   7   9        108.99        111.00         2.43 o                         
   0   7   9        174.04        186.95         3.97 o                         
   1   7   9         23.31         25.65         0.71 o                         
   2   7   9         60.10         59.31         2.31 o                         
   3   7   9         10.64          8.95         0.54 o                         
   4   7   9         31.13         25.56         0.86 o                         
  -7   8   9          5.74          3.54         0.56 o                         
  -6   8   9         85.60         79.29         5.68 o                         
  -5   8   9         45.26         44.28         3.13 o                         
  -4   8   9         11.36          9.15         0.57 o                         
  -3   8   9          6.80          7.98         0.58 o                         
  -2   8   9        820.04        774.62         8.87 o                         
  -1   8   9         20.30         18.45         0.66 o                         
   0   8   9        334.44        277.77         7.11 o                         
 -16   0  10        149.55        151.69         3.29 o                         
 -14   0  10        101.07        120.11         2.61 o                         
 -12   0  10       3276.64       3311.31        29.37 o                         
 -10   0  10      13339.26      12936.37        96.85 o                         
  -8   0  10       1955.25       1880.95        13.30 o                         
  -6   0  10       1235.93       1262.46        10.04 o                         
  -4   0  10       2721.97       2779.72        23.79 o                         
  -2   0  10         56.89         49.37         1.48 o                         
   0   0  10         26.43         19.11         0.98 o                         
   2   0  10       7825.29       7756.42        72.20 o                         
   4   0  10       2138.82       2163.62        22.91 o                         
   6   0  10         20.32         17.33         1.31 o                         
   8   0  10         64.16         65.18         2.34 o                         
 -16   1  10          1.71          1.01         0.45 o                         
 -15   1  10          0.76          1.54         0.55 o                         
 -14   1  10        153.80        163.37         2.02 o                         
 -13   1  10        101.50         97.79         1.40 o                         
 -12   1  10        121.60        115.01         1.17 o                         
 -11   1  10          7.89          8.11         0.55 o                         
 -10   1  10         22.70         23.68         0.64 o                         
  -9   1  10        676.55        700.88         4.64 o                         
  -8   1  10         17.26         19.81         0.65 o                         
  -7   1  10         11.89         12.94         0.60 o                         
  -6   1  10         39.50         39.69         0.77 o                         
  -5   1  10        969.03        909.66         6.64 o                         
  -4   1  10          4.12          3.56         0.51 o                         
  -3   1  10        477.08        462.14         2.77 o                         
  -2   1  10         10.05          8.35         0.51 o                         
  -1   1  10        503.03        505.67         3.14 o                         
   0   1  10        320.01        336.67         2.29 o                         
   1   1  10       1519.86       1512.36         9.16 o                         
   2   1  10          2.19          3.11         0.65 o                         
   3   1  10        600.62        594.77         5.33 o                         
   4   1  10        677.68        670.78         5.01 o                         
   5   1  10        161.27        158.20         2.12 o                         
   6   1  10         37.66         39.73         0.94 o                         
   7   1  10        136.47        132.81         1.51 o                         
   8   1  10         93.23         88.33         1.12 o                         
   9   1  10         79.60         75.55         1.36 o                         
 -16   2  10         47.17         41.28         1.34 o                         
 -15   2  10         26.38         22.85         0.75 o                         
 -14   2  10       1066.99       1119.98        16.31 o                         
 -13   2  10         91.75         96.31         1.02 o                         
 -12   2  10       2583.83       2658.61        14.45 o                         
 -11   2  10        210.40        213.95         1.86 o                         
 -10   2  10       1981.84       1946.08        12.47 o                         
  -9   2  10         30.64         35.66         0.76 o                         
  -8   2  10       6011.82       5920.92        32.38 o                         
  -7   2  10          0.07          1.46         0.56 o                         
  -6   2  10       2344.25       2289.03        12.25 o                         
  -5   2  10         12.40         17.90         0.66 o                         
  -4   2  10        304.24        302.14         2.38 o                         
  -3   2  10        115.06        122.60         1.52 o                         
  -2   2  10        531.10        539.02         3.00 o                         
  -1   2  10        367.30        389.77         2.47 o                         
   0   2  10       2998.85       2905.40        14.41 o                         
   1   2  10         23.96         22.82         0.68 o                         
   2   2  10        716.72        696.55         4.32 o                         
   3   2  10        453.57        476.25         3.55 o                         
   4   2  10       1049.56       1045.75         7.18 o                         
   5   2  10        925.35        941.78         6.54 o                         
   6   2  10        465.13        487.54         4.23 o                         
   7   2  10         72.28         73.02         1.16 o                         
   8   2  10         36.08         37.26         0.78 o                         
   9   2  10         13.60         11.69         0.67 o                         
 -15   3  10         16.17         14.53         0.60 o                         
 -14   3  10          4.94          3.98         0.52 o                         
 -13   3  10         73.65         85.82         1.08 o                         
 -12   3  10          0.65          2.36         0.56 o                         
 -11   3  10         69.97         76.62         1.02 o                         
 -10   3  10        112.66        114.49         1.66 o                         
  -9   3  10        447.67        442.56         3.41 o                         
  -8   3  10         12.10         15.62         0.66 o                         
  -7   3  10          8.48         12.79         0.67 o                         
  -6   3  10         66.98         78.94         1.64 o                         
  -5   3  10         72.58         67.59         0.95 o                         
  -4   3  10          9.22         10.15         0.64 o                         
  -3   3  10       1167.63       1135.64         6.15 o                         
  -2   3  10        479.16        497.80         3.08 o                         
  -1   3  10        996.46        976.35         5.67 o                         
   0   3  10        584.88        609.09         3.37 o                         
   1   3  10         36.04         37.66         0.88 o                         
   2   3  10        174.25        164.91         2.63 o                         
   3   3  10        600.22        620.49         5.07 o                         
   4   3  10        294.84        313.43         4.50 o                         
   5   3  10        263.87        278.55         2.50 o                         
   6   3  10          8.95         11.94         0.71 o                         
   7   3  10         57.46         54.86         1.42 o                         
   8   3  10         77.43         72.22         1.45 o                         
 -15   4  10         68.62         55.34         1.51 o                         
 -14   4  10       1207.44       1197.07        21.06 o                         
 -13   4  10         93.19        103.38         1.66 o                         
 -12   4  10        397.06        417.50         5.87 o                         
 -11   4  10         22.98         24.62         0.71 o                         
 -10   4  10        194.39        202.39         2.28 o                         
  -9   4  10         31.84         31.72         0.93 o                         
  -8   4  10       1572.61       1586.27        15.32 o                         
  -7   4  10        172.15        178.84         2.91 o                         
  -6   4  10       3245.91       3212.64        22.72 o                         
  -5   4  10          9.00         11.51         0.71 o                         
  -4   4  10        628.30        631.52         4.37 o                         
  -3   4  10        302.11        317.86         3.13 o                         
  -2   4  10       2492.64       2561.39        14.00 o                         
  -1   4  10         78.80         92.94         1.69 o                         
   0   4  10       1427.34       1449.89         8.37 o                         
   1   4  10         48.81         46.35         1.06 o                         
   2   4  10         22.91         21.51         0.74 o                         
   3   4  10        329.75        318.84         2.51 o                         
   4   4  10          0.83          1.75         0.60 o                         
   5   4  10        391.85        396.15         3.49 o                         
   6   4  10        500.15        482.86        12.56 o                         
   7   4  10        517.30        520.32         6.25 o                         
 -13   5  10         75.59         70.65         1.75 o                         
 -12   5  10          6.05          5.09         0.44 o                         
 -11   5  10         16.63         18.03         0.62 o                         
 -10   5  10         56.98         60.33         1.35 o                         
  -9   5  10         40.20         43.05         0.86 o                         
  -8   5  10         52.40         48.09         0.97 o                         
  -7   5  10        242.13        248.32         2.19 o                         
  -6   5  10          8.12         10.79         0.73 o                         
  -5   5  10         28.89         34.36         1.35 o                         
  -4   5  10         33.57         37.50         1.68 o                         
  -3   5  10         11.67         13.54         0.78 o                         
  -2   5  10        305.09        326.54         2.64 o                         
  -1   5  10        147.70        145.68         2.28 o                         
   0   5  10          0.36          3.34         0.80 o                         
   1   5  10        330.12        337.86         3.55 o                         
   2   5  10          0.00          1.09         0.63 o                         
   3   5  10         10.83         12.06         0.63 o                         
   4   5  10          7.00          6.27         0.56 o                         
   5   5  10        202.35        195.13         2.58 o                         
   6   5  10         59.46         51.45         1.47 o                         
 -12   6  10         49.19         49.90         3.03 o                         
 -11   6  10          0.21          0.22         0.42 o                         
 -10   6  10        311.46        335.72         6.21 o                         
  -9   6  10         15.54         18.82         1.11 o                         
  -8   6  10          5.20          6.65         0.67 o                         
  -7   6  10          1.22          1.82         0.71 o                         
  -6   6  10        346.26        347.81         4.42 o                         
  -5   6  10          5.92          8.79         0.75 o                         
  -4   6  10       5232.65       5384.78        42.45 o                         
  -3   6  10          0.35          3.98         0.82 o                         
  -2   6  10       1216.37       1249.70        12.42 o                         
  -1   6  10          3.09          4.02         0.79 o                         
   0   6  10          4.28          7.63         0.71 o                         
   1   6  10        149.78        145.00         2.64 o                         
   2   6  10         52.11         59.70         0.97 o                         
   3   6  10         28.08         27.59         0.93 o                         
   4   6  10          8.37         13.20         0.66 o                         
   5   6  10         55.22         44.99         1.63 o                         
 -10   7  10         13.90         10.55         0.59 o                         
  -9   7  10         11.05         12.64         0.45 o                         
  -8   7  10         17.55         17.63         0.57 o                         
  -7   7  10        163.91        166.44         5.13 o                         
  -6   7  10        130.23        138.05         2.29 o                         
  -5   7  10        265.57        280.50         3.64 o                         
  -4   7  10         83.37         90.85         2.06 o                         
  -3   7  10         51.72         54.43         1.08 o                         
  -2   7  10         10.55         11.22         0.66 o                         
  -1   7  10          3.76          5.71         0.54 o                         
   0   7  10          4.57          6.22         0.55 o                         
   1   7  10         62.25         64.95         1.33 o                         
   2   7  10         82.58         62.38         2.18 o                         
  -5   8  10          7.05          6.61         0.75 o                         
  -4   8  10        471.70        436.57         8.70 o                         
  -3   8  10        164.00        155.10         8.36 o                         
  -2   8  10        712.77        580.30        12.99 o                         
 -15   0  11        211.63        201.92         4.89 o                         
 -13   0  11        151.58        156.38         1.97 o                         
 -11   0  11          8.52         11.37         0.91 o                         
  -9   0  11          6.17          5.91         0.89 o                         
  -7   0  11       1642.79       1531.67        16.35 o                         
  -5   0  11         59.10         59.71         1.38 o                         
  -3   0  11        403.98        407.55         3.49 o                         
  -1   0  11         64.17         46.08         1.28 o                         
   1   0  11       1248.21       1324.68        11.03 o                         
   3   0  11       2754.18       2792.39        28.13 o                         
   5   0  11        196.59        214.89         4.20 o                         
   7   0  11        428.86        466.71         5.40 o                         
 -16   1  11         32.01         32.56         0.68 o                         
 -15   1  11          8.49         10.46         0.57 o                         
 -14   1  11          0.54          2.11         0.54 o                         
 -13   1  11          4.85          4.59         0.58 o                         
 -12   1  11          2.80          5.38         0.57 o                         
 -11   1  11        371.82        375.90         3.47 o                         
 -10   1  11        199.22        216.03         1.65 o                         
  -9   1  11        209.74        204.71         2.38 o                         
  -8   1  11        113.68        119.85         1.26 o                         
  -7   1  11        350.60        346.44         2.63 o                         
  -6   1  11          1.00          2.41         0.54 o                         
  -5   1  11        131.69        133.00         1.33 o                         
  -4   1  11        184.07        197.90         2.14 o                         
  -3   1  11         25.48         22.92         0.64 o                         
  -2   1  11         65.82         45.57         1.11 o                         
  -1   1  11        377.93        372.39         2.61 o                         
   0   1  11       1463.68       1440.87         9.26 o                         
   1   1  11          0.57          1.05         0.66 o                         
   2   1  11        681.60        686.39         7.41 o                         
   3   1  11         70.83         73.45         1.14 o                         
   4   1  11         27.14         31.07         0.98 o                         
   5   1  11        154.43        151.61         1.91 o                         
   6   1  11         28.13         32.68         0.84 o                         
   7   1  11         38.58         33.18         0.86 o                         
   8   1  11          6.31          7.14         0.51 o                         
 -16   2  11          0.73          1.28         0.52 o                         
 -15   2  11        110.01        122.49         1.51 o                         
 -14   2  11        182.88        184.86         2.25 o                         
 -13   2  11        126.67        133.86         1.95 o                         
 -12   2  11        780.99        785.83         5.24 o                         
 -11   2  11         91.44         91.57         1.00 o                         
 -10   2  11         10.70         10.87         0.61 o                         
  -9   2  11         98.90         97.24         1.09 o                         
  -8   2  11        899.60        886.46         5.84 o                         
  -7   2  11         13.14         12.23         0.63 o                         
  -6   2  11         30.04         22.00         0.73 o                         
  -5   2  11       1037.67        992.30         6.27 o                         
  -4   2  11         42.59         53.25         0.90 o                         
  -3   2  11         14.05         11.08         0.55 o                         
  -2   2  11        103.21        112.37         1.42 o                         
  -1   2  11        154.96        164.21         1.38 o                         
   0   2  11        715.99        766.80         4.65 o                         
   1   2  11        267.97        284.30         2.20 o                         
   2   2  11        491.46        514.10         3.95 o                         
   3   2  11         50.03         50.42         0.95 o                         
   4   2  11        109.90        104.71         1.39 o                         
   5   2  11        229.28        229.72         2.22 o                         
   6   2  11         17.38         21.63         0.77 o                         
   7   2  11         85.24         91.86         2.32 o                         
   8   2  11          0.03          0.71         0.58 o                         
 -15   3  11         50.35         55.76         1.85 o                         
 -14   3  11         73.51         78.01         1.26 o                         
 -13   3  11        170.45        165.21         2.65 o                         
 -12   3  11         68.31         81.24         1.01 o                         
 -11   3  11         97.29         99.34         1.52 o                         
 -10   3  11          3.50          2.78         0.61 o                         
  -9   3  11         53.86         57.62         0.93 o                         
  -8   3  11         27.61         28.13         0.68 o                         
  -7   3  11        547.48        552.92         3.50 o                         
  -6   3  11          3.16          4.25         0.59 o                         
  -5   3  11         15.39         16.20         0.66 o                         
  -4   3  11        120.64        113.69         1.79 o                         
  -3   3  11          7.95          9.60         0.64 o                         
  -2   3  11        303.75        289.34         3.37 o                         
  -1   3  11        127.19        127.17         1.18 o                         
   0   3  11          3.21          2.46         0.62 o                         
   1   3  11         22.54         21.87         0.71 o                         
   2   3  11          0.36          2.56         0.62 o                         
   3   3  11         11.26         12.41         0.77 o                         
   4   3  11        362.06        361.91         2.99 o                         
   5   3  11          0.78          2.30         0.64 o                         
   6   3  11          3.11          2.41         0.65 o                         
   7   3  11          2.69          2.66         0.64 o                         
 -14   4  11        418.56        376.06        10.79 o                         
 -13   4  11        134.12        157.15         1.67 o                         
 -12   4  11         55.65         57.86         0.85 o                         
 -11   4  11        371.22        419.55         2.96 o                         
 -10   4  11         44.31         44.18         0.89 o                         
  -9   4  11         67.71         72.63         1.02 o                         
  -8   4  11         39.44         35.83         1.25 o                         
  -7   4  11          4.82          4.99         0.68 o                         
  -6   4  11       1331.56       1343.42        13.21 o                         
  -5   4  11         11.67         15.87         0.81 o                         
  -4   4  11        121.19        114.63         2.34 o                         
  -3   4  11          3.58          6.56         0.69 o                         
  -2   4  11        795.17        803.64         5.70 o                         
  -1   4  11        278.72        286.03         2.00 o                         
   0   4  11         69.07         71.47         2.00 o                         
   1   4  11        198.02        202.97         2.15 o                         
   2   4  11          0.12          1.12         0.71 o                         
   3   4  11        194.74        195.73         2.51 o                         
   4   4  11        228.29        219.95         2.29 o                         
   5   4  11         73.03         64.24         1.17 o                         
   6   4  11         15.16         11.44         1.06 o                         
 -13   5  11          0.20          0.87         0.37 o                         
 -12   5  11         21.21         19.03         0.75 o                         
 -11   5  11          9.77         14.66         0.89 o                         
 -10   5  11          0.55          1.95         0.59 o                         
  -9   5  11          0.08          2.21         0.60 o                         
  -8   5  11         75.16         83.27         1.57 o                         
  -7   5  11          2.90          3.25         0.63 o                         
  -6   5  11        222.94        223.34         2.65 o                         
  -5   5  11        780.05        827.63         6.15 o                         
  -4   5  11        314.68        322.19         2.68 o                         
  -3   5  11        195.94        205.81         1.86 o                         
  -2   5  11          5.98          5.98         0.80 o                         
  -1   5  11         33.67         41.05         0.90 o                         
   0   5  11        101.69        107.17         1.50 o                         
   1   5  11         64.95         63.10         1.27 o                         
   2   5  11          3.27          4.40         0.66 o                         
   3   5  11         21.91         20.49         0.76 o                         
   4   5  11         33.88         33.48         0.88 o                         
   5   5  11          4.39          4.14         0.60 o                         
 -11   6  11         72.97         81.97         2.83 o                         
 -10   6  11         21.97         23.23         0.97 o                         
  -9   6  11        205.45        225.13         3.26 o                         
  -8   6  11          6.72          5.75         0.62 o                         
  -7   6  11          1.98          3.76         0.67 o                         
  -6   6  11         92.20         83.37         2.93 o                         
  -5   6  11        499.91        519.53         5.07 o                         
  -4   6  11          2.23          9.22         0.68 o                         
  -3   6  11        306.97        306.76         3.25 o                         
  -2   6  11         44.82         43.88         1.10 o                         
  -1   6  11        347.59        372.86         5.67 o                         
   0   6  11          0.07          1.12         0.71 o                         
   1   6  11         43.24         41.76         1.06 o                         
   2   6  11          0.95          0.94         0.64 o                         
   3   6  11         37.55         35.76         1.13 o                         
  -9   7  11          3.07          4.07         0.68 o                         
  -8   7  11         28.74         26.45         1.62 o                         
  -7   7  11         88.39         89.74         2.99 o                         
  -6   7  11         44.41         36.16         1.70 o                         
  -5   7  11         53.53         52.29         1.80 o                         
  -4   7  11         92.00         87.29         2.15 o                         
  -3   7  11        144.80        146.87         2.75 o                         
  -2   7  11         29.19         27.90         0.99 o                         
  -1   7  11        135.72        127.73         1.64 o                         
   0   7  11          9.68          8.62         0.53 o                         
   1   7  11         18.52         13.53         1.13 o                         
 -16   0  12        299.11        260.00        11.64 o                         
 -14   0  12         68.48         68.23         1.46 o                         
 -12   0  12         35.29         35.04         1.14 o                         
 -10   0  12         76.58         72.22         1.70 o                         
  -8   0  12        126.03        129.28         2.66 o                         
  -6   0  12        839.49        839.25         9.14 o                         
  -4   0  12       1168.95       1130.78         8.90 o                         
  -2   0  12        508.42        528.32         5.35 o                         
   0   0  12       2930.27       2954.74        21.75 o                         
   2   0  12        894.18        926.64         9.09 o                         
   4   0  12        120.90        120.92         1.97 o                         
   6   0  12        346.10        357.19         6.31 o                         
 -16   1  12         27.44         22.26         1.11 o                         
 -15   1  12        123.37        111.07         4.02 o                         
 -14   1  12         40.11         43.57         1.03 o                         
 -13   1  12          0.76          1.20         0.54 o                         
 -12   1  12        139.50        140.29         1.39 o                         
 -11   1  12        326.36        330.16         3.13 o                         
 -10   1  12         12.19         11.33         0.61 o                         
  -9   1  12         15.80         17.14         0.65 o                         
  -8   1  12         32.91         32.62         0.77 o                         
  -7   1  12        526.05        498.94         3.52 o                         
  -6   1  12        112.53        110.18         1.26 o                         
  -5   1  12        313.87        290.98         2.44 o                         
  -4   1  12         29.79         25.88         0.74 o                         
  -3   1  12         44.15         32.84         0.71 o                         
  -2   1  12        405.18        401.65         2.98 o                         
  -1   1  12         68.28         59.90         0.96 o                         
   0   1  12          1.23          3.09         0.74 o                         
   1   1  12         22.38         22.35         0.85 o                         
   2   1  12        129.31        138.88         1.57 o                         
   3   1  12          1.87          3.32         0.82 o                         
   4   1  12          0.85          1.86         0.77 o                         
   5   1  12         64.15         59.08         0.99 o                         
   6   1  12         23.86         19.77         0.65 o                         
   7   1  12         88.18         77.10         1.25 o                         
 -15   2  12         90.75        100.83         3.21 o                         
 -14   2  12        145.79        162.77         2.90 o                         
 -13   2  12        208.34        211.43         2.32 o                         
 -12   2  12          0.83          1.46         0.53 o                         
 -11   2  12         44.25         47.72         0.79 o                         
 -10   2  12         25.64         25.78         0.69 o                         
  -9   2  12        182.91        183.13         2.13 o                         
  -8   2  12         65.95         67.00         0.89 o                         
  -7   2  12          3.69          2.43         0.58 o                         
  -6   2  12        600.65        599.10         4.05 o                         
  -5   2  12         43.07         49.46         0.91 o                         
  -4   2  12        620.58        625.28         4.90 o                         
  -3   2  12         24.95         27.47         0.74 o                         
  -2   2  12       1468.50       1460.98         7.96 o                         
  -1   2  12        718.00        688.66         4.23 o                         
   0   2  12        490.03        504.93         3.44 o                         
   1   2  12        985.70        965.22         6.35 o                         
   2   2  12        881.59        884.47         5.90 o                         
   3   2  12        523.07        553.88         4.59 o                         
   4   2  12        561.77        592.60         5.49 o                         
   5   2  12        680.17        688.05         8.35 o                         
   6   2  12        335.28        336.41         3.13 o                         
   7   2  12        116.81         81.12         3.52 o                         
 -15   3  12         37.92         31.75         0.94 o                         
 -14   3  12         92.64         88.61         1.41 o                         
 -13   3  12          5.03          6.29         0.48 o                         
 -12   3  12         60.07         56.27         0.87 o                         
 -11   3  12         94.60         97.40         1.21 o                         
 -10   3  12         72.36         67.99         1.00 o                         
  -9   3  12         18.07         20.11         0.62 o                         
  -8   3  12        178.21        177.93         2.29 o                         
  -7   3  12         53.70         60.27         0.88 o                         
  -6   3  12         47.00         47.74         0.85 o                         
  -5   3  12         99.92         91.02         1.27 o                         
  -4   3  12        278.98        285.08         2.51 o                         
  -3   3  12        285.97        283.41         2.00 o                         
  -2   3  12        421.22        439.63         2.73 o                         
  -1   3  12        114.79        112.35         1.22 o                         
   0   3  12         18.27         20.38         0.81 o                         
   1   3  12          1.24          2.86         0.69 o                         
   2   3  12         46.28         51.86         1.04 o                         
   3   3  12         40.48         38.57         0.96 o                         
   4   3  12         30.69         32.75         0.88 o                         
   5   3  12          3.47          3.59         0.64 o                         
   6   3  12        116.42        115.40         2.83 o                         
 -14   4  12          0.57          0.33         0.46 o                         
 -13   4  12        274.50        301.03         5.85 o                         
 -12   4  12        101.62        118.10         1.79 o                         
 -11   4  12         22.37         24.61         0.60 o                         
 -10   4  12        106.78        113.08         1.55 o                         
  -9   4  12          5.65          7.07         0.58 o                         
  -8   4  12        182.10        186.05         2.23 o                         
  -7   4  12         60.52         60.83         1.08 o                         
  -6   4  12         84.46         88.46         1.15 o                         
  -5   4  12          6.92          6.22         0.70 o                         
  -4   4  12        691.92        710.80         5.33 o                         
  -3   4  12        765.21        788.04         5.28 o                         
  -2   4  12        225.53        224.68         2.65 o                         
  -1   4  12        429.95        398.54         3.01 o                         
   0   4  12        200.31        191.91         2.60 o                         
   1   4  12          1.02          2.95         0.76 o                         
   2   4  12        287.87        295.72         3.61 o                         
   3   4  12          3.25          2.21         0.71 o                         
   4   4  12        810.35        792.28         9.62 o                         
   5   4  12         75.71         85.36         2.11 o                         
 -12   5  12         60.51         59.20         1.14 o                         
 -11   5  12        133.13        126.55         3.62 o                         
 -10   5  12         30.75         39.58         1.12 o                         
  -9   5  12         44.13         47.34         1.00 o                         
  -8   5  12          6.39          7.66         0.64 o                         
  -7   5  12         10.43          7.35         0.63 o                         
  -6   5  12         98.02        108.94         1.41 o                         
  -5   5  12         27.42         31.91         0.93 o                         
  -4   5  12        151.83        160.39         1.62 o                         
  -3   5  12        124.83        125.01         2.70 o                         
  -2   5  12          6.03          7.62         0.65 o                         
  -1   5  12         84.94         87.53         1.40 o                         
   0   5  12         17.18         19.28         0.88 o                         
   1   5  12        132.47        128.72         1.82 o                         
   2   5  12         71.44         68.04         1.51 o                         
   3   5  12          9.23         11.45         0.66 o                         
   4   5  12        149.11        114.19         2.56 o                         
 -10   6  12        234.85        237.33         6.61 o                         
  -9   6  12         14.26         17.68         0.82 o                         
  -8   6  12         96.17        105.77         2.80 o                         
  -7   6  12         22.40         22.50         0.68 o                         
  -6   6  12        143.72        149.52         3.21 o                         
  -5   6  12        196.73        203.34         3.24 o                         
  -4   6  12          2.62          3.42         0.62 o                         
  -3   6  12        119.37        116.73         1.78 o                         
  -2   6  12         52.25         57.36         1.79 o                         
  -1   6  12          1.33          2.43         0.72 o                         
   0   6  12        158.56        160.83         4.94 o                         
   1   6  12          0.19          0.11         0.68 o                         
   2   6  12        183.87        164.74         3.49 o                         
  -7   7  12         26.58         21.77         1.13 o                         
  -6   7  12        169.28        139.11         2.86 o                         
  -5   7  12          3.59          3.18         0.51 o                         
  -4   7  12          3.99          2.30         0.47 o                         
  -3   7  12         51.54         46.02         1.42 o                         
  -2   7  12          1.72          2.06         1.02 o                         
 -15   0  13         17.17         14.05         1.00 o                         
 -13   0  13        116.07        116.03         1.63 o                         
 -11   0  13          1.06          1.03         1.03 o                         
  -9   0  13        370.33        348.88         5.09 o                         
  -7   0  13        119.60        102.49         1.89 o                         
  -5   0  13         70.86        109.33         1.82 o                         
  -3   0  13          1.84          2.85         0.95 o                         
  -1   0  13        289.53        297.93         3.20 o                         
   1   0  13        760.60        768.01         8.32 o                         
   3   0  13        780.97        787.89         7.56 o                         
   5   0  13        105.53        106.12         4.66 o                         
 -15   1  13         35.63         30.28         0.86 o                         
 -14   1  13        282.01        269.87         4.88 o                         
 -13   1  13         27.15         30.31         0.73 o                         
 -12   1  13        472.07        466.20         5.10 o                         
 -11   1  13          3.32          5.79         0.58 o                         
 -10   1  13         73.49         73.20         1.10 o                         
  -9   1  13        264.63        260.86         2.42 o                         
  -8   1  13        226.62        219.65         2.85 o                         
  -7   1  13         11.82         11.65         0.66 o                         
  -6   1  13       1208.94       1139.37         6.92 o                         
  -5   1  13         19.88         14.60         0.68 o                         
  -4   1  13        987.66        902.87         6.23 o                         
  -3   1  13         67.65         50.40         0.92 o                         
  -2   1  13        341.72        316.23         2.35 o                         
  -1   1  13         32.71         32.19         0.82 o                         
   0   1  13        290.11        277.00         2.69 o                         
   1   1  13          1.78          2.20         0.70 o                         
   2   1  13        114.44        114.35         1.64 o                         
   3   1  13          3.39          3.56         0.70 o                         
   4   1  13         24.56         20.90         0.69 o                         
   5   1  13         14.66         13.98         0.56 o                         
   6   1  13         13.36         11.16         0.73 o                         
 -15   2  13         63.63         66.77         1.31 o                         
 -14   2  13         34.89         36.44         0.90 o                         
 -13   2  13          0.05          0.91         0.50 o                         
 -12   2  13          3.13          2.63         0.54 o                         
 -11   2  13        203.96        199.09         2.40 o                         
 -10   2  13          1.96          3.26         0.65 o                         
  -9   2  13         10.25          8.54         0.56 o                         
  -8   2  13          0.07          1.38         0.63 o                         
  -7   2  13        180.95        196.98         2.04 o                         
  -6   2  13          0.01          1.12         0.62 o                         
  -5   2  13         38.71         46.51         0.96 o                         
  -4   2  13         11.19         12.93         0.70 o                         
  -3   2  13        112.53        138.64         1.43 o                         
  -2   2  13        127.91        128.10         1.31 o                         
  -1   2  13        197.12        222.88         2.09 o                         
   0   2  13         84.86         87.98         2.03 o                         
   1   2  13        622.60        625.62         4.90 o                         
   2   2  13        138.90        148.33         2.64 o                         
   3   2  13         24.77         27.00         0.96 o                         
   4   2  13          0.00          0.55         0.58 o                         
   5   2  13         41.87         32.13         1.31 o                         
 -14   3  13        275.37        266.64         5.67 o                         
 -13   3  13        119.69        118.28         3.40 o                         
 -12   3  13          1.60          2.50         0.47 o                         
 -11   3  13         72.04         63.39         1.34 o                         
 -10   3  13        617.78        618.20         6.15 o                         
  -9   3  13        175.14        171.80         2.14 o                         
  -8   3  13        933.43        912.11        10.07 o                         
  -7   3  13        172.45        190.40         2.68 o                         
  -6   3  13        116.20        120.06         1.34 o                         
  -5   3  13         21.19         17.83         0.91 o                         
  -4   3  13        149.19        149.30         1.53 o                         
  -3   3  13        238.92        212.16         1.79 o                         
  -2   3  13        622.66        592.66         3.80 o                         
  -1   3  13        168.95        151.32         1.46 o                         
   0   3  13        167.45        164.99         1.82 o                         
   1   3  13         43.22         41.66         1.00 o                         
   2   3  13         25.61         23.80         0.79 o                         
   3   3  13         39.88         42.12         0.86 o                         
   4   3  13         37.65         37.58         1.01 o                         
   5   3  13          1.71          4.91         0.69 o                         
 -13   4  13         17.74         23.46         1.95 o                         
 -12   4  13         84.56         83.44         3.55 o                         
 -11   4  13          1.54          2.31         0.44 o                         
 -10   4  13          9.28          9.19         0.75 o                         
  -9   4  13         34.45         41.14         0.92 o                         
  -8   4  13          2.77          3.60         0.67 o                         
  -7   4  13          0.74          1.27         0.62 o                         
  -6   4  13         39.40         44.41         0.95 o                         
  -5   4  13        260.01        278.09         2.36 o                         
  -4   4  13         70.10         73.96         1.04 o                         
  -3   4  13        298.97        317.11         2.83 o                         
  -2   4  13         74.06         76.16         1.97 o                         
  -1   4  13        270.60        284.93         3.82 o                         
   0   4  13         23.76         21.71         1.04 o                         
   1   4  13          8.53          8.12         0.79 o                         
   2   4  13         59.24         56.57         1.40 o                         
   3   4  13          8.82          6.73         0.61 o                         
   4   4  13         47.69         42.73         1.79 o                         
 -12   5  13        385.94        341.55        10.73 o                         
 -11   5  13         18.71         15.79         0.83 o                         
 -10   5  13        211.46        210.02         5.28 o                         
  -9   5  13         25.68         24.76         1.07 o                         
  -8   5  13        245.56        243.56         4.98 o                         
  -7   5  13          1.97          2.58         0.57 o                         
  -6   5  13        137.82        139.34         1.68 o                         
  -5   5  13         33.42         34.92         0.83 o                         
  -4   5  13         50.89         55.25         1.31 o                         
  -3   5  13         29.50         27.70         1.08 o                         
  -2   5  13         21.29         25.42         0.99 o                         
  -1   5  13        291.43        290.57         6.29 o                         
   0   5  13         95.37         91.09         2.88 o                         
   1   5  13         38.71         32.28         0.95 o                         
   2   5  13         55.01         54.49         1.88 o                         
  -9   6  13          1.84          0.84         0.47 o                         
  -8   6  13          0.13          0.34         0.54 o                         
  -7   6  13         81.06         90.52         1.48 o                         
  -6   6  13         43.60         40.32         1.55 o                         
  -5   6  13         76.58         76.44         2.78 o                         
  -4   6  13          1.41          1.79         0.56 o                         
  -3   6  13        355.86        347.81         7.57 o                         
  -2   6  13         14.62         16.40         0.71 o                         
  -1   6  13          1.52          2.41         0.45 o                         
   0   6  13         55.47         46.22         1.21 o                         
 -14   0  14          5.39          5.95         0.59 o                         
 -12   0  14         10.49         10.83         0.87 o                         
 -10   0  14          8.21          8.37         0.89 o                         
  -8   0  14         23.81         21.07         1.05 o                         
  -6   0  14        203.08        186.37         2.51 o                         
  -4   0  14         87.02         76.78         1.79 o                         
  -2   0  14         31.91         31.48         1.16 o                         
   0   0  14          0.64          2.82         1.01 o                         
   2   0  14        267.49        278.20         3.64 o                         
   4   0  14         55.10         57.89         1.16 o                         
 -14   1  14        125.03        121.87         2.48 o                         
 -13   1  14        295.13        267.25         5.42 o                         
 -12   1  14         19.04         19.05         0.63 o                         
 -11   1  14        363.33        366.32         3.52 o                         
 -10   1  14         99.09        104.61         1.30 o                         
  -9   1  14        625.11        674.69         5.93 o                         
  -8   1  14         58.99         52.65         0.91 o                         
  -7   1  14         10.08         27.95         0.83 o                         
  -6   1  14         72.16         60.39         0.98 o                         
  -5   1  14         66.32         29.52         0.77 o                         
  -4   1  14         39.90         39.39         0.96 o                         
  -3   1  14         92.60        116.28         1.45 o                         
  -2   1  14          8.34         11.41         0.81 o                         
  -1   1  14        290.21        296.43         2.54 o                         
   0   1  14          6.45          7.45         0.69 o                         
   1   1  14         90.60        103.19         1.31 o                         
   2   1  14         70.08         73.97         1.08 o                         
   3   1  14        191.41        191.86         2.74 o                         
   4   1  14          0.09          0.62         0.46 o                         
 -14   2  14          8.71          8.09         0.62 o                         
 -13   2  14         59.13         61.14         1.43 o                         
 -12   2  14          2.51          2.54         0.57 o                         
 -11   2  14         17.40         16.00         0.66 o                         
 -10   2  14         22.26         23.82         0.78 o                         
  -9   2  14        107.59        102.30         1.15 o                         
  -8   2  14         44.91         43.68         0.86 o                         
  -7   2  14        271.60        262.94         2.04 o                         
  -6   2  14         12.94         12.84         0.61 o                         
  -5   2  14         25.94         21.03         0.76 o                         
  -4   2  14         94.08         96.50         1.33 o                         
  -3   2  14        306.62        280.06         2.70 o                         
  -2   2  14          4.53          5.45         0.71 o                         
  -1   2  14          0.71          4.45         0.74 o                         
   0   2  14        135.21        139.76         1.53 o                         
   1   2  14         63.02         61.21         1.22 o                         
   2   2  14         50.59         54.13         1.11 o                         
   3   2  14          0.12          1.08         0.54 o                         
   4   2  14         29.59         24.77         0.93 o                         
 -13   3  14        370.52        337.43        11.90 o                         
 -12   3  14          0.12          0.59         0.45 o                         
 -11   3  14        247.68        247.26         4.53 o                         
 -10   3  14          6.53          7.09         0.66 o                         
  -9   3  14         10.38          9.79         0.64 o                         
  -8   3  14          5.05          3.69         0.63 o                         
  -7   3  14        307.10        335.33         3.07 o                         
  -6   3  14         27.80         25.18         0.75 o                         
  -5   3  14        250.81        284.72         2.59 o                         
  -4   3  14         74.69         76.15         1.14 o                         
  -3   3  14         20.84         11.16         0.74 o                         
  -2   3  14          0.10          1.28         0.69 o                         
  -1   3  14         40.61         51.86         1.05 o                         
   0   3  14         55.51         56.37         1.23 o                         
   1   3  14        405.32        408.07         3.95 o                         
   2   3  14          8.74          9.15         0.62 o                         
   3   3  14          4.48          3.37         0.70 o                         
 -12   4  14          1.49          1.54         0.53 o                         
 -11   4  14          0.02          1.21         0.45 o                         
 -10   4  14         10.04         10.91         0.59 o                         
  -9   4  14         64.87         66.97         1.25 o                         
  -8   4  14          2.30          2.70         0.58 o                         
  -7   4  14         15.26         18.60         0.71 o                         
  -6   4  14         17.70         19.10         0.88 o                         
  -5   4  14          0.05          3.90         0.63 o                         
  -4   4  14         11.16         11.05         0.78 o                         
  -3   4  14          7.09         10.04         0.92 o                         
  -2   4  14        142.26        149.63         2.18 o                         
  -1   4  14         77.33         71.00         1.89 o                         
   0   4  14         86.46         85.69         2.14 o                         
   1   4  14         14.97         14.69         0.76 o                         
   2   4  14          5.12          3.76         0.80 o                         
 -10   5  14        156.82        147.99         2.49 o                         
  -9   5  14        104.80        106.57         1.91 o                         
  -8   5  14         30.40         26.47         1.81 o                         
  -7   5  14         31.36         29.60         0.97 o                         
  -6   5  14          0.34          0.65         0.55 o                         
  -5   5  14        232.99        242.11         4.76 o                         
  -4   5  14        111.14        114.09         1.95 o                         
  -3   5  14        140.97        153.68         2.57 o                         
  -2   5  14          7.91          7.26         0.74 o                         
  -1   5  14          1.72          3.01         0.73 o                         
   0   5  14         51.86         46.97         1.01 o                         
  -7   6  14          5.10          2.61         1.23 o                         
  -6   6  14         19.55         15.39         1.12 o                         
  -5   6  14          5.04          5.15         0.81 o                         
  -4   6  14         39.00         31.89         1.24 o                         
  -3   6  14          0.18          1.81         1.22 o                         
 -13   0  15        159.39        169.27         3.56 o                         
 -11   0  15        142.06        158.92         2.36 o                         
  -9   0  15       1186.13       1269.81        11.28 o                         
  -7   0  15        100.86        105.52         1.81 o                         
  -5   0  15          1.14          1.60         0.90 o                         
  -3   0  15        210.81        204.46         4.59 o                         
  -1   0  15        380.66        343.17         4.36 o                         
   1   0  15         83.32         94.50         2.14 o                         
   3   0  15          3.63          1.83         0.90 o                         
 -14   1  15        201.80        140.43         5.07 o                         
 -13   1  15        149.95        147.45         4.45 o                         
 -12   1  15        139.22        150.56         1.94 o                         
 -11   1  15        274.08        292.95         5.58 o                         
 -10   1  15        261.62        273.45         3.32 o                         
  -9   1  15         22.03         19.28         0.79 o                         
  -8   1  15        480.09        485.58         4.21 o                         
  -7   1  15        318.92        317.18         2.45 o                         
  -6   1  15        371.50        383.45         3.06 o                         
  -5   1  15        215.92        216.37         2.03 o                         
  -4   1  15        172.92        186.49         1.89 o                         
  -3   1  15         48.90         39.30         0.92 o                         
  -2   1  15        307.58        335.67         4.04 o                         
  -1   1  15        253.54        265.14         3.80 o                         
   0   1  15        522.77        561.11         6.92 o                         
   1   1  15         46.66         52.04         1.57 o                         
   2   1  15        403.66        427.53         4.26 o                         
   3   1  15        159.39        141.03         2.44 o                         
 -13   2  15        130.55        128.27         4.81 o                         
 -12   2  15         83.48         89.79         3.50 o                         
 -11   2  15        448.86        457.00         8.13 o                         
 -10   2  15          1.35          3.63         0.55 o                         
  -9   2  15        144.71        150.44         2.73 o                         
  -8   2  15          5.51          6.24         0.68 o                         
  -7   2  15        232.99        254.68         2.95 o                         
  -6   2  15         20.13         15.48         0.73 o                         
  -5   2  15         95.69         98.11         1.20 o                         
  -4   2  15        138.61        145.39         1.70 o                         
  -3   2  15        141.14        135.31         1.90 o                         
  -2   2  15          0.37          0.88         0.64 o                         
  -1   2  15          7.66          5.71         0.70 o                         
   0   2  15        155.56        155.91         2.23 o                         
   1   2  15         57.15         43.99         1.25 o                         
   2   2  15         44.99         45.71         1.04 o                         
 -12   3  15        259.85        261.23         7.30 o                         
 -11   3  15          5.34          5.14         0.57 o                         
 -10   3  15        223.78        250.61         2.75 o                         
  -9   3  15         10.58          6.25         0.61 o                         
  -8   3  15        216.24        242.71         3.37 o                         
  -7   3  15         52.78         44.81         0.94 o                         
  -6   3  15        213.27        221.35         2.19 o                         
  -5   3  15          8.00          5.84         0.62 o                         
  -4   3  15        318.44        335.96         4.52 o                         
  -3   3  15         30.33         23.92         0.92 o                         
  -2   3  15        257.72        278.61         3.60 o                         
  -1   3  15          1.46          3.21         0.75 o                         
   0   3  15        322.81        319.79        10.23 o                         
   1   3  15         10.56          9.03         0.93 o                         
 -11   4  15        100.71         99.24         4.07 o                         
 -10   4  15        164.15        171.53         3.53 o                         
  -9   4  15         27.62         30.85         0.76 o                         
  -8   4  15         25.62         24.84         1.07 o                         
  -7   4  15         96.98         95.95         1.70 o                         
  -6   4  15        136.46        147.04         1.98 o                         
  -5   4  15        451.96        436.28         7.35 o                         
  -4   4  15         16.09         15.42         0.69 o                         
  -3   4  15          0.59          1.76         0.74 o                         
  -2   4  15         24.88         24.74         1.11 o                         
  -1   4  15         10.20          8.65         0.62 o                         
   0   4  15         69.52         59.33         1.27 o                         
  -8   5  15        107.54        110.45         2.76 o                         
  -7   5  15         87.94         87.37         2.10 o                         
  -6   5  15        161.20        162.48         7.20 o                         
  -5   5  15         82.79         70.63         2.79 o                         
  -4   5  15        156.96        160.83         2.19 o                         
  -3   5  15          0.12          0.75         0.59 o                         
  -2   5  15        335.32        268.70         6.07 o                         
 -12   0  16         85.05         73.16         3.56 o                         
 -10   0  16        744.76        801.66        11.10 o                         
  -8   0  16        319.18        334.57         4.32 o                         
  -6   0  16        966.88        993.98        10.24 o                         
  -4   0  16        487.29        509.10         6.35 o                         
  -2   0  16        208.81        251.05         4.78 o                         
   0   0  16        478.92        537.09        10.37 o                         
 -12   1  16         11.18         12.35         0.49 o                         
 -11   1  16        238.89        264.50         4.50 o                         
 -10   1  16        136.36        153.60         2.04 o                         
  -9   1  16         89.24         96.21         1.10 o                         
  -8   1  16         25.90         26.20         0.69 o                         
  -7   1  16        308.73        290.83         3.39 o                         
  -6   1  16          8.66         11.62         0.66 o                         
  -5   1  16        153.30        140.89         1.97 o                         
  -4   1  16         33.70         32.97         0.84 o                         
  -3   1  16          2.23          2.71         0.61 o                         
  -2   1  16        141.68        160.81         1.73 o                         
  -1   1  16        145.95        153.18         3.12 o                         
   0   1  16          4.15          3.40         0.55 o                         
   1   1  16        192.71        192.93         3.93 o                         
 -12   2  16         96.11         84.06         2.23 o                         
 -11   2  16         37.80         33.26         0.70 o                         
 -10   2  16        214.51        214.90         2.57 o                         
  -9   2  16         84.71         86.14         2.26 o                         
  -8   2  16        804.42        837.55        13.61 o                         
  -7   2  16         53.81         53.26         1.23 o                         
  -6   2  16        234.26        248.08         2.29 o                         
  -5   2  16          0.78          1.47         0.54 o                         
  -4   2  16        386.29        414.57         4.21 o                         
  -3   2  16         43.33         52.29         1.84 o                         
  -2   2  16        547.56        584.71         8.00 o                         
  -1   2  16         16.85         12.30         0.94 o                         
   0   2  16        337.26        361.20         6.85 o                         
 -11   3  16          4.11          4.45         0.41 o                         
 -10   3  16         54.21         63.69         1.48 o                         
  -9   3  16        443.69        456.63         4.43 o                         
  -8   3  16        184.00        208.43         3.86 o                         
  -7   3  16         64.19         60.73         1.05 o                         
  -6   3  16         10.86         12.12         0.80 o                         
  -5   3  16         17.94         16.98         0.79 o                         
  -4   3  16         37.71         42.22         1.02 o                         
  -3   3  16        351.81        334.96        11.48 o                         
  -2   3  16         32.30         38.03         1.17 o                         
  -1   3  16         40.25         33.83         1.15 o                         
  -9   4  16          6.60          5.49         0.61 o                         
  -8   4  16        127.23        110.77         1.97 o                         
  -7   4  16         40.31         40.07         2.28 o                         
  -6   4  16        170.12        170.46         5.26 o                         
  -5   4  16         65.19         58.11         2.60 o                         
  -4   4  16        177.78        181.82         3.65 o                         
  -3   4  16         17.15         12.68         0.78 o                         
 -11   0  17        274.09        243.28         5.51 o                         
  -9   0  17        268.40        289.88         5.76 o                         
  -7   0  17        548.44        608.54        13.62 o                         
  -5   0  17        289.57        317.95         4.44 o                         
  -3   0  17       1317.64       1443.65        42.02 o                         
  -1   0  17       1178.25       1225.32        69.12 o                         
 -11   1  17          7.65          4.31         0.58 o                         
 -10   1  17        257.84        281.49         5.67 o                         
  -9   1  17         35.83         40.03         1.02 o                         
  -8   1  17          0.14          1.02         0.45 o                         
  -7   1  17          4.87          4.50         0.45 o                         
  -6   1  17          1.93          1.09         0.52 o                         
  -5   1  17         18.47         18.55         0.64 o                         
  -4   1  17          3.10          7.72         0.65 o                         
  -3   1  17          6.01          6.22         0.65 o                         
  -2   1  17          1.40          1.92         0.54 o                         
 -10   2  17          1.08          1.92         0.48 o                         
  -9   2  17        424.83        437.34        10.02 o                         
  -8   2  17          0.29          1.35         0.44 o                         
  -7   2  17        263.27        281.97         7.02 o                         
  -6   2  17         10.36         15.93         0.75 o                         
  -5   2  17        743.55        831.38        15.25 o                         
  -4   2  17          0.04          2.80         0.64 o                         
  -3   2  17        633.24        661.36        28.97 o                         
  -2   2  17          1.91          1.58         0.89 o                         
  -8   3  17        225.36        215.06         3.58 o                         
  -7   3  17         22.25         25.99         0.97 o                         
  -6   3  17         32.18         31.89         1.53 o                         
  -5   3  17          1.26          1.05         0.69 o                         
  -4   3  17         49.20         38.98         2.25 o                         
  -6   0  18         52.70         58.28         2.79 o                         
                                                                                
